# Supplementary material for: PICKLE RELATED 2 is a Neofunctionalized Gene Duplicate Under Positive Selection With Antagonistic Effects to the Ancestral PICKLE Gene on the Seed Transcriptome
Source: Genome Biol Evol. 2023 Nov 3;15(11):evad191. doi: 10.1093/gbe/evad191 (PMC10630071; doi:10.1093/gbe/evad191)
Supplement: evad191_Supplementary_Data [file evad191_supplementary_data.zip]

Archive with 9 entries (9 files):
- Dupouy et al Supplementary file 3.jvp
- Dupouy et al Supplementary file 4.tree
- Dupouy et al Supplementary file 5.paml
- Dupouy et al Supplementary file 6
- Dupouy et al Supplementary file 7
- Dupouy et al Supplementary file 8
- Dupouy_et_al_Supplementary_Materials_120923_Final.docx
- Dupouy et al Supplementary File 1.xlsx
- Dupouy et al Supplementary File 2.xlsx
