# Supplementary material for: PICKLE RELATED 2 is a Neofunctionalized Gene Duplicate Under Positive Selection With Antagonistic Effects to the Ancestral PICKLE Gene on the Seed Transcriptome
Source: Genome Biol Evol. 2023 Nov 3;15(11):evad191. doi: 10.1093/gbe/evad191 (PMC10630071; doi:10.1093/gbe/evad191)
Supplement: evad191_Supplementary_Data [file evad191_supplementary_data.zip › Dupouy et al Supplementary file 4.tree]

((((PICKLE-like_Carica_papaya:0.32381957002172373494,(PICKLE-like_Tarenaya_hassleriana_1:0.09366741711852082097,PICKLE-like_Tarenaya_hassleriana_2:0.07032327338293287156):0.03465485129523379615):0.04810304286852696426,((CHR7-like_Arabidopsis_lyrata:0.35066918364838245425,((PKR2_Arabidopsis_thaliana_1:0.19257971326646586285,CHR7_Arabidopsis_lyrata:0.12398726273029966882):0.08874251744002414899,(CHR7_isoform_X1_Capsella_rubella:0.33571241810794338889,(CHR7_Camelina_sativa:0.04283742764273677783,(CHR7-like_Camelina_sativa_2:0.03280430363756729750,CHR7-like_Camelina_sativa_1:0.04723506791497722457):0.02474072308936249576):0.15024174317240945875):0.17043227122657658712):0.04846011087223130870):0.18383068144181791137,(((((PICKLE-like_Brassica_napus_1:0.00278028842951577159,PICKLE_Brassica_rapa_2:0.00369841045205494779):0.01816660633240022027,PICKLE_Brassica_oleracea_2:0.01758351029840761470):0.06422571754374201136,((PICKLE-like_Brassica_napus_2:0.02268829403711305343,PICKLE-like_Brassica_oleracea_1:0.00540426309489439559):0.02331202020748069856,(CHR7_isoform_X1_Brassica_rapa:0.01797460702466155066,PICKLE-like_Brassica_napus_3:0.01912991532302433031):0.06908180168489685968):0.19968865234458485491):0.18356303708896462568,((PICKLE-like_Brassica_oleracea_2:0.02266480167982956248,(PICKLE-like_Brassica_napus_5:0.00000100000050002909,PICKLE-like_Brassica_rapa:0.00803519310961062563):0.03055130968380655523):0.07966984216426122034,PICKLE_Raphanus_sativus_2:0.10832270396434012794):0.35933934718725146773):0.03733348286173577418,PICKLE_Eutrema_salsugineum_2:0.26532920347478200496):0.09008467141428441738):0.16978934804218057120):0.07531847008647439556,((((PICKLE_isoform_X1_Camelina_sativa_2:0.00266499296493251337,PICKLE-like_Camelina_sativa:0.00894452861686619548):0.00105366891257952584,PICKLE_isoform_X1_Camelina_sativa_1:0.00305307952263660391):0.01681773526277013583,PICKLE_Capsella_rubella:0.01805259086924276488):0.01855988913409830146,(PICKLE_Arabidopsis_lyrata:0.01848963771120244390,CHD3_PICKLE_Arabidopsis_thaliana_3:0.02296968304109859443):0.01394873394422467897):0.02153548398405485953):0.02484092443430621286,(PICKLE_Raphanus_sativus_1:0.01130115635836200470,((PICKLE_Brassica_oleracea_1:0.00100542011462077677,PICKLE_isoform_X2_Brassica_napus:0.00000100000050002909):0.00505115360701000830,(PICKLE_Brassica_napus:0.00075414068640363352,PICKLE_Brassica_rapa_1:0.00000100000050002909):0.00378290597917746484):0.01002013839834112706):0.03586696953798437781,PICKLE_Eutrema_salsugineum_1:0.02529854493343075203):0.0;
