# Supplementary material for: PICKLE RELATED 2 is a Neofunctionalized Gene Duplicate Under Positive Selection With Antagonistic Effects to the Ancestral PICKLE Gene on the Seed Transcriptome
Source: Genome Biol Evol. 2023 Nov 3;15(11):evad191. doi: 10.1093/gbe/evad191 (PMC10630071; doi:10.1093/gbe/evad191)
Supplement: evad191_Supplementary_Data [file evad191_supplementary_data.zip › Dupouy et al Supplementary file 5.paml]

  34   5763
PICKLE_Eutrema_salsugineum_1
------------------------------------------------------------
------------------------------------------------------------
------------------------------------------------------------
------------------------------------------------------------
------------------------------------------------------------
------------------------------------------------------------
------------------------------------------------------------
------------------------------------------------------------
------------------------------------------------------------
------------------------------------------------------------
------------------------------------------------------------
------------------------------------------------------------
------------------------------------------------------------
------------------------------------------------------------
------------------------------------------------------------
---------------------------------atgagtagcttagtggagaggcttcgt
atacgatcagacaggaaaccagtttataacctagatgattctgat------gat---gat
gactttgttcctaaaaaggatcggacacttgagcaagttgaggctattgtcagaacagac
gcgaaagagaatgcatgccaggcttgtggagaaagtgcaaatcttgtaagctgcaacaca
tgcacgtatgcttaccatgctaaatgcttagttccacctcttaaagatgcttccgtggaa
aattggagatgccctgaatgcgttagtcctcttaatgagatagataagatattggactgt
gaatcgcgtcctacaataatatctaatgaacaagattcatccgatgcggcaccagagcca
gtttttgtgaaacagtatctcgtgaagtggaagggattatcataccttcactgctcttgg
gtg---------------------------------------------------------
------------------------------------------------------------
------------cctgagaaggaattccagaaagcgtataagtctaatcatcgtttaaaa
------accagggtgaacaactttcaccgtcaaaagttg---gaatcagtcaataacaac
gaagatgattttgttgccattcgtcctgagtggaccaccgttgatcggattcttgcctac
agagaagaagatggcgaggaacaatatcttgtcaaatataaagaactttcttatgacgaa
tgctactgggaatcagaatcagacatctcaaccttccagaacgagattcaaaggttcaaa
gatataaattctagaactcgtagaggt---------aaagatgtcgaccttagaagaaat
cccagagactttcaacagttt------gatcatagtcctgaattcctcaaa---ggctta
ttgcatccctaccagcttgaggggcttaattttctgcggttctcgtggtcaaagcagaca
catgttatccttgctgatgaaatggggctaggcaaaacaattcaaagcattgcccttcta
gcttcactttttgaggagaatctcatcccccatttggtgattgctcctctctcgactctg
cggaactgggagagagagtttgccacatgggccccacagatgaatgtggttatgtatttt
ggcacttcgcaagctcgagccgttattagagaacacgagttttactttccaaagggtcag
aataagatcaagaaaaagaaatctggacaaatgagtagcgaaagcaagcaaaaaagaatc
aaatttgatgtccttctcacatcgtatgagatgatcaacctagacacagcagttctgaaa
ccaattaagtgggagtgcatgattgttgatgaaggccatcgactgaaaaataaggattca
aagctgttctcttcgttgacacagtattcaagtaaccatcgtattcttctgacaggaaca
ccgcttcagaacaacttggatgaacttttcatgctcatgcattttcttgacgcggggaag
tttggcagtttagaggaattccaggaggagttcaaa---gatattaatcaagaggagcag
atttcaagactccacaaaatgttggccccgcatttgctcagaagggtcaagaaagacgta
atgaaagac------atgccccctaaaaaagagctcattttgcgtgttgatttaagcagc
cagcaaaaagaatattacaaagctatttttacccgtaactatcaaatattgacaaaaaaa
ggaggtgctcagatttctctaaataacataatgatggaattacgaaaagtttgttgccat
ccttatatgctggaaggtgttgagccagttattcacgacgcacatgaagctttcaagaaa
cttgtggaatcttgtggaaagctgcaacttttagacaagatgatggtcaagctgaaagag
caaggacacagagttctcatatatacacagtttcagcacatgcttgacttacttgaagac
tactgttcctataaggaatggaactatgagcgaattgatggaaaggttggcggagctgag
cggcaaatacgaattgatcggttcaatgctaaaaactctaacagattttgttttttgctc
tctacaagagctggtggcttaggaataaatcttgcaaccgccgatacagtaatcatttat
gacagtgactggaatcctcatgctgatctccaggctatggctagagctcatcgacttggc
caaacaaataaggttatgatttacaggctcataaaccgaggcaccattgaagaaaggatg
atgcagttgactaaaaagaagatggttctggagcatcttgttgtcgggaagctgaaaaca
cagaacattaatcaggaagagttagatgacatcatcaggtatggttcgaaggagcttttt
gctagtgaagatgca---gaagcagggaagtctggaaaaattcattatgatgatgcggct
ata---------------------------------gacaagttgcttgatcgtgatatc
gtagatgctgaggagcttgcagtggatgatgaagaggagaatggattcttaaaggctttc
aaggtggcaaattttgagtatatagatgaaaatgaggcagca---gcatta---gaggca
cagagagttgctgctgaaagcaaatcttcagcaggc------gatagggcaagttattgg
gaagagttgttaaaagacaaatttgaggtgcagcaggctgaggagcttaatgctcttgga
aaaagaaaaagaagtcgcaagcagttggtatct---gttgaagaagatgatcttgctggt
ttggaagatgtgagctctgatgga---gatgaaagttatgaa------------------
------------------------------------------------------------
------------------------------------------------------------
---------------------------------gcagagtcaacggatggtgaagcaccg
ggacaagga---aatcagacgggtagaaggccatacaga---------------agaagg
ggtcgggataactcggagccaactccgttgatggaaggcgaggggagatctttcagagta
ctgggtttcaaccagagtcaaagggccatttttgtacagacgttgatgaggtatggagtt
ggcaattacgattggaaagagtttgttcctcgcttgaagcagaagacctatgatgaaatc
aaagattatggagtactcttcttgaagcacattgctgaagatatt---gacgagaattct
ccaaccttctca------------------------------------------------
gatggtgtacccaaggaaggacttagaattgaagatgttctagtcagaattgctgttctg
atgcttgtacaagagaaggtgaaatatgtagaagatcatccagcgaaacctgttttcccc
aaccgcattcttgaaagattcccaggactgaga------agtggaaaagtttggaaggaa
gaacatgacaagataatgatacgtgctgttttaaagcatgggtacggacgatggcaagcc
attgttgatgacaaagagttgggg---atccaagagcttatctgcaaagaattgaatttc
cctcacgtaagtttgtctgctgctgaacaagctggcttgcaggggcagaatggtagtgga
agctccaatcctggagcgcagaataaccagaatcatggaagcggtattgcggggaacaat
aatgcttttgctgatgctggccaa---------------gtaaactctgcgggccaagta
aactcgatgttctactatcgggacatgcagagaagactagttgagtttgtgaaaaagcga
attctgcttctggagaaggcgttgaattatgaatatgcggaggattattatggacttggt
ggctca---tcatctatgcctagtgaagaaccagaagctgaa------------------
------------------------------------gca------aaggtcaccgactca
gtgagagcaaactttgttgaggtcgacgatgaaatgcttgatggacttcccaagact---
gagcccatcacttcagaagaaatgatggatgctgctgttgacaacaaccaagagcgcgtt
gaaatagctcaactttataacaagatgtgcaaagat---ttagatgagaacgctcgtgaa
tcagtccaagcatatgtaaacaaccaaccgtctaatgccaagctgaatgagagcttccgt
tcattcgaatctatcaatggtaacattagcagaatcctctcggcttcatctgatcaatgc
aagtca---------------------------------------------------cac
gag---gacaccaagccaaacctaaacaatgttgagatgaaggac---tcggtcgaggaa
agaaaa---cccttaagaggcagc---------------gtcgatctgaatgtgttggag
gga------------gaagagaacattgca------gaagctagtggaagtgctgatgtg
aaaatggaagaagccaaagaagaagagaaggtcattgtc------------ttcgat---
---
PICKLE_Raphanus_sativus_1
------------------------------------------------------------
------------------------------------------------------------
------------------------------------------------------------
------------------------------------------------------------
------------------------------------------------------------
------------------------------------------------------------
------------------------------------------------------------
------------------------------------------------------------
------------------------------------------------------------
------------------------------------------------------------
------------------------------------------------------------
------------------------------------------------------------
------------------------------------------------------------
------------------------------------------------------------
------------------------------------------------------------
---------------------------------atgagtagcttagtggagaggcttcgt
ttgagatcagacaggaaaccagtttataacctggatgagtctgat------gat---gag
gactttgttcccaaaaaagaccggacctttgagcaagttgaggctattgtcagaaccgac
gcgaaagaaaatgcatgtcaagcttgtggcgaaagtgataatcttgtaagctgcaacact
tgcacttatgcttatcatgctaaatgccttattccgcctcttaaggatgcttctgttgag
aattggagatgccctgaatgcgttagtcctcttagtgagatggataagatattggactgt
gaactgcgtcctaccata---tctgatgaacaagactcctccgatgcggcaccaaagcca
gttaatgtgaaacagtatctcgtcaagtggaagggattatcataccttcactgctcttgg
gtg---------------------------------------------------------
------------------------------------------------------------
------------cctgagaaggagtttgtgaaggcttataagaccaaccatcgtctaaaa
------accagggtgaacaactttcaccgtcagaagctg---gaatcatcaaacaacaac
gaagatgattttgtcgccattcgtcccgagtggaccaccgttgatcggattcttgcctac
agagaagaagatggcgaggaacaatatctcgtgaagtataaagagctttcttatgatgag
tgttactgggaatcagaatcagacatctcgaccttccagaacgaaatccagaggttcaag
gatatcaattccaggactcgcagaggt------aataaagatgtcgaccatagaagaaat
cccaaagactttcagcagttt------gatcatagtcctgagttcctcaaa---ggtttg
ttgcatccgtatcagcttgagggccttaactttttgcgcttctcgtggtcaaagcagacg
catgttatccttgccgatgaaatggggctaggtaaaacaattcaaagcattgccctatta
gcttcactttttgaggagaaccttattccgcatttggtgatcgctccactctcgactctg
aggaactgggagagagagtttgccacatgggccccgcagatgaatgtggttatgtatttt
ggcacttcacaagctcgagccgttattagagaacacgagttttacttcccaaaaggccag
caaaagatcaagaaaaagaaatctggacaaagcagtagtgaaaacaagcaaaaaagaatc
aagttcgatgttctcctcacatcgtatgagatgatcaacctagacacagcagttcttaaa
ccaattaagtgggaatgcatgattgttgatgaaggccatcgactcaaaaataaggattca
aagctcttctcttcattgacacagtattcaagtttccatcgtatccttctgacaggaaca
ccacttcagaacaacttggatgaacttttcatgctcatgcattttcttgacgccgggaag
tttggcagtttggaggagttccaggaggagttcaaa---gatattaatcaagaggagcag
atttcaagactccatagaatgctggctccacatttgctcagaagggtcaagaaagacgta
atgaaagac------atgccccctaagaaggagctcattttgcgtgttgatttaagcagc
gagcaaaaagaatattataaggctattttgtctcgtaactatcaagtattgaccaaaaaa
ggaggggctcaaatttctcttaataacataatgatggaattgcgaaaagtttgctgccat
ccttatatgctggaaggtgttgaaccactaattcacgacacaaatgaagctttcaagaaa
cttgtggaatcttgtggaaagctgcaactgttagacaaaatgatggtcaagctgaaagag
caaggacacagagttctcatatacacacagttccagcacatgcttgacttacttgaagac
tattgttcctataaggaatggaactatgagcgaatcgatggaaaggttggaggagctgag
aggcaaatacgcattgatcggtttaatggcgcaaattctaacagattctgttttttgctc
tccacaagagctggtggcttaggaattaatcttgcaactgccgatacagtaatcatatat
gacagtgactggaaccctcatgctgatctacaggctatggctagagcacatcgacttggc
caaagaaataaggtaatgatttacagacttataaaccgaggcaccattgaagaaaggatg
atgcagttgactaaaaagaagatggttctagagcatcttgttgttgggaaactgaaaaca
cagaacatcaatcaggaagagttagatgacatcatcaggtatggttcaaaggagcttttt
gctagtgaagatgac---gaagcagggaagtccggaaaaattcattatgatgatgcggct
ata---------------------------------gacaagttgcttgatcgtgatatc
gtagatgcagaggaggtcgcagtggatgatgaagaggagaatggattcttaaaggctttt
aaggtggcgaactttgagtatatagatgaaaatgaggcggca---gcatta---gaggca
cagagagttgctgcggaaaacaaatcttcagcaggg------gaaagggcaagttattgg
gaagagctgttaaaagacaaatttgaggtgcagcaggctgaggagcttaatgctcttgga
aagaggaaaagaagtcgcaaacagttggtatct---gtggaagaagatgatcttgctggt
ttggaagatgtgagctctgatgga---gatgaaagctacgaa------------------
------------------------------------------------------------
------------------------------------------------------------
---------------------------------gccgagtccacagataatgaagcaccg
ggacaagga---aatcagacgggaagaagaccataccga---------------agaagg
ggcagagataactcggagccaactcctttgatggaaggcgaagggagatcttttagagta
ctcggtttcaaccagagtcaaagggctatttttgtacagacgttgatgaggtttggagtt
ggaaattatgactggaaggagtttgttcctcgcttgaagcagaagacctatgacgaaata
aaagaatacggagtactcttcttgaagcacattgctgaagatatt---gacgaaaattct
tcaaccttttca------------------------------------------------
gatggtgtgcccaaggaaggacttagaatcgaagatgttctagtcagaattgctgttctt
atgcttgtacaggagaaggtgaaacttgtagaagatcatccagggaaacctgttttcccc
aaccgcattcttgaaagattcccaggactgaga------agtggaaaagtttggaaggag
gaacatgacaaaataatgatacgtgctgttttaaagcatgggtacggacgctggcaagct
attgttgatgacaaagagttgggg---atccaagagcttatctgcaaagaactgaacttc
cctcacataagtttgtctgctgctgagcaagctggcttgcaagtgcaaaatggtagtgga
agctccaatctgggagcacagaataaccagaaccatggaagtggtattacggggaacagt
aatacttctgct---------------------------gctgatgcaggaggccaagta
aactccatgttctactatcgagacatgcagagaagacttgttgagtttgtgaaaaagcga
gttctgcttctggagaaggcgttgaactatgaatatgcagaggattattatggacttggc
ggctca---tcgtctgtgcctagtgaagaaccagaagctgaa------------------
------------------------------------cca------aaggtcactgacaca
gtgggggccagcttgatagaggtcgatgatgaaatgcttcaggcacttcccaagact---
gagcccatcacttcagaggaaattatggttgctgctgctgacaacaaccaagagcgggtt
gagatagcgcaactttataacaatatgtgcaaagat---ttagatgagaacgctcgtgaa
tctgtccaagcatatgtgaacaaccaaccgtctaatggcaaactgggtgagagcttccgt
tcg---------atagaatcaaacattagcagaatcctttcggctccatctgatcaactc
aagtct---------------------------------------------------aat
gaa---gacaccaagccgaacataaacaataatgttaagatggac---tgggtggaagaa
acaaaa---cccttgagagcaagc---------------gtcgatctgaatgtgttggag
gga------------gaggagaatattgca------gaagctagtggaagtgttgatgtg
aagatggaagaagccaaa------------------------------------------
---
PICKLE_Brassica_rapa_1
------------------------------------------------------------
------------------------------------------------------------
------------------------------------------------------------
------------------------------------------------------------
------------------------------------------------------------
------------------------------------------------------------
------------------------------------------------------------
------------------------------------------------------------
------------------------------------------------------------
------------------------------------------------------------
------------------------------------------------------------
------------------------------------------------------------
------------------------------------------------------------
------------------------------------------------------------
------------------------------------------------------------
---------------------------------atgagtagcttagtggagaggcttcgt
ttaagatcagacaggaaaccagtttacaacctagacgagtctgat------gat---gag
gactatgctcccaaaaaagacaggacctttgagcaagttgaggctattgtcagaaccgac
gcgaaagaaaacgcatgtcaagcttgtggcgaaagtgcaaatcttgtgagctgcaacacc
tgcacttatgcttaccatgctaaatgtctcattccgcctcttaaggatgcttctgttgag
aattggagatgccctgaatgcgttagtcctcttagtgagatggataagatattggactgt
gagatgcgtcctaccata---tccgatgaacaagactcctccgatgcggcaccaaagcca
gtttctgtgaaacagtatctcgtcaagtggaagggattatcataccttcactgctcttgg
gtg---------------------------------------------------------
------------------------------------------------------------
------------cctgagaaggaatttgtcaaggcttataagaccaaccaccgtctaaaa
------accagggtgaacaactttcaccgtcagaagctg---gaatcatccaacaacaac
gaagatgatttcgtcgccattcgtcctgagtggaccaccgttgatcggatcctcgcctac
agagaagaagatggcgaggaacaatatctcgtaaagtataaagagctttcttatgatgag
tgttattgggaatcagaatcagatatctcgacgttccagaatgagatccaaaggtttaag
gatatcaattccaggactcgcagaggt------aacaaagatgtcgaccatagaagaaat
cctaaagactttcagcagttt------gatcatagtcctgagttcctcaaa---ggtttg
ttgcatccgtatcagcttgaggggcttaattttctgcgcttctcgtggtcaaagcagaca
catgttatccttgctgatgaaatggggctaggcaaaacaattcaaagcattgccctttta
gcttcactttttgaggagaatctcattccacatttggtgatcgctcctctctcgactctg
aggaactgggagagagagttcgccacatgggccccgcagatgaatgtggttatgtatttt
ggcacttcgcaagctcgagccgttattagagaacacgagttttactttcccaaaggccag
caaaagatgaagaagaagaaatctggacaaagcagtagtgaaaacaagcaaaaaagaata
aagtttgatgttctcctcacatcgtatgagatgatcaacctagacacagcagttcttaaa
ccaattaagtgggaatgcatgattgttgatgaaggccatcgactgaagaataaggattca
aagctgttctcttcattgacacagtattcgagtaaccatcgtatccttctgacaggaaca
ccacttcagaacaacttggatgaacttttcatgctcatgcattttcttgacgccgggaag
tttggcagtttagaggagttccaggaggagttcaaa---gatattaatcaagaggagcag
atttcaagactccacagaatgttggctccacatttgcttagaagggtcaagaaagacgta
atgaaagac------atgccccctaagaaggagctcattttgcgtgttgatctaagcagc
gagcaaaaagaatattataaggctattttgtctcgtaactatcaagtattgaccaaaaaa
gggggcgctcaaatttctcttaataacataatgatggaattgcgaaaagtttgctgccat
ccttatatgctggaaggtgttgaaccagtaatccacgatgcaaatgaagctttcaagaaa
cttgtggaatcttgtggaaagctgcaactgttagacaaaatgatggtcaagctgaaagag
caaggacacagagttctcatatacacacagttccagcacatgcttgacttgcttgaagac
tattgttcctataaggaatggagctatgagcgaatcgatggaaaggttggaggagctgag
cggcaaatacgcatagatcggtttaatgccgtaaactctagcagattctgttttttgctc
tctacaagagctggtggcttaggaattaatcttgcaactgccgatacagtaatcatatat
gacagtgactggaaccctcatgctgatctacaggctatggctagagcacatcgacttggc
caaagaaataaggtgatgatttacagactcataaaccgaggcaccattgaagaaaggatg
atgcagttgaccaaaaagaagatggttctagagcatcttgttgttgggaaactgaaaaca
cagaacatcaatcaggaagagttagatgacatcatcaggtatggttcaaaggagcttttt
gctagtgaagatgac---gaagcagggaagtccggaaaaattcattacgatgatgcggct
ata---------------------------------gacaagttgcttgatcgtgatatc
gtagatgcagaggaggtcgcagtggatgatgaagaggagaatggattcttaaaggctttt
aaggtggcgaattttgagtatatagatgaaaatgaggcggca---gcattg---gaggca
cagagagtagctgcggaaaaaaaatcttcagcaggc------gaaagggcaacttattgg
gaagagttgttgaaagacaaatttgaggtgcagcaggctgaggagcttaatgctcttgga
aagaggaaaagaagtcgcaaacagttggtatct---gtggaagaagatgatcttgctggt
ttggaagatgtgagctctgatgga---gatgaaagttacgaa------------------
------------------------------------------------------------
------------------------------------------------------------
---------------------------------gccgattcaacagatggtgaaacacct
ggacaagga---aatcagacgggtagaaggccataccga---------------agaaag
ggcagagataactcggagccaactcctttgatggaaggcgaagggagatcttttagagta
ctcggtttcaaccagagtcaaagggcgatttttgttcagacgttgatgaggtttggagtt
ggaaattacgactggaaggagtttgttcctcgcttgaagcagaagacctatgacgaaata
aaagaatacggagtactcttcttgaagcacattgctgaagatatt---gacgaaaactct
tcaaccttttca------------------------------------------------
gatggtgtgcccaaggaaggacttagaattgaagatgttctagtcagaattgctgttctt
atgcttgtacaggagaaggtgaaacttgtagaagatcatccagggaaacctgttttccca
aaccgcattcttgaaaggttccctggacttaga------agtggaaaagtgtggaaggag
gaacatgacaaaataatgatacgtgctgttttaaagcatgggtacggacgctggcaagct
attgttgatgacaaagggttgggg---atccaagagcttatctgcaaagaactgaacttc
cctcacataagtttgtctgctgctgagcaagctggcttgcaagggcaaaacggtagtgga
agctccaatctgggagcacag---------aatcatggaggtggcgttacggggaatagt
aatgcttctcct---------------------------gctgatgcg---ggccaagta
aactccatgttctactatcgagacatgcagagaagacttgtcgagtttgtgaaaaagcga
gttctgcttctggagaaggcgttgaactatgaatatgcagaggactattatggacttggc
ggctca---tcgtctgtgcctagtgaagaaccagaagctgaa------------------
------------------------------------cca------aaggtcactgacaca
gtgggggccagctttattgaggtcgatgatgaaatgcttcaggcacttcccaagact---
gagcccatcacttcagaagagattatggttgctgctgctgacaacaaccaagagcgggtt
gagatagcccaactttataacaagatgtgcaaagat---ttagatgagaacgctcgtgaa
tctgtccaagcatatgtgaacaaccaaccgtctaatggcaaactgggcgagagcttccgt
tcc---------atagaatctaacattagcagaatcctttcggctccatctgatcaactc
aagtct---------------------------------------------------act
gaa---gacaccaagccgaacctaaac---aatgttgagatggac---tcggtcgaagaa
acgaaa---cccttgagagcaagc---------------gtcgatctgaatgtgttggag
gga------------gaggagaacattgga------gaaggtagtggaagtgttgatgtg
aagatggaagaagccaaa------------------------------------------
---
PICKLE_Brassica_napus
------------------------------------------------------------
------------------------------------------------------------
------------------------------------------------------------
------------------------------------------------------------
------------------------------------------------------------
------------------------------------------------------------
------------------------------------------------------------
------------------------------------------------------------
------------------------------------------------------------
------------------------------------------------------------
------------------------------------------------------------
------------------------------------------------------------
------------------------------------------------------------
------------------------------------------------------------
------------------------------------------------------------
---------------------------------atgagtagcttagtggagaggcttcgt
ttaagatcagacaggaaaccagtttacaacctagacgagtctgat------gat---gag
gactatgctcccaaaaaagacaggacctttgagcaagttgaggctattgtcagaaccgac
gcgaaagaaaacgcatgtcaagcttgtggcgaaagtgcaaatcttgtgagctgcaacacc
tgcacttatgcttaccatgctaaatgtctcattccgcctcttaaggatgcttctgttgag
aattggagatgccctgaatgcgttagtcctcttagtgagatggataagatattggactgt
gagatgcgtcctaccata---tccgatgaacaagactcctccgatgcggcaccaaagcca
gtttctgtgaaacagtatctcgtcaagtggaagggattatcataccttcactgctcttgg
gtg---------------------------------------------------------
------------------------------------------------------------
------------cctgagaaggaatttgtcaaggcttataagaccaaccaccgtctaaaa
------accagggtgaacaactttcaccgtcagaagctg---gaatcatccaacaacaat
gaagatgatttcgtcgccattcgtcctgagtggaccaccgttgatcggatcctcgcctac
agagaagaagatggcgaggaacaatatctcgtaaagtataaagagctttcttatgatgag
tgttattgggaatcggaatcagacatctcgacgttccagaatgagatccaaaggttcaag
gatatcaattccaggactcgcagaggt------aacaaagatgtcgaccatagaagaaat
cctaaagactttcagcagttt------gatcatagtcctgagttcctcaaa---ggtttg
ttgcatccgtatcagcttgaggggcttaattttctgcgcttctcgtggtcaaagcagaca
catgttatcctcgctgatgaaatggggctaggcaaaacaattcagagcattgctctttta
gcttcgctttttgaggagaacctcattccgcatttggtgatcgctcctctctcgactctg
aggaactgggagagagagtttgccacatgggccccgcagatgaatgtggttatgtatttt
ggcacttcgcaagctcgagccgttattagagaacacgagttttactttcccaaaggccag
caaaagatgaagaagaagaaatctggacaaagcagtagtgaaaacaagcaaaaaagaata
aagtttgacgtcctcctcacatcgtatgagatgatcaacctagacacatcagttcttaaa
ccaatcaaatgggaatgcatgattgttgatgaaggccatcgactgaagaataaagattct
aagctgttctcttcattgacacagtattcaagtaaccatcgtatccttctgacaggaaca
ccacttcagaacaacttggatgaacttttcatgctcatgcattttcttgacgccgggaag
tttggcagtttagaggagttccaggaggagttcaaa---gatattaatcaagaggagcag
atctcaagactccacagaatgttggctccacacttgctcagaagggtcaagaaagacgta
atgaaagac------atgccccctaagaaggagctcattttgcgtgttgatctaagcagc
gagcaaaaagaatattataaggctattttgtctcgtaactatcaagtattgaccaaaaaa
gggggcgctcaaatttctcttaataacataatgatggaattgcgaaaagtttgctgccat
ccttatatgctggaaggtgttgaaccagtaatccacgatgcaaatgaagctttcaagaaa
cttgtggaatcttgtggaaagctgcaactgttagacaaaatgatggtcaagctgaaagag
caaggacacagagttctcatatacacacagttccagcacatgcttgacttgcttgaagac
tattgttcctataaggaatggagctatgagcgaatcgatggaaaggttggaggagctgag
cggcaaatacgcatagatcggtttaatgccgtaaactctagcagattctgttttttgctc
tccacaagagctggtggcttaggaattaatcttgcaactgccgatacagtaatcatatat
gacagtgactggaaccctcatgctgatctacaggctatggctagagcacatcgacttggc
caaagaaataaggtgatgatttacagactcataaaccgaggcaccattgaagaaaggatg
atgcagttgaccaaaaagaagatggttctagagcatcttgttgttgggaaactgaaaaca
cagaacatcaatcaggaagagttagatgacatcatcaggtatggttcaaaggagcttttt
gctagtgaagatgac---gaagcagggaagtccggaaaaattcattacgatgatgcggct
ata---------------------------------gacaagttgcttgatcgtgatatc
gtagatgcagaggaggtcgcagtggatgatgaagaggagaatggattcttaaaggctttt
aaggtggcgaattttgagtatatagatgaaaatgaggcggca---gcattg---gaggca
cagagagtagctgcggaaaaaaaatcttcagcaggc------gaaagggcaacttattgg
gaagagttgttgaaagacaaatttgaggtgcagcaggctgaggagcttaatgctcttgga
aagaggaaaagaagtcgcaaacagttggtatct---gtggaagaagatgatcttgctggt
ttggaagatgtgagctctgatgga---gatgaaagttacgaa------------------
------------------------------------------------------------
------------------------------------------------------------
---------------------------------gccgattcaacagatggtgaaacacct
ggacaagga---aatcagacgggtagaaggccataccga---------------agaaag
ggcagagataactcggagccaactcctttgatggaaggcgaagggagatcttttagagta
ctcggtttcaaccagagtcaaagggcgatttttgttcagacgttgatgaggtttggagtt
ggaaattacgactggaaggagtttgttcctcgcttgaagcagaagacctatgacgaaata
aaagaatacggagtactcttcttgaagcacattgctgaagatatt---gacgaaaactct
tcaaccttttca------------------------------------------------
gatggtgtgcccaaggaaggacttagaattgaagatgttctagtcagaattgctgttctt
atgcttgtacaggagaaggtgaaacttgtagaagatcatccagggaaacctgttttccca
aaccgcattcttgaaaggttccctggacttaga------agtggaaaagtgtggaaggag
gaacatgacaaaataatgatacgtgctgttttaaagcatgggtacggacgctggcaagct
attgttgatgacaaagggttgggg---atccaagagcttatctgcaaagaactgaacttc
cctcacataagtttgtctgctgctgagcaagctggcttgcaagggcaaaacggtagtgga
agctccaatctgggagcacag---------aatcatggaggtggcgttacggggaatagt
aatgcttctcct---------------------------gctgatgcg---ggccaagta
aactccatgttctactatcgagacatgcagagaagacttgtcgagtttgtgaaaaagcga
gttctgcttctggagaaggcgttgaactatgaatatgcagaggactattatggacttggc
ggctca---tcgtctgtgcctagtgaagaaccagaagctgaa------------------
------------------------------------cca------aaggtcactgacaca
gtgggggccagctttattgaggtcgatgatgaaatgcttcaggcacttcccaagact---
gagcccatcacttcagaagagattatggttgctgctgctgacaacaaccaagagcgggtt
gagatagcccaactttataacaagatgtgcaaagat---ttagatgagaacgctcgtgaa
tctgtccaagcatatgtgaacaaccaaccgtctaatggcaaactgggcgagagcttccgt
tcc---------atagaatctaacattagcagaatcctttcggctccatctgatcaactc
aagtct---------------------------------------------------act
gaa---gacaccaagccgaacctaaac---aatgttgagatggac---tcggtcgaagaa
acgaaa---cccttgagagcaagc---------------gtcgatctgaatgtgttggag
gga------------gaggagaacattgga------gaaggtagtggaagtgttgatgtg
aagatggaagaagccaaa------------------------------------------
---
PICKLE_Brassica_oleracea_1
------------------------------------------------------------
------------------------------------------------------------
------------------------------------------------------------
------------------------------------------------------------
------------------------------------------------------------
------------------------------------------------------------
------------------------------------------------------------
------------------------------------------------------------
------------------------------------------------------------
------------------------------------------------------------
------------------------------------------------------------
------------------------------------------------------------
------------------------------------------------------------
------------------------------------------------------------
------------------------------------------------------------
---------------------------------atgagtagcttagtggagaggcttcgt
ttaagatcagacaggaaaccagtttacaacctagatgagtctgat------gat---gag
gactatgctcccaaaaaagacaggacctttgagcaagttgaggctattgtcagaaccgac
gcgaaagaaaatgcatgccaagcttgtggcgaaagtgcaaatcttgtgagctgcaacacc
tgcacttacgcttaccatgctaaatgccttattccgcctcttaaggatgcttctgttgag
aattggagatgccctgaatgcgttagtcctcttagtgagatggataagatattggactgt
gagatgcgtcctaccata---tccgatgaacaagactcctccgatgcggcaccaaagcaa
gtttctgtgaaacagtatctcgtcaagtggaagggtttatcataccttcactgctcttgg
gtg---------------------------------------------------------
------------------------------------------------------------
------------cctgagaaggagtttgtcaaggcttataagaccaatcaccgtctaaaa
------accagggtgaacaactttcaccgtcagaagctg---gaatcatccaacaacaac
gaagatgatttcgtcgccattcgtcctgagtggaccaccgttgatcggattctcgcctac
agagaagaagatggcgaggagcaatatctcgtaaagtataaagagctttcttatgatgag
tgttattgggaatcggaatcagacatctcgacgttccagaatgagatccaaaggttcaag
gatatcaattccaggactcgcagaggt------agtaaagatgtcgaccatagaagaaat
cccaaagactttcaacagttt------gatcatagtcctgagttcctcaaa---ggtttg
ttgcatccgtatcagcttgaggggcttaattttctgcgcttctcgtggtcaaagcagaca
catgttatccttgctgatgaaatggggctaggcaaaacaattcaaagcattgccctttta
gcttcactttttgaggagaacctcatcccgcatttggtgatcgctccactctcgactctg
aggaactgggagagagagttcgccacatgggccccgcagatgaatgtggttatgtatttc
ggcacttcgcaagctcgagccgttattagagaacacgagttttacttcccgaaaggccag
cagaagatgaagaagaagaaatctggacaaagcagtagtgaaaacaagcaaaaaagaata
aagtttgatgtcctcctcacatcgtatgagatgatcaacctagacacagcagttcttaaa
ccaatcaaatgggaatgcatgattgttgatgaaggccatcgactgaagaataaggactcg
aagctgttctcttcgttgacgcagtattcaagtaaccatcgtatccttctgacaggaaca
ccacttcagaacaacttggatgaacttttcatgctcatgcattttcttgacgcggggaag
tttggcagtttagaggagttccaggaggagttcaaa---gatattaatcaggaggagcag
atttcaagactccacagaatgttggctccacatttgctcagaagggtcaagaaagacgta
atgaaagac------atgccccctaagaaggagctcattttgcgtgttgatttaagcagc
gagcaaaaagaatattacaaggctattttgtcccgtaactatcaagtattgaccaaaaaa
ggaggggctcaaatttctcttaataacataatgatggaattgcgaaaagtttgctgccat
ccttatatgctggaaggtgtagaaccagtaattcacgacgcaaatgaagctttcaagaaa
cttgtggagtcttgtggaaagctgcaactgttagacaaaatgatggtcaagctgaaagag
caaggacacagagttctcatatacacacagttccagcacatgcttgacttgcttgaagac
tattgttcctataaggaatggagctatgagcgaatcgatgggaaggttggaggagctgag
cggcaaatacgcatagatcggtttaatgccgtaaactctagcagattctgttttttgctc
tccacaagagctggtggcttaggaattaatcttgcaactgccgatacagtaatcatatat
gacagtgactggaacccccatgctgatctacaggctatggctagagcacatcgacttggc
caaagaaataaggtgatgatttacagactcataaaccgaggcaccattgaagaaaggatg
atgcagttgaccaaaaagaagatggttctagagcatcttgttgttgggaaactgaaaaca
cagaacatcaatcaggaagagttagatgacatcatcaggtatggttcaaaggagcttttt
gctagcgaggatgac---gaagcagggaagtccggaaaaattcattacgatgatgcggct
ata---------------------------------gacaagctgcttgatcgtgatatc
gtagatgcagaggaggttgcagtggatgatgaagaggagaatggattcttaaaggctttt
aaggtggcgaattttgagtatatagatgaaaatgaggcggca---gcattg---gaggca
cagagagttgctgcggaaaacaaatcttcagcaggc------gaaagggcaagttattgg
gaggagttgttaaaagacaaatttgaggtgcagcaggctgaggagcttaatgctcttgga
aagaggaaaagaagtcgcaaacagttggtatct---gtggaagaagatgatcttgctggt
ttggaagatgtgagctctgatgga---gatgaaagttacgaa------------------
------------------------------------------------------------
------------------------------------------------------------
---------------------------------gccgattcaacagatggtgaagcacct
ggacaagga---attcagacgggaagaaggccataccga---------------agaaag
ggcagagataactcggagccaactcctttgatggaaggcgaagggaggtcttttagagta
ctcggtttcaaccagagtcaaagggccatttttgtacagacgttgatgaggtttggagtt
ggaaattacgactggaaggagtttgttcctcgcttgaagcagaagacctatgacgaaata
aaagaatacggagtactcttcttgaagcacattgctgaagatatt---gacgaaaactct
tcaaccttttca------------------------------------------------
gatggtgtgcccaaggaaggacttagaattgaagatgttctagtcagaattgctgttctt
atgcttgtacaggagaagatgaaacttgtagaagatcatccagggaaacctgttttcccc
aaccgcattcttgaaagattcccaggactgaga------agtggaaaagtgtggaaggag
gaacatgacaaaataatgattcgtgctgttttaaagcatgggtacggacgctggcaagct
attgttgatgacaaagggttgggg---atccaagagcttatctgcaaagaactgaacttc
cctcacataagtttgtctgctgcggagcaagctggcttgcaagggcaaaacggtagcgga
agctccaatctgggagcacag---------aatcatggaggtggtgttacggtgaacagt
aatgcttctcct---------------------------gctgatgcg---ggccaagta
aactccatgttctactaccgagacatgcagagaagacttgtcgagtttgtgaaaaagcga
gttctgcttctggagaaggcgttgaactacgaatatgcagaggactattatgggcttggc
ggctca---tcgtctgtgcctagtgaagaaccagaagctgaa------------------
------------------------------------cca------aaggtcactgacaca
gtgggggccagctttatcgaggtcgatgatgaaatgcttcaggcacttcccaagact---
gagcccatcacttcagaagaaattatggttgctgctgctgacaacaaccaagagcgggtt
gagatagcccaactttataacaagatgtgcaaagat---ttagatgaaaacgctcgtgaa
tctgtccaagcatatgtgaacaaccaaccgtctaatggcaaactgggtgagtgctgccgt
tcc---------atagaatctaacattagcagaatcctttcggctccatctgatcaactc
aagtct---------------------------------------------------aat
gaa---gacaccaagccgaacctaaac---aatgttgagatggac---tcggtcgaagag
acaaaa---cccttgagagcaagc---------------gtcgatctgaatgtgttggag
gga------------gaggagaacactgga------gaagctagtggaagtgttgatgtg
aagatggaagaagccaaa------------------------------------------
---
PICKLE_isoform_X2_Brassica_napus
------------------------------------------------------------
------------------------------------------------------------
------------------------------------------------------------
------------------------------------------------------------
------------------------------------------------------------
------------------------------------------------------------
------------------------------------------------------------
------------------------------------------------------------
------------------------------------------------------------
------------------------------------------------------------
------------------------------------------------------------
------------------------------------------------------------
------------------------------------------------------------
------------------------------------------------------------
------------------------------------------------------------
---------------------------------atgagtagcttagtggagaggcttcgt
ttaagatcagacaggaaaccagtttacaacctagatgagtctgat------gat---gag
gactatgctcccaaaaaagacaggacctttgagcaagttgaggctattgtcagaaccgac
gcgaaagaaaatgcatgccaagcttgtggcgaaagtgcaaatcttgtgagctgcaacacc
tgcacttacgcttaccatgctaaatgccttattccgcctcttaaggatgcttctgttgag
aattggagatgccctgaatgcgttagtcctcttagtgagatggataagatattggactgt
gagatgcgtcctaccata---tccgatgaacaagactcctccgatgcggcaccaaagcaa
gtttctgtgaaacagtatctcgtcaagtggaagggattatcataccttcactgctcttgg
gtg---------------------------------------------------------
------------------------------------------------------------
------------cctgagaaggagtttgtcaaggcttataagaccaatcaccgtctaaaa
------accagggtgaacaactttcaccgtcagaagctg---gaatcatccaacaacaac
gaagatgatttcgtcgccattcgtcctgagtggaccaccgttgatcggattctcgcctac
agagaagaagatggcgaggagcaatatctcgtaaagtataaagagctttcttatgatgag
tgttattgggaatcggaatcagacatctcgacgttccagaatgagatccaaaggttcaag
gatatcaattccaggactcgcagaggt------agtaaagatgtcgaccatagaagaaat
cccaaagactttcaacagttt------gatcatagtcctgagttcctcaaa---ggtttg
ttgcatccctatcagcttgaggggctcaattttttgcgcttctcgtggtcaaagcagaca
catgttatccttgctgatgaaatggggctaggcaaaacaattcaaagcattgccctttta
gcttcgcttttcgaggagaacctcatcccgcatttggtgatcgctccactctcgactctg
aggaactgggagagagagttcgccacatgggccccgcagatgaatgtggttatgtatttc
ggcacttcgcaagctcgagccgttattagagaacacgagttttactttcccaaaggccag
caaaagatgaagaagaagaaatctggacaaagcagtagtgaaaacaagcaaaaaagaata
aagtttgatgtcctcctcacatcgtatgagatgatcaacctagacacagcagttcttaaa
ccaattaagtgggaatgcatgattgttgatgaaggccatcgactgaagaataaggattca
aagctgttctcttcgttgacgcagtattcaagtaaccatcgtatccttctgacaggaaca
ccacttcagaacaacttggatgaacttttcatgctcatgcattttcttgacgcggggaag
tttggcagtttagaggagttccaggaggagttcaaa---gatattaatcaagaggagcag
atttcaagactccacagaatgttggctccacatttgctcagaagggtcaagaaagacgta
atgaaagac------atgccccctaagaaggagctcattttgcgtgttgatttaagcagc
gagcaaaaagaatattacaaggctattttgtctcgtaactatcaagtattgaccaaaaaa
gggggcgctcaaatttctcttaataacataatgatggaactgcgaaaagtttgctgccat
ccttacatgctggaaggtgttgaacctgtaattcacgacgcaaatgaagctttcaagaaa
cttgtggaatcttgtggaaagctgcaactgttagacaaaatgatggtcaagctgaaagag
caaggacaccgagttctcatatacacacagttccagcacatgcttgacttgcttgaagac
tattgttcctataaggaatggagctatgagcgaatcgatggaaaggttggaggagctgag
cggcaaatacgcatagatcggtttaatgccgtaaactctagcagattctgttttttgctc
tccacaagagctggtggcttaggaattaatcttgcaactgccgatacagtaatcatatat
gacagtgactggaaccctcatgctgatctacaggctatggctagagcacatcgacttggc
caaagaaataaggtgatgatttacagactcataaaccgaggcaccattgaagaaaggatg
atgcagttgaccaaaaagaagatggttctagagcatcttgttgttgggaaactgaaaaca
cagaacatcaatcaggaagagttagatgacatcatcaggtatggttcaaaggagcttttt
gctagcgaagatgac---gaagcagggaagtccggaaaaattcattacgatgatgcggct
ata---------------------------------gacaagctgcttgatcgtgatatc
gtagatgcagaggaggtcgcagtggatgatgaagaggagaatggattcttaaaggctttt
aaggtggcgaattttgagtatatagatgaaaatgaggcggca---gcattg---gaggca
cagagagttgctgcggaaaacaaatcttcagcaggc------gaaagggcaagttattgg
gaggagttgttaaaagacaaatttgaggtgcagcaggctgaggagcttaatgctcttgga
aagaggaaaagaagtcgcaaacagttggtatct---gtggaagaagatgatcttgctggt
ttggaagatgtgagctctgatgga---gatgaaagttacgaa------------------
------------------------------------------------------------
------------------------------------------------------------
---------------------------------gccgattcaacagatggtgaagcacct
ggacaagga---attcagacgggaagaaggccataccga---------------agaaag
ggcagagataactcggagccaactcctttgatggaaggcgaagggaggtcttttagagta
ctcggtttcaaccagagtcaaagggccatttttgtacagacgttgatgaggtttggagtt
ggaaattacgactggaaggagtttgttcctcgcttgaagcagaagacctatgacgaaata
aaagaatacggagtactcttcttgaagcacattgctgaagatatt---gacgaaaactct
tcaaccttttca------------------------------------------------
gatggtgtgcccaaggaaggacttagaattgaagatgttctagtcagaattgctgttctt
atgcttgtacaggagaagatgaaacttgtagaagatcatccagggaaacctgttttcccc
aaccgcattcttgaaagattcccaggactgaga------agtggaaaagtgtggaaggag
gaacatgacaaaataatgattcgtgctgttttaaagcatgggtacggacgctggcaagct
attgttgatgacaaagggttgggg---atccaagagcttatctgcaaagaactgaatttc
cctcacataagtttgtctgctgcggagcaagctggcttgcaagggcaaaacggtagcgga
agctccaatctgggagcacag---------aatcatggaggtggtgttacggggaacagt
aatgcttctcct---------------------------gctgatgcg---ggccaagta
aactccatgttctactaccgagacatgcagagaagacttgtcgagtttgtgaaaaagcga
gttctgcttctggagaaggcgttgaactacgaatatgcagaggactattatgggcttggc
ggctca---tcgtctgtgcctagtgaagaaccagaagctgaa------------------
------------------------------------cca------aaggtcactgacaca
gtgggggccagctttatcgaggtcgatgatgaaatgcttcaggcacttcccaagact---
gagcccatcacttcagaagaaattatggttgctgctgctgacaacaaccaagagcgggtt
gagatagcccaactttataacaagatgtgcaaagat---ttagatgagaacgctcgtgaa
tctgtccaagcatatgtgaacaaccaaccgtctaatggcaaactg---------------
------------------------------------------------------------
------------------------------------------------------------
------gacaccaagccgaacctaaac---aatgttgagatggac---tcggtcgaagag
acaaaa---cccttgagagcaagc---------------gtcgatctgaatgtgttggag
gga------------gaggagaacactgga------gaagctagtggaagtgttgatgtg
aagatggaagaagccaaa------------------------------------------
---
PICKLE-like_Camelina_sativa
------------------------------------------------------------
------------------------------------------------------------
------------------------------------------------------------
------------------------------------------------------------
------------------------------------------------------------
------------------------------------------------------------
------------------------------------------------------------
------------------------------------------------------------
------------------------------------------------------------
------------------------------------------------------------
------------------------------------------------------------
------------------------------------------------------------
------------------------------------------------------------
------------------------------------------------------------
---------------------atgaaattgctaaaatgggttgtt---------------
---------------aattcgagttatggaaatatgagtagtctggtggagaggcttcgt
atacgatcagacaggaaaccggtttataatctcgatgattctgat------gat---gac
gactttgttcctaaaaaggatcggactcttgagcaagttgaggctattgtcagaacagat
gcgaaagaaaatgcatgccaggcttgtgggcaaagtgcaaatcttgtaagctgcaataca
tgtacatatgcgttccatgctaaatgtctagttccacctcttaaagatgcttctgtggaa
aattggagatgccctgaatgcgttagccctctaaatgagattgataagatattggactgt
gaatcacgtcctacagtatct---agtgaacaaggttcctccgaagcggcagcaaagcct
gtttatgtcaaacagtatctcgtgaagtggaagggattatcataccttcactgctcttgg
gtg---------------------------------------------------------
------------------------------------------------------------
------------cctgagaaggaattccagaaggcttataagtcaaatcatcgtttaaaa
------accagggtgaacaactttcaccgtcaa---gcg---gaatcagccaataacagc
gaagatgattttgttgccattcgtcctgagtggaccactgttgatcggattcttgcctgc
agagaggaagctggggagctggaatatctcgtgaaatataaagagctatcttatgatgaa
tgttattgggagtcagaatcagacatctcaacctttcagaatgaaatccaaaggttcaag
gatataaattctagaactcgcagaggt---------aaagatgttgaccacaaaagaaac
cctagagactttcaacaatgt------gatcatactcctgaattcctcaaa---ggcttg
ttgcatccgtaccagcttgagggacttaattttttgcggttctcgtggtcaaagcagaca
cacgtaattcttgctgatgaaatggggctaggcaaaactattcaaagcattgccctttta
gcttcactttttgaggagaacctcattccacatttggtaattgctccactatcaactctg
cggaactgggagagagagtttgccacatgggccccacagatgaatgtggttatgtatttt
ggcacttcgcaagcccgagcagttatcagagaacatgagttttacttttcgaaagatcaa
aaaaagatcaagaaaaagaaatctggacaaatcagtagcgaaagcaagcaaaaaagaatc
aagtttgatgtcctcctcacatcgtatgagatgatcaacctagatacagcagttctgaaa
ccaattaagtgggagtgcatgattgttgatgaaggccatcgactgaaaaataaggattca
aagctgttctcttcattaacacaatattcaagtaaccatcgtattcttctgacaggaaca
ccacttcagaacaacttggatgaacttttcatgctcatgcattttcttgatgcggggaag
tttgcaagtttggaggagttccaggaggagttcaaa---gatattaatcaagaggagcag
atttcaagactgcacaacatgttggctccacatttgctcagaagggtaaagaaagatgta
atgaaagac------atgcccccaaaaaaggagctcattttgcgtgttgatttgagcagc
ctgcagaaaaaatattacaaggctatttttacccgtaattatcaaatattgacaaaaaag
ggaggtgctcaaatttcccttaataacattatgatggaattacgaaaagtttgctgccat
ccttatatgctggaaggtgttgagccagttattcacgatgctaatgaatttttcaaacaa
cttttggaatcttgtggaaagctacaacttctagataaaatgatggtcaagctgaaagag
caaggacacagagttcttatatacacacagtttcagcacatgctggacttacttgaagac
tactgttcccataagaattggagctatgagcgaattgatggaaaggttggcggagctgac
cgtcaaatacgcatagatcggttcaatgccgaaaactctaacaagttctgttttttgctc
tccacaagagctggtggcttaggaataaatcttgcaaccgcagatacagtaatcatttat
gacagtgactggaatccccatgcggatcttcaggctatggctagagcccatcgacttggc
caaagaaataaggtgatgatttacaggctcataaaccgaggcaccattgaagaaaggatg
atgcagttgactaaaaagaaaatggttctggagcatcttgttgtcgggaaactcaaaaca
caaaatattaatcaggaagaattagatgacatcatcaggtatggatcaaaggagcttttt
gctagtgaagacgaa---gaagcaggaaagtctggaaaaattcattatgatgatgcggct
ata---------------------------------gacaaattgcttgatcgggatctc
gtggaggcggaggaggtctcagtggatgatgaagaggagaatggattcttaaaggctttc
aaggtggctaattttgagtatatagatgaaaatgaggccgcc---gcatta---gaggca
cagagagtcgctgctgaaagcaaatcttcagcaggcaattctgatagagtaagttattgg
gaagagttgttaaaagataaatttgagctgcatcaggctgaggaacttaatgctcttggg
aaaaggaagagaagtcgcaagcagttggtatcc---attgaagaagatgatcttgctggt
ttggaagatgtgagc---tctgga---gatgaaagttatgaa------------------
------------------------------------------------------------
------------------------------------------------------------
---------------------------------gccgagtcaacagatggtgaagcagcg
gggcaagga---gttcaaacgggacgacgaccgtacaga---------------agaagg
ggtcgagataactcggagccaactcctttgatggaaggcgaggggagatctttcagagta
atgggtttcaaccagagtcaaagggccatttttgtgcagacgttgatgaggtatggagtt
ggcaactatgattggaaggagtttgttcctcgcttaaagcagaagacctatgatgaaata
aaagagtatggagtaatcttcttgaagcacattgctgaagacata---gacgaaaattct
ccaaccttttca------------------------------------------------
gatggcgtgcccaaggaagggcttagaatagaagatgttctaatcagaattgctgttctg
atgctagtacaggataaggtgaaatttgtagaagaccatccaacgaaacctcttttcccc
tcccgcatccttgaaagattcccaggactgaga------agtggaaaaatttggaaggag
gaacatgacaagacaatgatacgtgctgttttaaagcatgggtacggacgatggcaagct
attgttgatgacaaagagttgggg---atccaagagcttatctgcaaagaattgaacttc
cctcacataagtttgtctgctgctgaacaagctggcttgcaggggcagaatggtagtgga
aacaccaatccgggagcacagactaaccagaatcctggaagcggtaatactgggaacaat
aatgcttctgctgatggggcc---------------------------------caagta
aactcgatgttctactatcgggacatgcagaggcgtcttgttgagtttgtgaaaaagcga
gtcctacttttggagaaggcgttgaattatgaatacgcagaggagtattatggacttggt
ggctca---tcatctattcgtgctgaagagcccgaagctgaa------------------
------------------------------------cca------aaggtcgctgacaca
gtgggagttagctttattgaggtcgatgatgaaatgcttgatggacttcccaagact---
gatcccatcacttcagaagaaatgatggcggctgctgttgacaacaaccaggcgcgggtt
gaaatagctcaacattataaccagatgtgcaaagat---tttgatgagaacgctcgtgag
tcagtccaagcatatgtaaacaaccaaccaccaagtagcaagctaagtgagagcttccgt
tcactcgaatctatcagtggtaacataagcacaatcctttcggctccatctgatcaatcg
aagtca---------------------------------------------------cat
gaaagcgacaccaagccagacctaaacaatgttgagatgaaggag---acggcc------
------------------------------------------------------------
------------------------------------------------------------
------------------------------------------------------------
---
PICKLE_isoform_X1_Camelina_sativa_1
------------------------------------------------------------
------------------------------------------------------------
------------------------------------------------------------
------------------------------------------------------------
------------------------------------------------------------
------------------------------------------------------------
------------------------------------------------------------
------------------------------------------------------------
------------------------------------------------------------
------------------------------------------------------------
------------------------------------------------------------
------------------------------------------------------------
------------------------------------------------------------
------------------------------------------------------------
------------------------------------------------------------
---------------------------------atgagtagtctggtggagaggcttcgt
atacgatcagacaggaaaccggtttataatctggatgattctgat------gat---gac
gactttgttcctaaaaaggatcggacccttgagcaagttgaggctattgtcagaactgat
gcgaaagaaaatgcatgccaggcttgtgggcaaagtgcaaatcttgtaagctgcaataca
tgtacatatgctttccatgctaaatgcctagttccacctcttaaagatgcttctgtggaa
aattggagatgccctgaatgcgttagccctctaaatgagattgataagatattggactgt
gaatcacgtcctacagtatct---aatgaacaaggttcctcggaagaggcaccaaagcct
tgttatgtcaaacagtatctcgtgaagtggaagggattatcataccttcactgctcttgg
gtg---------------------------------------------------------
------------------------------------------------------------
------------cctgagaaggaattccagaaggcttataagtcaaatcatcgtttaaaa
------accagggtgaacaactttcaccgtcaa---gcg---gaatcagccaataacagc
gaagatgattttgttgccattcgtcctgagtggaccactgttgatcggattcttgcctgc
agagaggaagatggtgagctggaatatcttgtgaaatataaagagctatcttatgatgaa
tgttattgggagtcagaatcagacatctcaacctttcagaatgaaatccaaaggttcaag
gatataaattctagaagtcgcagaggt---------aaagatgttgaccacaaaagaaac
cctagagactttcaacaatgt------gatcgtactcctgaattcctcaaa---ggcttg
ttgcatccgtaccagcttgagggacttaattttttgcggttctcgtggtcaaagcagaca
cacgtaattcttgctgatgaaatggggctaggcaaaactattcaaagcattgccctttta
gcttcactttttgaggagaacctcattccacatttggtaattgctccactatcaactctg
cggaactgggagagagagtttgccacatgggccccacagatgaatgtggttatgtatttt
ggcacttcgcaagcccgagcagttatcagagaacatgagttttacttttcgaaagatcaa
aaaaagatcaagaaaaagaaatctggacaaatcagtagcgaaagcaagcaaaaaagaatc
aagtttgatgtcctcctcacatcgtatgagatgatcaacctagatacagcagttctgaaa
ccaattaagtgggagtgcatgattgttgatgaaggccatcgactgaaaaataaggattca
aagctgttctcttcattgacacaatattcaagtaaccatcgtattcttctgacaggaaca
ccacttcagaacaacttggatgaacttttcatgctcatgcattttcttgatgcggggaag
tttgcaagtttggaggagttccaggaggagttcaaa---gatattaatcaagaggagcag
atttcaagactgcacaaaatgttggctccacatttgctcagaagggtaaagaaagatgta
atgaaagac------atgcccccaaaaaaggagctcattttacgtgttgatttgagcagc
ctgcagaaaaaatattacaaggctatttttacccgtaattatcaaatattgacaaaaaag
ggaggtgctcagatttcccttaataacattatgatggaattacgaaaagtttgctgccat
ccttatatgctggaaggtgttgagccagctattcacgatgctaatgaatttttcaaacaa
cttttggaatcttgtggaaagctacaacttctagataaaatgatggtcaagctgaaagag
caaggacacagagttcttatatacacacagtttcagcacatgctggacttacttgaagac
tactgttcccataagaattggagctatgagcgaattgatggaaaggttggcggagctgac
cgtcaaatacgcatagatcggttcaatgccaaaaactctaacaagttctgttttttgctc
tccacaagagctggtggcttaggaataaatcttgcaactgcagatacagtaatcatttat
gacagtgactggaatccccatgcggatcttcaggctatggctagagcccatcgacttggc
caaagaaataaggtgatgatttacaggctcataaaccgaggcaccattgaagaaaggatg
atgcagttgactaaaaagaaaatggttctggagcatcttgttgtcgggaaactcaaaaca
caaaatattaatcaggaagaattagatgacatcatcaggtatggatcaaaggagcttttt
gctagtgaagacgaa---gaagcaggaaagtctggaaaaattcattatgatgatgcggct
ata---------------------------------gacaaattgcttgatcgtgatctc
gtggaggcggaggaggtctcagtggatgatgaagaggagaatggattcttaaaggctttc
aaggtggcaaattttgagtatatagatgaaaatgaggccgcc---gcatta---gaggca
cagagagtcgctgctgaaagcaaatcttcagcaggcaattctgatagagcaagttattgg
gaagagttgttaaaagataaatttgagctgcatcaggctgaggagcttaatgctcttggg
aaaaggaagagaagtcgcaagcagttggtatcc---attgaagaagatgatcttgctggt
ttggaagatgtgagctctgatgga---gatgaaagttatgaa------------------
------------------------------------------------------------
------------------------------------------------------------
---------------------------------gccgagtcaacagatggtgaagcagcg
ggacaagga---gttcaaacgggtcgacgaccgtacaga---------------agaagg
ggtcgagataactcggagccaactcctttgatggaaggcgaggggagatctttcagagta
atgggtttcaaccagagtcaaagggccatttttgtgcagacgttgatgaggtatggagtt
ggcaactatgattggaaggagtttgttcctcgcttaaagcagaagacctatgacgaaata
aaagagtatggagtaatcttcttgaagcacattgctgaagacata---gacgagaattct
ccaaccttttca------------------------------------------------
gatggcgtgcccaaggaagggcttagaatagaagatgttctaatcagaattgctgttctg
atgctagtacaggataaggtgaaatttgtagaagaccatccaacgaaacctcttttcccc
tcccgcatccttgaaagattcccaggactgaga------agtggaaaaatttggaaggag
gaacatgacaagataatgatacgtgctgttttaaagcatgggtacggacgatggcaagct
attgttgatgacaaagagttgggg---atccaagagcttatctgcaaagaattgaacttc
cctcacataagtttgtctgctgctgaacaagctggcttgcaggggcagaatggtagtgga
aacaccaatccgggagcacagactaaccagaatcctggaagcggtaatactgggaacaat
aatgcttctgctgatggggcc---------------------------------caagta
aactcgatgttctactatcgggacatgcagaggcgtcttgttgagtttgtgaaaaagcga
gtcctacttttggagaaggcgttgaattatgaatacgcagaggagtattatggacttggt
ggctca---tcatctattcctgctgaagagcccgaagctgaa------------------
------------------------------------cca------aaggtcgctgacaca
gtgggagttagctttattgaggtcgatgatgaaatgcttgatggacttcctaagact---
gatcccatcacttcagaagaaatgatggcggctgctgttgacaacaaccaggcgcgggtt
aaaatagctcaacattataaccagatgtgcaaagat---tttgatgagaacgctcgtgag
tcagtccaagcatatgtaaacaaccaaccaccaagtagcaagctaagtgagagcttccgt
tcactcgaatctatcagtggtaacataagcacaatcctttcggctccatctgatcaatcg
aagtca---------------------------------------------------cat
gaaagcgacaccaagccagacctaaacaatgttgagatgaaggag---acggccgaagaa
acaaaa---ccgttgagaggcagc---------------gtcgacctgaatgtggtggag
gga------------gaggagatcattgga------gaagctagtggaaatgttgatgag
aaaatggaagactcaaaagaagaagagaaaccacagaac------------atggtcgtg
gat
PICKLE_isoform_X1_Camelina_sativa_2
------------------------------------------------------------
------------------------------------------------------------
------------------------------------------------------------
------------------------------------------------------------
------------------------------------------------------------
------------------------------------------------------------
------------------------------------------------------------
------------------------------------------------------------
------------------------------------------------------------
------------------------------------------------------------
------------------------------------------------------------
------------------------------------------------------------
------------------------------------------------------------
------------------------------------------------------------
------------------------------------------------------------
---------------------------------atgagtagtctggtggagaggcttcgt
atacgatcagacaggaaaccggtttataatctggatgattctgat------gat---gac
gactttgttcctaaaaaggatcggacccttgagcaagttgaggctattgtcagaactgat
gcgaaagaaaatgcatgccaggcttgtgggcaaagtgcaaatcttgtaagctgcaataca
tgtacatatgctttccatgctaaatgcctagttccacctcttaaagatgcttctgtggaa
aattggagatgccctgaatgcgttagccctctaaatgaaattgataagatattggactgt
gaatcacgtcctacagtatct---aatgaacaaggttcctccgaagcggcaccaaagcct
tgttatgtcaaacagtatctcgtgaagtggaagggattatcataccttcactgctcttgg
gtg---------------------------------------------------------
------------------------------------------------------------
------------cctgagaaggaattccagaaggcttataagtcaaatcatcgtttaaaa
------accagggtgaacaactttcaccgtcaa---gcg---gaatcagccaataacagc
gaagatgattttgttgccattcgtcctgagtggaccactgttgatcggattcttgcctgc
agagaggaagatggtgagctggaatatcttgtgaaatataaagagctatcttacgatgaa
tgttattgggagtcagaatcagacatctcaacctttcagaatgaaatccaaaggttcaag
gatataaattctagaactcgcagaggt---------aaagatgttgaccacaaaagaaac
cctagagactttcaacaatgt------gatcatactcctgaattcctcaaa---ggcttg
ttgcatccgtaccagcttgagggacttaattttttgcggttctcgtggtcaaagcagaca
cacgtaattcttgctgatgaaatggggctaggcaaaactattcaaagcattgccctttta
gcttcactttttgaggacaacctcattccacatttggtaattgctccactatcaactttg
cggaactgggagagagagtttgccacatgggccccacagatgaatgtggttatgtatttt
ggcacttcgcaagcccgagcagttatcagagaacatgagttttacttttcgaaagatcaa
aaaaagatcaagaaaaagaaatctggacaaatcagtagcgaaagcaagcaaaaaagaatc
aagtttgatgtcctcctcacatcgtatgagatgatcaacctagatacagcagttctgaaa
ccaattaagtgggagtgcatgattgttgatgaaggccatcgactgaaaaataaggattca
aagctgttctcttcattaacacaatattcaagtaaccatcgtattcttctgacaggaaca
ccacttcagaacaacttggatgaacttttcatgctcatgcattttcttgatgcggggaag
tttgcaagtttggaggagttccaggaggagttcaaa---gatattaatcaagaggagcag
atttcaagactgcacaacatgttggctccacatttgctcagaagggtaaagaaagatgta
atgaaagac------atgcccccaaaaaaggagctcattttgcgtgttgatttgagcagc
ctgcagaaaaaatattacaaggctatttttacccgtaattatcaaatattgacaaaaaag
ggaggtgctcaaatttcccttaataacattatgatggaattacgaaaagtttgctgccat
ccttatatgctggaaggtgttgagccagctattcacgatgctaatgaatttttcaaacaa
cttttggaatcttgtggaaagctacaacttctagataaaatgatggtcaagctgaaagag
caaggacacagagttcttatatacacacagtttcagcacatgctggacttacttgaagac
tactgttcccataagaattggagctatgagcgaattgatggaaaggttggcggagctgac
cgtcaaatacgcatagatcggttcaatgccaaaaactctaacaagttctgttttttgctc
tccacaagagctggtggcttaggaataaatcttgcaaccgcagatacagtaatcatttat
gacagtgactggaatccccatgcggatcttcaggcaatggctagagcccatcgacttggc
caaagaaataaggtgatgatttacaggctcataaaccgaggcaccattgaagaaaggatg
atgcagttgactaaaaagaaaatggttttggagcatcttgttgtcgggaaactcaaaaca
caaaatattaatcaggaagaattagatgacatcatcaggtatggatcaaaggagcttttt
gctagtgaagacgaa---gaagcaggaaagtctggaaaaattcattatgatgatgcggct
ata---------------------------------gacaaattgcttgatcgtgatctc
gtggaggcggaggaggtctcagtggatgatgaagaggagaatggattcttaaaggctttc
aaggtggcaaattttgagtatatagatgaaaatgaggccgcc---gcatta---gaggca
cagagagtcgctgctgaaagcaaatcttcagcaggcaattctgatagagcaagttattgg
gaagagttgctaaaagataaatttgagctgcatcaggctgaggagcttaatgctcttggg
aaaaggaagagaagtcgcaagcagttggtatcc---attgaagaagatgatcttgctggt
ttggaagatgtgagctctgatgga---gatgaaagttatgaa------------------
------------------------------------------------------------
------------------------------------------------------------
---------------------------------gccgagtcaacagatggtgaagcagcg
ggacaagga---gttcaaacgggtcgacgaccgtacaga---------------agaagg
ggtcgagataactcggagccaactcctttgatggaaggcgaggggagatctttcagagta
ttgggtttcaaccagagtcaaagggccatttttgtgcagacgttgatgaggtatggagtt
ggcaactatgattggaaggagtttgttcctcgcttaaagcagaagacctatgacgaaata
aaagagtatggagtaatcttcttgaagcacattgctgaagacata---gacgagaattct
ccaaccttttca------------------------------------------------
gatggcgtgcccaaggaagggcttagaatagaagatgttctaatcagaattgctgttctg
atgctagtacaggataaggtgaaatttgtagaagaccatccaacgaaacctcttttcccc
tcccgcatccttgaaagattcccaggactgaga------agtggaaaaatttggaaggag
gaacatgacaagataatgatacgtgctgttttaaagcatgggtacggacgatggcaagct
attgttgatgacaaagagttgggg---atccaagagcttatctgcaaagaattgaacttc
cctcacataagtttgtctgctgctgaacaagctggcttgcaggggcagaatggtagtgga
aacaccaacccgggagcacagactaaccagaatcctggaagcggtaatactgggaacaat
aatgcttctgctgatggggcc---------------------------------caagta
aactcgatgttctactatcgggacatgcagaggcgacttgttgagtttgtgaaaaagcga
gtcctacttttggagaaggcgttgaattatgaatacgcagaggagtattatggacttggt
ggctca---tcatctattcctgctgaagagcccgaagctgaa------------------
------------------------------------cca------aaggtcgctgacaca
gtgggagttagctttattgaggtcgatgatgaaatgcttgatggacttcctaagact---
gatcccatcacttcagaagaaatgatggcggctgctgttgacaacaaccaggcgcgggtt
gaaatagctcaacattataaccagatgtgcaaagat---tttgatgagaacgctcgtgag
tcagtccaagcatatgtaaacaaccaaccaccaagtagcaagctaagtgagagcttccgt
tcactcgaatctatcagtggtaacataagcacaatcctttcggctccatctgatcaatcg
aagtca---------------------------------------------------cat
gaaagcgacatcaagccagacctaaacaatgttgagatgaaggag---acggccgaagaa
acaaaa---ctgttgagaggcagc---------------gtcgacctgaatgtggtggag
gga------------gaggagatcattgga------gaagctagtggcaatgttgatgag
aaaatggaagactcaaaagaagaagagaaaccacagaac------------atggtcgtg
gat
PICKLE_Capsella_rubella
------------------------------------------------------------
------------------------------------------------------------
------------------------------------------------------------
------------------------------------------------------------
------------------------------------------------------------
------------------------------------------------------------
------------------------------------------------------------
------------------------------------------------------------
------------------------------------------------------------
------------------------------------------------------------
------------------------------------------------------------
------------------------------------------------------------
------------------------------------------------------------
------------------------------------------------------------
------------------------------------------------------------
---------------------------------atgagtagtttggtggagaggcttcgt
atacgatcagacaggaaaccggtttataatctggatgagtctgat------gat---gac
gactttgttcctaaaaaggatcggacccttgagcaagttgaggctattgtcagaactgat
gcgaaagaaaatgcatgtcaggcttgtggggaaagcgcaaatcttgttagctgcaataca
tgtacatatgctttccatgctaagtgtctagttccacctcttaaagatgcgtctgtggaa
aattggagatgccctgaatgcgttagtcctctaaatgagatagataagatattggactgt
gaatcacgtcctacaaaagct---agtgaacaaggttcctccgaagcgccaccaaagcct
attcatgttaaacagtatcttgtgaagtggaagggattatcatacctacactgttcttgg
gtg---------------------------------------------------------
------------------------------------------------------------
------------cctgagaaggaattccagaaggcttataagtcaaatcatcgtttaaaa
------accagggtgaacaactttcaccgtcaa---gca---gaatcagccaataacagc
gaagatgattttgttcccattcgtcctgagtggaccactgttgatcggattcttgcctgc
agagaggaagatggtgagatggaatatcttgtgaaatataaagagctgtcttatgatgaa
tgttattgggagtcagaatcagacatctcaacctttcagaatgaaatccaaaggttcaag
gatataaattctagaactcgcagaggt---------aaagatgttgaccacaaaagaaat
cccagagactttcaacaattt------gatcatactcctgaattcctcaaa---ggcttg
ttgcatccgtaccagcttgagggacttaattttttgcggttctcgtggtcaaagcagaca
cacgtaattcttgctgatgaaatggggctaggcaaaactattcaaagcattgccctttta
gcttcactttttgaggagagcctcattccgcatttggtaattgctcctctatcaactttg
cggaactgggagagagagtttgccacatgggccccacagatgaatgtggttatgtatttt
ggcacttcccaagcccgagcagttatcagagaacatgagttttactttccgaaagatcaa
aaaaagatcaagaaaaagaaatctggacaaatcagtagcgaaagcaagcaaaaaagaatc
aagtttgatgtcctccttacatcgtatgagatgatcaacctagataccgcagttctgaaa
ccaattaagtgggagtgcatgattgttgatgaaggccatcgactgaaaaataaggattca
aagttgttctcttcattgacgcaatattcaagtaaccatcgaattcttctgactggaaca
cctcttcagaacaacttggatgaacttttcatgctcatgcattttcttgatgcggggaag
tttggaagtttggaggagttccaggaggagttcaaa---gatattaatcaagaggagcag
atatcaagactacataaaatgttggctccacatttgctcagaagggtaaagaaagatgta
atgaaagac------atgcccccaaagaaggagctcattttgcgtgttgatttgagcagc
ctgcaaaaaaaatattacaaggctatttttactcgtaattatcaaatattgacaaaaaag
ggaggtgctcaaatttcccttaacaatattatgatggaactaagaaaagtttgctgccat
ccttatatgctggaaggtgttgagccagctattcacgatgctaatgaatttttcaaacaa
cttttggaatcttgtggaaagctacaacttctagataaaatgatggtcaaactgaaagag
caaggacacagagtccttatatacacacagtttcagcacatgctggacttacttgaagac
tactgttcccataagaattggagctatgaacgaattgatggaaaggttggcggagctgac
cggcaaatacgcatagatcgtttcaatgccaacaactctaacaagttctgctttttgctc
tccacaagagctggtggcttaggaataaatcttgcaaccgcagatacagtaataatttat
gacagtgactggaatcctcatgcagatcttcaggcaatggctagagctcatcgacttggc
caaagaaataaggtgatgatttacaggctcataaaccgaggcaccattgaagaaaggatg
atgcagttaactaaaaagaaaatggttctagagcatcttgtcgtcgggaaactcaaaaca
caaaatattaatcaggaagaattagatgacatcatcaggtatggatcaaaggagcttttt
gctagtgaagatgaa---gaggcgggaaagtctggaaaaattcattatgatgatgcggct
ata---------------------------------gacaaattgcttgatcgtgatctc
gtggaggcggaggaggtctcagtggatgatgaagaggagaatggattcttaaaggctttt
aaggtggcaaattttgagtatatagatgaaaatgaggcagct---gcatta---gaggca
cagagagtcgctgctgaaagcaaatcttcagcaggcaattctgatagagcaagttattgg
gaagagttgttgaaagataaatttgagctgcaccaggctgaggagcttaatgctcttgga
aaaaggaagagaagtcgcaagcagttggtgtcc---attgaagaagacgatcttgctggt
ttggaagatgtcagctctgatgga---gatgaaagttacgaa------------------
------------------------------------------------------------
------------------------------------------------------------
---------------------------------gccgagtcaacagatggtgaagcacca
gggcaagga---gttcaaacgggtcgacggccgtacaga---------------agaagg
ggtcgggataactcggagccaactcctttgatggaaggtgagggaagatctttcagagta
ctgggtttcaaccagagtcaaagggccatttttgtgcagacgttgatgaggtatggagtt
ggcaactacgactggaaggaatttgttcctcgcttgaagcagaagacctatgacgaaata
aaagagtatggaataaccttcttgaagcacattgctgaggatatt---gacgagaattct
cctaccttttca------------------------------------------------
gatggcgtgcccaaggaaggacttagaatagaagatgttctaatcagaattgctgttcta
atactagtacaggataaggtgaaatttgtagaagaccatccagcaaaacctctttttccc
tcccgcattcttgaaagattcccaggactgaga------agtggaaaaatttggaaggag
gaacatgacaagataatgatacgtgctgttttaaagcatgggtatggacgatggcaagct
attgttgatgacaaagagttgggg---atccaagagcttatctgcaaagaattgaacttc
cctcacataagtttgtctgctgctgaacaagctggcttgcaggggcagaatggtagtgga
aactccaatccaggagcacagactaatcagaatcctggaagcggtaatactgggaacaat
aatgcttttgctgatggggcc---------------------------------caagta
aactcgatgttctactatcgagacatgcagaggcgacttgttgagtttgtgaaaaagcga
gttctacttttggagaaggcattgaattatgaatacgctgaggagtattatggacttggt
ggctca---tcatctatgcctgctgaagagccagaagctgaa------------------
------------------------------------cca------aaggtcgctgacaca
gtgggagtgagctttattgaggtcgatgatgaaatgcttgatcgacttcctaagact---
gaccccatcacttcagaagaagttatggtggctgctgatgacaacaaccaggcccgggtt
gaaatagctgaacattataaccagctgtgcaaagat---tttgatgaaaatgctcgtgag
gcagtccaagcatatgtaaacaaccaaccaccgagtagcaagctaactgagagcttccgt
tcactcgaatctatcagtggtaacattagcacaatcctttcggctccatctgatcaatcg
aagtca---------------------------------------------------cat
gaagacgacaccaagccagacctaaacaatgatgagatgaaggac---acagccaaagaa
acaaaa---ccgttaagaggcagc---------------gtcgatctgaatgtagtggag
gga------------gaagagaacattgga------gaagctagtggaagttttgatgtg
aaaatggaagaagccaaagaagacgagaaaccacagaac------------atggtcgtg
gat
CHD3_PICKLE_Arabidopsis_thaliana_3
------------------------------------------------------------
------------------------------------------------------------
------------------------------------------------------------
------------------------------------------------------------
------------------------------------------------------------
------------------------------------------------------------
------------------------------------------------------------
------------------------------------------------------------
------------------------------------------------------------
------------------------------------------------------------
------------------------------------------------------------
------------------------------------------------------------
------------------------------------------------------------
------------------------------------------------------------
---------------atgctcaattgtttattcttatgggtaattttggctagggttttt
tccaatttctctctcgttctctttcacaagaaaatgagtagtttggtggagaggcttcgc
atacgatctgataggaaaccagtttataacctagatgattctgat------gat---gac
gacttcgttcctaaaaaagatcgaacctttgagcaagtcgaggctattgtcagaactgat
gcgaaagaaaatgcatgtcaggcttgtggggaaagtactaatcttgtaagctgcaataca
tgcacttatgcgttccatgctaaatgcttagttccacctcttaaagatgcttccgtggaa
aattggagatgccctgaatgtgttagtcctcttaacgagatagataagatattggattgt
gaaatgcgtcctacaaaatct---agtgaacaaggttcctccgatgcggaaccgaagcca
atttttgtgaaacagtatctcgtgaagtggaagggattatcataccttcactgctcttgg
gtg---------------------------------------------------------
------------------------------------------------------------
------------cctgagaaggagttccagaaggcttataagtcaaatcatcgtttaaaa
------accagagtgaacaattttcaccgtcaa---atg---gagtcattcaataacagc
gaagatgattttgttgccatacgtcctgagtggaccactgttgatcggattcttgcctgc
agagaggaagatggggagctggaatatcttgtcaaatataaagagctatcctatgatgaa
tgttattgggagtcagaatcagacatctcaaccttccagaatgaaattcaaaggttcaag
gatgtaaattctagaactcgcagaagt---------aaagatgttgaccataaaagaaat
cccagagactttcaacagttt------gatcatactcctgaattcctcaaa---ggcttg
ttacatccataccagcttgagggacttaattttttgcggttctcgtggtcaaaacagacg
catgtaatccttgctgatgaaatgggactaggcaagacaattcaaagcattgccctttta
gcttcactttttgaggagaacctcattccgcatttggtaattgctcctctatcgactctg
cgtaactgggagagagagtttgccacatgggccccacagatgaacgtggttatgtatttt
ggcactgcgcaagctcgagcagttatcagagaacatgagttttacttatcgaaagatcaa
aaaaagatcaagaaaaagaaatctggacaaataagtagcgaaagcaagcaaaaaagaatc
aagtttgatgtcctcctcacatcgtatgagatgatcaacctagattcagcagttctaaaa
ccaattaagtgggagtgcatgattgttgatgaaggtcatcgactgaaaaataaggattca
aagctgttctcttcattgacacagtattcaagtaaccaccgtattcttctgacaggaaca
ccacttcagaacaacttggatgaacttttcatgctcatgcattttcttgatgcggggaag
tttggaagtttggaggagttccaggaggagttcaaa---gatattaatcaagaggagcag
atctcaaggttgcacaaaatgttggctccacatttgctcagaagggtaaaaaaagacgta
atgaaagac------atgccccccaaaaaggagctcattttgcgtgttgatctgagcagt
ctgcagaaagaatattacaaagctatttttacccgtaattatcaagtattgacaaaaaag
ggaggtgctcaaatttcccttaataacattatgatggaattacgaaaagtatgctgccat
ccttatatgctagagggtgttgagccagttattcacgacgcaaatgaagctttcaaacaa
cttttggagtcttgtggaaagctgcaacttctagataaaatgatggtcaaactgaaagag
caaggacacagagtcctaatatacacacagtttcagcatatgctggacttacttgaagac
tactgtacccataagaaatggcagtacgagcgaattgatggaaaggttggcggagctgag
cggcaaatacgcatagatcggttcaatgccaaaaattctaacaagttttgttttttgctc
tccacaagagctggtggcttaggaataaatcttgcaacggctgatacagtaatcatttat
gacagtgactggaatcctcatgctgatcttcaagcaatggctagagctcatcgacttggc
caaacaaataaggtgatgatttataggctcataaaccgaggcaccattgaagaaaggatg
atgcaattgactaaaaagaaaatggttctagagcatcttgttgttgggaaactcaaaaca
caaaacattaatcaggaagagttagatgacatcatcaggtatggatcaaaggagcttttt
gctagtgaagatgat---gaagcaggaaagtctggaaaaattcattatgatgatgcggct
ata---------------------------------gacaaattgcttgatcgtgatctc
gtggaggcagaggaagtctcagtggatgatgaagaggagaatggattcttaaaggctttc
aaggtggctaattttgaatatatagatgaaaatgaggcagca---gcatta---gaggca
cagagagtcgctgctgaaagcaaatcttcagcaggcaattctgatagagcaagttattgg
gaagagttgttaaaagataaatttgagctgcaccaggctgaggagcttaatgctcttgga
aaaaggaagagaagtcgcaagcagttggtatcc---attgaagaagatgatcttgctggt
ttggaagatgtgagctctgatgga---gatgaaagttatgaa------------------
------------------------------------------------------------
------------------------------------------------------------
---------------------------------gctgagtcaacagatggtgaagcagca
ggacaagga---gttcagacgggtcgacggccgtacaga---------------agaaag
ggtcgcgataatttggaaccaactccgttgatggaaggtgaggggagatctttcagagta
ctgggtttcaaccagagtcaaagggccatttttgtacagactttgatgaggtatggagct
ggcaattttgattggaaggagtttgttcctcgcttaaagcagaagacctttgaagaaata
aatgaatatggaatactcttcttgaagcacattgctgaagaaata---gacgagaattct
ccaaccttttca------------------------------------------------
gatggtgtgcccaaggaaggacttagaatagaagatgttctagtcagaattgctcttctg
atactagttcaggagaaggtgaaatttgtagaagatcatccagggaaacctgttttcccc
tctcgcattcttgaaagattccccggactgaga------agtggaaaaatttggaaggag
gaacatgacaagataatgatacgtgctgttttaaagcatgggtacggacggtggcaagct
attgttgatgacaaagagttgggg---atccaagagcttatctgcaaagaattgaatttc
cctcacataagtttgtctgctgctgaacaagctggtttgcaggggcagaatggtagtggg
ggctctaatccgggagcacagactaaccagaatcctggaagcgttattactgggaacaat
aatgcttctgctgatggggct---------------------------------caagta
aactcgatgttctattatcgggacatgcagagacgacttgttgagtttgtgaaaaagcga
gttctgcttttggagaaggcgatgaattatgaatacgcagaggaatattatggacttggt
ggctca---tcatctatccctactgaagaaccagaagctgaa------------------
------------------------------------cca------aagatcgctgacaca
gtgggagtgagctttattgaggttgatgatgaaatgcttgatggacttcctaagact---
gatcctatcacttcagaagaaattatgggggctgctgttgacaacaaccaagcgcgggtc
gaaatagctcaacattataaccagatgtgcaaactt---cttgatgagaacgctcgggaa
tcagtccaagcatatgtaaacaaccaaccaccgagtaccaaggtgaatgagagcttccgt
gcactcaaatctatcaatggtaacattaacacaatcctttcgattacatctgatcaatcc
aagtca---------------------------------------------------cat
gaagacgacaccaagccagacctaaacaatgttgagatgaaggac---acggccgaagaa
acaaaa---ccgttaagaggtggcgtc------------gtcgatctgaatgtggtggag
gga------------gaggagaacattgct------gaagctagtggaagtgttgatgta
aaaatggaagaagccaaagaagaagagaagccaaagaac------------atggtcgtt
gat
PICKLE_Arabidopsis_lyrata
------------------------------------------------------------
------------------------------------------------------------
------------------------------------------------------------
------------------------------------------------------------
------------------------------------------------------------
------------------------------------------------------------
------------------------------------------------------------
------------------------------------------------------------
------------------------------------------------------------
------------------------------------------------------------
------------------------------------------------------------
------------------------------------------------------------
------------------------------------------------------------
------------------------------------------------------------
------------------------------------------------------------
---------------------------------atgagtagtttggtggagcggcttcgt
ttacgatcagataggaaaccggtttataacctagatgattctgat------gat---gac
gacttcgttcctaaaaaagatcggacctttgagcaagttgaggctattgtcagaactgat
gcgaaagaaaatgcctgccaggcttgtggagaaagtgcaaatcttgtaagctgcaataca
tgtacgtatgcgttccatgctaaatgcttagttccgcctcttaaagacgcgtctgtggaa
aattggagatgccctgaatgcgttagtcctcttaatgagatagataagatattggactgt
gaaatgcgtcctacaaaatct---agtgaacaaggttcctccgatgcggcaccaaagcct
atttttgtgaaacagtatctcgtgaagtggaagggattatcataccttcactgctcttgg
gtg---------------------------------------------------------
------------------------------------------------------------
------------cctgagaaggagttccagaaggcttataagtcaaatcatcgtttaaaa
------accagggtgaacaattttcaccgtcaa---atg---gaatctgtcaataacagt
gaagatgattttgttgccattcgtcctgagtggacaactgttgatcggattcttgcctgc
agagaggaagatggtgagctggaatatcttgtgaaatataaagagctatcttatgatgaa
tgttattgggagtcagaatcagacatctctaccttccagaatgaaattcaaaggttcaag
gatgtaaattctagaactcgcaggggt---------aaagatgttgaccataaaagaaat
cccagagactttcaacatttt------gatcatactcctgaattcctcaaa---ggcttg
ttgcatccataccagcttgagggacttaattttttgcggttctcgtggtcaaaacagacg
catgtaatccttgctgatgaaatgggactaggcaaaacaattcaaagcattgccctttta
gcttcactttttgaggagaacctcattccgcatttggtaattgctcctctatcgactctg
cgtaactgggagagagagtttgccacatgggccccacagatgaatgtggttatgtatttt
ggcacttcgcaagctcgagcagttatcagagaacatgagttttacttttcgaaagataaa
aaaaaaatcaagaaaaagaaatctggacaaatcagtagcgaaagcaagcaaaaaagaatc
aagtttgacgtcctcctcacatcgtatgagatgatcaacctagatacagcagttctgaaa
ccaattaagtgggagtgcatgattgttgatgaaggtcatcgactgaaaaataaggattca
aagctgttctcttcattgacacagtatttaagtaatcatcgtattcttctgacaggaaca
ccacttcagaacaacttggatgaacttttcatgctcatgcattttcttgatgcggggaag
tttggaagtttggaggagttccaggaggagttcaaa---gatattaatcaagaggaacag
atctcaagattgcacaaaatgttggctccacatttgctcagaagggtaaaaaaagacgta
atgaaagac------atgccccccaaaaaggaactcattttgcgtgttgatctgagcagc
ctgcagaaagaatattacaaagctatttttacccgtaattatcaagtattgactaaaaag
ggaggtgctcaaatttcccttaataacattatgatggaattacgaaaagtatgctgccat
ccttatatgctggagggtgttgagccagctattcatgacgctaatgaagccttcaaacaa
cttttggaatcttgtggaaagctgcaacttctagataaaatgatggtcaaactgaaagag
caaggacacagagtcctaatatacacacagtttcagcacatgctggacttacttgaagac
tactgttcctataagaaatggaactatgagcgaattgatggaaaggttggcggagctgag
cggcaaatacgcatagatcggttcaatgccaaaaactctaacaaattttgttttttgctc
tccacaagagctggtggcttaggaataaatcttgcaacggctgatacagtaataatttat
gacagtgactggaatcctcatgctgatcttcaggcaatggctagagctcatcgacttggc
caaacaaataaggtgatgatttaccgactcataaaccgaggcaccattgaagaaaggatg
atgcaattaactaaaaagaaaatggttctagagcatcttgtcgtcgggaaactaaaaaca
caaaacattaatcaggaagagttagatgacatcatcaggtatggatcaaaggagcttttt
gctagtgaagatgac---gaagcaggaaagtctggaaaaattcattatgatgatgcggct
ata---------------------------------gacaaattgcttgatcgtgatctc
gtggaggctgaggaggtctcagtggatgatgaagaggagaatggattcttaaaggctttc
aaggtggcaaattttgagtatattgatgaaaacgaggcagca---gcatta---gaggca
cagagagtcgctgctgaaagcaaatcttcagcaggcagttctgatagagcaagttattgg
gaagagttgttaaaagataaatttgagctgcaccaggctgaggagcttaatgctcttgga
aaaaggaagagaagtcgcaagcagttggtatcc---attaaagaagatgatcttgctggt
ttggaagatgtgagctctgatgga---gatgaaagttatgaa------------------
------------------------------------------------------------
------------------------------------------------------------
---------------------------------gccgagtcaacagatgctgaagcagcg
ggacaagaa---gttcagacgggtcgacggccgtacaga---------------agaaag
ggtcgcgataactcggagccaactcctttgatggaaggcgaggggagatctttcagagta
ctaggtttcaaccagagtcaaagggccatttttgtacagacgttgatgaggtatggagct
ggtaatttcgattggaaggagtttgttcctcgcttaaagcagaagacctatgacgaaata
aatgaatatggaatactcttcttgaagcacattgctgaagatatt---gacgagaactct
ccaaccttttca------------------------------------------------
gatggtgtgccaaaggaaggacttagaatagaagatgttctagtcagaattgcacttctg
atactagtacaggagaaggtgaaatttgtagaagatcatccagcgaaacctgttttcacg
tcccgcattcttgaaagattccctggattgaga------agtggaaaagtttggaaggag
gaacatgacaagataatgatacgtgctgttttaaagcatgggtacgggcgatggcaagct
attgttgatgacaaagagttaggg---atccaagagcttatctgcaaggaattgaacttc
cctcacataagtttgtctgctgctgaacaagctggcttgcaggggcagaatggtagtggg
ggctccaatttgggagcacagactaaccagaatcctggaagcggtattactgggaacaat
aatgcttctggtgatggggtc---------------------------------caagta
aactcgatgttctactatcgggacatgcagagacgacttgttgagtttgtgaaaaagcga
gttctgcttttggagaaagcgttgaattatgaatatgcagaggattattatggacttggt
ggctca---tcatctatccctgctgaagaaccagaagctgaa------------------
------------------------------------cca------aaggtcactgacaca
gtgggagtgagctttattgaagtcgatgatgaaatgcttgatggacttcctaagact---
gatcccatcacttcagaagaaattatggtggctgctgttgacaacaaccaagcgcgggtt
gaaatagctcaacattataaccagatgtgcaaagtt---tttaatgagaacgctcgtgaa
tcactccaagcatatgtaaacaaccaaccaccaagtaccaaggtgaatgagagcttctgt
gcactcgaatctatcaatggtaacattagaacgatcctttcgactccacttgaccaatca
aagtca---------------------------------------------------cat
gaaaatgacaccaagccaaacctaaacaatgttgacatgaaggac---acggccgaagaa
acaaaa---ccgttaagaggtggcgtt------------gtcgatctgaatgtgatggag
gga------------gaggagaacattggt------gaagctagtggaagtgttgatgtg
aaaatggaagaagccaaagaagaagagaagccaaagaac------------atggtcgta
gat
PICKLE-like_Carica_papaya
------------------------------------------------------------
------------------------------------------------------------
------------------------------------------------------------
------------------------------------------------------------
------------------------------------------------------------
------------------------------------------------------------
------------------------------------------------------------
------------------------------------------------------------
------------------------------------------------------------
------------------------------------------------------------
------------------------------------------------------------
------------------------------------------------------------
------------------------------------------------------------
------------------------------------------------------------
------------------------------------------------------------
---------------------------------atgagtagcttggttgaaaggttgagg
attaggtcggatcggaggccgatatataacttagatgaatcagat------gatgatgcg
gatcttgttccaaaaaagcctggtgctcaagaaaagtttgagccgatagtcaggattgat
gcgaaagacaatgcatgtcaagcttgtggcgaaggtgaaaatcttttgagctgtgaaaca
tgtacttatgcttaccatcctaaatgtttagttccacctataaaagctccccttcctgaa
aactggaggtgtcctgaatgcgttagccctttgaatgatattgacaagatattggactgt
gaaatgcgcccaacagtagctggtggt---aatgatgcctctaagctgggtgcaaagcaa
atttttgtaaaacaataccttgtgaagtggaagggattatcttacctgcattgtacttgg
gta---------------------------------------------------------
------------------------------------------------------------
------------ccggagaaagagttcctgaaagctttcaagtcaaatcctcgtttgaag
------actaaagtgaacaactttaatcgtcaa---atg---tcatcaatcaataactct
gaggaagattttgttgccattcggccagagtggactactgttgatagaattcttgcctgc
agaggagac---gaggaaaaagaatatcttgtgaagtataaagagctttcttatgatgaa
tgttattgggagtctgaatcagatatctctgcatttcaacctgaaattgaaaggtttaat
aaaattcagtctaggtctcaaaacttgtctgctagtaaacaggttgagttgaaaaagaaa
gcacgagaattccaacagtat------gagcatagtcccaattttctctctggaggctca
ctgcatccatatcagcttgaggggctgaacttcttacgcttttcatggtccaaacaaaca
catgtgatacttgctgatgagatgggccttggaaaaaccatacagagtattgcttttttg
gcgtctctttttgaagaaagcatcactccacatttggtggttgccccactgtcaactctg
cgaaactgggaacgggaatttgcaacatgggctccccaaatgaatgttataatgtatgtt
ggctctgctcaagcccgtactgttataagggaacatgaattttattttcccaaacgtcat
aaaaaaatcaagaaaaagaaatatggtcagattgttagtgaaagcaaacaagaaagaatt
aaatttgatgttctcctaacatcatatgagatgatcaacttggacacagcgtcattgaaa
ccaattaaatgggaatgcatgattgttgatgaaggccatcgtctcaaaaataaggattca
aagttgttttcttccttgaagcaatatactagtaaccatcgtgtgcttttgactggaaca
ccacttcagaacaatctggatgaacttttcatgctgatgcacttccttgatgctgggaag
tttggaagcttagaggagttccaggaggagtttaag---gacatcaatcaagaagagcag
attatgagactacacaaaatgttggctccacatctacttagaagggttaagaaagatgtt
atgaaggag------ttaccaccaaagaaagaactcatattacgtgttgaactgagtagc
aaacagaaagaatactacaaggcaattcttacccgcaactaccagatattgacccgacgt
gggggtgcgcagatctctcttattaatgttgttatggaattgcggaagctttgttgtcat
ccatatctcctagagggggttgaaccagatatagaggattcaaatgaagcttacagacaa
cttctggaatcagccggaaaattgcagctgttggacaaaatgatgatgaagcttaaggag
caaggtcatagagttcttatatattcacagttccaacgcatgcttgatgtactagaagat
tattgtacttacaagaaatggcagtacgaacgtatagatggaaaggttggtggagctgag
agacagatacgcatagaccggtttaacgccaaaaactcttccagattttgctttttgctg
tctactagagctggtggcttgggaatcaaccttgcaactgctgacacagtcatcatatac
gacagcgattggaatccgcatgctgatctacaggcaatggctagagctcatcgacttggt
cagacaaacaaggtgatgatttataggctcataacgcgaggtactattgaagaacgaatg
atgcagatgacaaagaagaaaatgattttagagcatcttgttgttggaaagttgaagacg
caaaacatcaaccaggaagagttggatgacatcattagatatgggtcaaaggagctcttt
gctgatgaaaatgat---gaagcaggaaaatctcgccaaatccattacgatgatgctgct
att---------------------------------gatagattactcgatcgtgatcat
gttgatgctgaagaggcttcattggatgatgaagaggaagatggatttttgaaggctttc
aaggtggcaaattttgaatatattgatgaagcagatgccata---gcagaagaaaaggca
cagaaagcagccatggaaaacaaatcttcaatgagcaattctgaaagatcaaacttttgg
gaagagttgttaaaagacagttatgaagtgcataaagttgaggagttcagtgctttgggc
aaagggaagagaagccgtaagcagatggtatct---gttgaagaagatgaccttgctggt
ctggaaggtgtgagttctgagggggaggatgacaattatgaa------------------
------------------------------------------------------------
------------------------------------------------------------
---------------------------------gctgatttgactgatggtgatacgact
tcatctgga---act------cagagaaggccttacaga---------------aagaga
gctcgcgggagctcggaaccagcacctttgatggaaggtgaaggtagatctttcagagta
ctgggattcaaccagaatcagagggctacgtttgtgcagatactcatgaggtttggtctt
ggggattttgactggaaggagtttgtcccgcgtttaaaacagaagacatttgaagaaata
agagattatgggactctcttcctaaggcatgttgttgaagattta---aat---gactcg
cccaccttttca------------------------------------------------
gatggtgtgccaaaggagggacttcgaattccagacgtactggtccgtattgcaattttg
acgttgatacaagaaaggatccagtatgcagaagaaaatcctggcagtcctctttatggt
gatgatattgttgcacgctatccagccttgaag------ggtggcaaattttggaaagag
gaacatgatctaatattactgcgtgctgttctcaagcatggatatggaagatggcaagct
attgttgatgacaaggacctgagg---attcaggaagttatatgcaaagagctgaatctt
ccatttataaatctacctgccccaggacaatcaagttctcaaacacaaaatggggcaact
acatctaatgtggaaggacctggcaacaacagtctgggtgctggggatgacaggacaact
gacatg---gctcagggaccagtggatcctgcaagccattcgcagttatatcaagaccct
tctatactctaccacttcagagatatgcagagaaggcaggttgagtttgtcaagaaaagg
gtactcctcttggagaagggccataatgcggagtaccaaaaaatttacgatgctgaaact
ggaaac---agt------cctactgaagtggctgagaatgta------------------
------------------------------------cct------gggggctcgggcgtc
gaagttcctagcactatggatatagacgatgactcaattgatcagttgcctgcatta---
gaagtaattgcaccagaagatttctcattgcct---------ggtgactctgaacgaact
gaactagccgttcggtacaatgagatgtgcaagatt---ctggatcaaaacgtaccagaa
tcagcgcaagcatatctaaacaat---cctgtgaatccctccctgaggaagagcctgcag
ccgctggagacattgtttgaaaatataagcgtggcgctttccccaaacttgaagcagtca
actactcaacaaattgacctcgagcaagctaccggagcaggtattatgatcagggagtct
atggagcagaaacgtccaggagacagcaatgatgaagtagaacctgacacaagcttggct
gctaccgcgcctgctcaaaag---------------------------------------
------------------------------------------------------------
------------------------------------------------------------
---
PICKLE-like_Tarenaya_hassleriana_1
------------------------------------------------------------
------------------------------------------------------------
------------------------------------------------------------
------------------------------------------------------------
------------------------------------------------------------
------------------------------------------------------------
------------------------------------------------------------
------------------------------------------------------------
------------------------------------------------------------
------------------------------------------------------------
------------------------------------------------------------
------------------------------------------------------------
------------------------------------------------------------
------------------------------------------------------------
------------------------------------------------------------
---------------------------------atgagtagcttggttgagaggcttcgt
ctgagatcagatcggagaccggtttataacttagacgattcagat------gat---gat
gactttgttccaaaaaaagatcgaaccctggagcaagttgaggagatagtcagaactgac
gcgaaagaaaatgcatgccaggcttgtggagaaagtgaaaatcttataagctgcaatacg
tgcacttatacataccatgctaaatgcttagttccacctgggaaaggtcctgctcctgat
aattggagatgccctgaatgcgttagtcctcttaatgagttggagaagatattggacttc
gaaatgcgtccgacggtgtctaatgatgatcaggattcctccaatgcggcatcaaagcaa
atttttgtgaaacaatatcttgtgaagtggaaaggattgtcatacctgcattgttcttgg
gta---------------------------------------------------------
------------------------------------------------------------
------------cctgagcaggaatttcagagggcttacaagtcgtatcctcgtttaagg
------accagggtgaacaattttcaccgtcaa---atg---gcatcagccaacaataat
gaagatgattttgttgctgttcgtcctgagtggactactgttgaccgcattatcgcttgc
agaggagaagatgatgagaaggaatatcttgtcaagtacaaagaactttcttatgaagaa
tgttattgggaatcagaatcagatatctcaaccttccagaatgagattcaaaggttcaag
gatatcaattctagatctaggagagct---------aaagaggccagacagaagtgtaat
cctaaagaatttcagcagttt------gatcatagccctgaatttatcaga---ggctca
ttgcatccataccaacttgagggactgaattttttgcggttttcatggtcaaagcaaaca
catgtaatccttgctgatgagatgggcttagggaaaacaattcaaagcattgccttttta
gcgtcactctttgaagaaaacctcggcccacatttggtagtggctcccttgtcgactctg
cgaaactgggagagagaatttgccacatgggccccacatatgaatgtggttatgtatgtt
ggtggtgcccaagctcgtggtgttataagagaacatgagttttacctgccgaaaagtcat
aagaagatcaagaaaaagaaatctggccaaatcattggtgagaccaagcaagacagaatc
aagtttgatgtcctcctgacatcatatgagatgatcaacttggatacaactgttctaaaa
ccgattaagtgggagtgcatgattgttgatgaaggtcatcggctgaaaaataaggattca
aaattgttctcttccttgaagcaatatacaagtaatcatcgtggtcttttgacaggaaca
cctcttcagaacaacttggatgaacttttcatgctcatgcattttcttgacgctggaaag
tttggtagtcttgaggaattccaagaggagttcaag---gatatcaatcaagaagagcag
atttcaagactgcacaaaatgttggcaccacatctgcttagaagggtgaagaaagacgtg
ttgaaggac------atgcctcctaagaaggagctcattttacgtgttgatttgagtagt
gagcagaaagaatattacaaagcgattcttacccgtaattttcaagtattgactagaaag
ggcggtgctcaaatttctcttattaatgtggtgatggaattaaggaaactctgctgtcat
ccttatatgctggaaggtgtggaaccagatattgaagatccaaatgaagctttcaaaaaa
ctcttggagtcatccggaaaattacaattgttagacaagatgatggttagactgaaagag
caaggacacagagttctcatatatacacagtttcagcacatgcttgacttacttgaagat
tactgtacgtataagaattggctctatgaacgaatcgatggaaaggttggcggagcagag
cgacaaatacgtatagatcggtttaatgccaaaaattctagcaggttctgttttttgctc
tccacaagagctggtggcttaggaataaacctcgcaacagctgatacagttatcatctac
gacagtgactggaaccctcatgctgatctccaggctatggctagagctcatcgacttggc
cagacaaataaggtcatgatttacaggctcataacccggggtacgattgaagaaagaatg
atgcaaatgactaagaaaaaaatggttctggagcatcttgttgtcgggaaactcaaaacg
caaaacattaatcaggaagagttagatgacatcatcaggtatggttcgaaggagcttttc
gccgatgagagtgat---gaagcagggaagtcaggaaagattcattacgatgatgctgct
ata---------------------------------gacaagttgcttgaccgtgatctt
gtagatgccgaggaggcttctatggatgatgaagaggaaaatggattcttgaaggctttc
aaggtggcaaattttgagtatatagacgaaggtgaggctgca---gcacaagaagaagca
cagagattggctgcagaaagcaaatcattgattggcaattctgatagaacaagtttttgg
gaggaattgttaaaagacaaatatgaggtgcaccaagccgaagaattcaatgctcttgga
aagaggaagagaagtcgcaaacagatggtatcc---atcgaagaagatgatcttgctggt
ttagaagatgtgagctctgatggagaggatgaaagctatgag------------------
------------------------------------------------------------
------------------------------------------------------------
---------------------------------gctgagttaacagatagtgaagcagct
ggacaagga---actcaacctggtagaaggccttacaga---------------aaaagg
gcccgtgacaattctgagccaactcctttgatggaaggcgaaggtagatccttcagggtg
ctgggttttaaccaaagtcaaagggccatttttgttcagacgctgatgaggtacggaatt
ggcaactttgattggaaggagtttgttcctcgcttaaagcagaagacatacgaggaaata
aaagaatacggatcgctcttcctgaagcacattattgaagatatt---gatgagagttct
ccaacattttca------------------------------------------------
gatggtgttcccaaagaaggactcagaatcgaagatgtacttgtcagaattgctattctt
acattggttcaggagaaggtgaaatttacagaagactatccgacaaaaccgattttccct
aaccgcattctcaaccgatttcccgggctgagaata---tctggaaaagtttggaaggaa
gagcatgacaagataatgctccgtgctgttttaaagcatgggtatggaagatggcaagct
attgttgatgaccaggagttggga---attcaagatctcatctgcaaagaactgaacttc
cctttcccaaatctgacagccgcagaacaagcgagcttgcagggacaaaatggtagtagc
gtctttaattttgaagcacagaataacagtgtttca------------------------
---------gctgatggg------------------------------ggcggccatgga
aactcgatgctgatctacagagacatgcagagaagactggttgagtttgtgaaaaaacgg
gttctgctcctcgaaagggcgttgaatttggagtatgcggaagagtattatggaatagtt
ccacca------tcagtgcctggtgaagaaccagaaggcagc------------------
------------------------------------gaaccaagggccgccacaaataca
gccggacctagctttgtagatgctgatgctgaaaatctcagtcaacttcctaagatc---
aaaccaatctcctcggaagaaatctctgcagctacttttgacaacaaccccgaacgtcta
gaattggccgaacatttcaacgagatgtgcaaagca---gttgatgagaatgctcgtgag
tcggttgaaatgtttatgaacaaccaaccagcgagccgaaggctgagggagaatttccgg
gctctggaatctgtaaacaaaaacgtaaacaggatcgtctcttctgccccgccgccttac
gaacacaacaccacacagaaa------cct---------gaagaggtaacaaacccg---
---------------------acagaggatgtggagatgaaggaa---aaagat------
acggaaacaacagggaaaagcagtgtt------------gttaatcggaac---------
---------------atgtcggaggctggaggaaagagcagtgtaggagatgttgatgcg
gaaatggaagaa------------------gccaacgatggagatagagtcattttgttg
gat
PICKLE-like_Tarenaya_hassleriana_2
------------------------------------------------------------
------------------------------------------------------------
------------------------------------------------------------
------------------------------------------------------------
------------------------------------------------------------
------------------------------------------------------------
------------------------------------------------------------
------------------------------------------------------------
------------------------------------------------------------
------------------------------------------------------------
------------------------------------------------------------
------------------------------------------------------------
------------------------------------------------------------
------------------------------------------------------------
------------------------------------------------------------
---------------------------------atgagtagcttggttgagagacttcgt
ttgagaacagataggagaccaatttataacttagacgattcagat------gat---gat
gactttgttccaaaaaaagatcgaacattggagcaagttgaggcgatagtcagagctgac
gcgaaagaaaatgcatgccaggcttgtggagaaagtgcaaatcttataagctgcaacaca
tgcacttatgcataccatgctaaatgcttagttccaccggtgaaaggtcctgctcctgaa
aattggagatgccctgaatgcgttagtcctcttagtgagatggagaagatgttggactgt
gaagtgcgtcctactgtacctaatgatgatcaggattcctccactgcagcaccgaagcaa
atttttgtgaaacaatatcttgtgaagtggaaaggattatcgtacctgcactgtacttgg
gta---------------------------------------------------------
------------------------------------------------------------
------------cctgagcaggaatttcagagggcttacaagtcaaatcctcgtttaagg
------accagggtgaacaattttcaccgtcaa---atg---gcatcagccaataataat
gaagatgattttgttgctattcgtcctgagtggaccactgttgaccgcattattgcacgc
agaggagaagatgatgagaaggaatatcttgttaagtacaaagaactttcttatgacgaa
tgttattgggaatcagaatcagacatctcagccttccagaacgagattcaaaggtttaat
gatattaactccaggtctcggagagtt---------aaagaggttgagcataagagtaat
cctaaagaatttcagcagttt------gatcatagccctgtatttctcaga---ggatca
ttgcacccataccaacttgagggactgaattttttgcggttttcatggttgaagcaaaca
catgtaatccttgccgatgagatgggcttaggcaaaacaattcaaagtattgccttttta
gcatcgctctttgaagaaaacctcgccccacatttggtagtggctcccctgtcgactctg
cgaaactgggagagagaatttgccacatgggccccacatatgaatgtggttatgtatttt
ggcgctgcccaagctcgtgctattataagagagcatgagttttacttcccgaaaggtcat
cagaagatcaagaaaaagaaatctggtcaaatcagtggtgaaaccaagcaagacagaatc
aaatttgatgtcctgctcacatcatatgagatgatcaacctagacacagcagttctaaaa
ccaattaagtgggagtgcatgattgttgatgaaggccatcgactgaaaaataaggattcc
aaattgttctcttccttgaagcaatatgcaagtaaccatcgtgttcttttgacaggaaca
cctcttcagaacaacttggatgaactcttcatgctcatgcattttcttgatgctggaaag
tttgtcagtcttgaggagttccaggaggagttcaag---gatatcaatcaagaggagcag
atttcaagactgcacaaaatgttggctccgcatctgctcagaagggtgaagaaagatgtg
atgaaggac------atgccccctaagaaggagctcattttacgtgttgatttgagtagt
cagcagaaagaatattacaaagcaattcttacgcgtaattatcaagtattgactagaaaa
ggaggcgctcaaatttctcttattaatgtggtgatggagttaaggaaactttgctgtcat
ccttatatgctggaaggtgtagacccaaatattgaagatccaaatgaagcttacagacaa
ctcttggaatcttcgggaaaactgcaactgttagataagatgatggtcaaactgaaagaa
caaggacacagagttctcatatacacgcagtttcagcacatgcttgacttacttgaagat
tactgtacttataagaattggctttatgaacggattgatggaaaggttggcggagcagag
cggcagatacgtatagatcggtttaatgccaaaaattctaacagattctgttttttgctc
tccacaagagctggtggcttaggaataaaccttgcaacagctgatacagttatcatttat
gacagtgactggaaccctcatgctgacctccaggctatggctagagctcatcgacttggc
cagacaaataaggtgatgatttacaggctcataactcgaggtaccattgaagaaaggatg
atgcaaatgactaagaagaaaatggttctagagcatcttgttgttgggaaacttaaaaca
caaaacattaatcaggaagagttagatgacatcatcaggtatggttcaaaggagttgttt
gctgacgagaatgat---gaagcagggaagtctggaaagattcattatgatgatgctgct
ata---------------------------------gacaagttacttgaccgggatcac
gtagatgctgaggaggcttcaatggatgatgaagaggaaaatggattcttgaaggctttc
aaggtggcaaattttgagtacatagacgaaagcgatgctgca---gcacaa---gaagca
gagagattggctgcagaaagcaaaacttcgataggcaattctgatagaacaagttattgg
gaagaattgttaaaagacaaatatgaggtgcaccgagatgaggaactcaattctcttgga
aagaggaagagaagtcgcaagcagatggtaccc---attgaagaagatgatcttgctggt
ttcgaagatgtgagctctgatggagaggatgaatgttatgaa------------------
------------------------------------------------------------
------------------------------------------------------------
---------------------------------accgagttaacagacggtgaaacagct
ggacaagga---aatccctctggtagaaggccttacaga---------------agaaga
gcccgcgacaattctgagccaactcctttgatggaaggtgaaggaagatctttcagggtg
ttgggttttaaccaaagtcaaagggccgtttttgttaagacgctgatgaggtacggaatt
ggtaactgtgattggaaagagtttgttccccgcttaaagcagaagacatatgaggaaata
aaagaatatggaacgcttttcttgaagcacattgttgaagatatt---gatgaaagctct
ccaaccttttca------------------------------------------------
gatggtgtacccaaggaaggactgagaattgaagatgtgcttgtcagaattgctattctg
ggactgatacaggagaaggtgaaatttacggaagaccatccaacaaaaccaattttctct
gaccgcattctggaacaattccccggactgagaata---cccggaaaagtctggaaggag
gagcatgacaagataatgctccgtgctgttttaaagcatggatatggaagatggcaagct
attgtcgatgacaaggaattgggg---attcaagagcttatctgcaaagaactgaatctt
ccttttgcaaatttggcagccgctgaacaagcaggctatcagggacagaacggtagtggc
aactccaattccgaagcccacaataacagtgcttca------------------------
---------tatgat---------------------------------gggggccaagga
agttcaatgcttatctacagagacatgcagagaagattggtcgagtttgtgaaaaagcgg
gtgttgctcctcgaaagggcgttgaatttggaatatgcggacgagtattatggtgtagtg
ccacca------tcagtgcctggtgaagaaccagaaaatgaa------------------
------------------------------------cca------agggccacagaaaca
gccggaccaagctttgtagaggctgacgcagaaattcttggtgaactgcctaagatt---
gaactgatctcatcggatgaaatttcagcagcttctgttgacaac---ctcgagcgtcaa
gaacttgcccaacatttcaaccagatgtgcaaaact---gtcgatgagaatgctcgtgaa
tcggtagaaacattcataaacaacaaaccagtgagccgaaggctaagggagaatttccgg
gctcttgaatccatcaacgataacgttaacaggatcctctccgccgcaccatctggtgaa
tcgaaacccgaatctacggaa------gatgtgaaggcagatgtagtagcagatgatgat
gatgatgatggaagaacagaagaagataatgttgaggtgaaggac---acaagcgaagaa
gagttgaaaccagggagaagcaatgttgttgcttgtcttgttgatctgaacttgtcggaa
gctgtcgcagaggatactgttaatgttgcaggaactagtggaggaggagatgctgacgtg
aaaatggaagaagctgatggagatgaagccaccaaagatggagaaagagtctttatgttg
gat
PICKLE_Eutrema_salsugineum_2
------------------------------------------------------------
------------------------------------------------------------
------------------------------------------------------------
------------------------------------------------------------
------------------------------------------------------------
------------------------------------------------------------
------------------------------------------------------------
------------------------------------------------------------
------------------------------------------------------------
------------------------------------------------------------
------------------------------------------------------------
------------------------------------------------------------
------------------------------------------------------------
------------------------------------------------------------
------------------------------------------------------------
---------------------------------atggctagctttgttgataggctacgt
gcacggccagaccgtacaccagtttatacttttaatgattctgattctgataccgaagat
gactttgtttcaaagaaagatttgattattgaacaggttgaa------------------
------------------------------------------------------------
------------------------------------------------------------
gaagtagccgaaagagaaccggtcagttctcttatccgaatggaaaagatcttgaattgt
gaaatgtgttctacagcatctaatgatctagattccaataatttggtacaaacg---cca
gtgttcatcaaacaatatctgttaaaatggaagggcttatcatacctccactgctcttgg
gtt---------------------------------------------------------
------------------------------------------------------------
------------cctgagaaagaattcgaaaaagcttataaatctatccctcgtttaaaa
------acaagggtaaaaaaatttcatttaaaaatg------gagtcaatgaattataaa
ggagaagattttgtagctattcctcctgaatggactattgtagaccggataatttcttgc
aggggagaagatgataagaaagaatatctggtgaaattcaaagaacttccttatgatgaa
tgttactgggaatctgaatcagacatctcagctttccaaaacgaaatccaaaggttcaaa
gatattaattcaggtcaccaaaaaaga---------aattttgaatatgatcaaaaagat
cataaagatttcatccacttt------gatcatacacctgaatttcttacaggtggatta
ttgcatcagtaccagcttgaagggcttaattttttgcggttttcgtggtcaaagcgaact
catgtaattcttgccgatgagatggggttaggcaaaacagttcaaagcattgccttttta
gcttcgctttttgaggaaaacttggctccgtatttggtagttgctcctctctcgactcta
cgaaattgggagaaagaatttgccacctgggcccctcatatgaatgtggttatgtacggt
ggtacttctcaagctcgtgctgttattagagaacatgagttttacttcccaaaaggaatg
------------------------agtggaggcagttgggaaagcaagcaggacagaatt
aagtttgatgtcatcctcacatcttatgagatgatcaacatggacacagcagacctaaaa
ccaattaagtggaaatgcatgattgttgatgaaggccatcggctgaaaaataaggattca
aagttgttctcttcactgaagcagtatactagtgagcatcgtgttcttttgacgggaaca
ccacttcagaacaacttggatgaacttttcgtgctcatgcattttcttgatgcgaacaag
tttgacagcttggaggagttccaagagcaattccag---catatcaatcaagaggagcag
atatcaaggctccacaaaatgttggctccgcatctgctcagaaggttaaagaaagacgtg
ctgaagggc------atacctcctaagaaggagctcattttgcggactgatctgagcagc
aagcaaagagaaatttacaaagctattatcaccagaaattacaaaatattggcaaaaagt
ggaggagctaaggtatcgaac------gtgttaatggaactacggaaagtttgtctgcat
ccgtatatgtttgaaggtgtgctgccagagtttaaagatgcacatgaagcttttaaacat
ttcttggagtcttctggaaagtttcaacttttagataaaatgttggtcagactaaaagag
caaggacacagagttctcatatacacacagtttcagcacatgctcaacttacttgaagac
tactgtttttataagaaatggtattgcgaaaggatcgatgggaaggtcggcggagctgag
aggcaaaaacggattgatcggtttaatgcggaaaactcgaaccggttctgttttttgctc
tctacaagagctggagggttagggataaaccttgcaaccgccgataccgtcttcatttac
gacagtgactggaatccccatgcggatcttcaggctatggctagagctcatcggcttggc
cagacaaataaggtgatgatttacaggctgataaaccgaggtactgttgaagagaaaatt
gtgcaagtgagtaaaaagaaaatgctgctggagcatctcgttgtgggaaaaatgcaatct
caaaaacttagccaggaagagttagatgacatcatcaggtatggttccaaggagcttttc
tcagaagaaaatgag---gaagctggaaatttcggaaaaattcattatgatgatgctgct
atc---------------------------------gaaaagttgcttgaccgtgatctt
ttagatgctgaggacgtctcattggatgatgaaaaggaaaatgggtttttaaagggtttc
aaggtggcgaattttgagtatatagatgaaaacgaggcaccc---------gcattggag
gaggcacaagctatagaaaacaagtcttcaggaggcaaatctgatagagcaaattactgg
gaagatttgttgaaagacaaatttaaagtgcaacaagctgaggacctcaaagctcttgga
aagagaacgagaagctctaagaagtac---------actgaagaagatgaaattgctggt
ttagaagagagctctgatgatgaagcagctgatccaactgatcataatgaagcagctgat
ccaactgatcataat---------gaagcagct---------------------------
------gatccaactgattacaat---------------------------------gaa
gcagctgatccaactgatcataatgaagcagctgatccaactgatcataatgaagcagct
agacaggga---aatcaggtggctaaaaggccttattacact------------agaaga
actcgcgataactcggagccaatacctttgatagaaggcgaagggaaatatctccgggtg
ttgggttttagcgagatgcaaaggaagactttcttaaagactgtgatgaggtacggtttt
ggcgactatgattggaagcagtttgttcaccccttaaagcagaagacctatgatgaaata
aaagattatggaatcctttttatgaagcacttggcggaagacgatagtgaagaaacttca
cttactttttca------------------------------------------------
gatggagtccccaaagaagggctaaaacgtgaagatgtacttgtcagaatttctcttctg
atgctcgttgaggagaagttgaaatttttggaagacaatccggaaaaacctgttttccct
gaccacatcgtccaaagattcggtggactaagaggtcaaagatct------tggaagcag
gaacatgacaagttactgctccgtgctgtctccaagcatgggtttggaaaatggctaacc
attcttgatgacaacgagttgggg---atcgaagagttcatctgcaaagaattgaaattt
ccttatatgattactatcaacccgatg---------------------------------
------------------------------------------------------------
------------------------------------------------------------
---------cttaagcacagagatacgcagagaagatttggtgactttttgagaagacgt
tttcaagttctggagacggccatgaattatgagtatgctttagagtaccatggactacaa
aatggtccatctccgata---------ctacaaaatgatgaa------------------
------caagtggaagct------------------actgaaacagaggtgatggataca
gcaggagcgagcgttaat---gatgatgttgagatgaaggactcagaagagaaagct---
---------------------------gcagaagatgttgatgttaatatggaagatgca
gaa---------------------------------------------------------
------------------------------------------------------------
------------------------------------------------------------
------------------------------------------------------------
---------------------actaac---gtcactgtgttagat---------------
------------------------------------------------------------
------------------------------------------------------------
------------------------------------------------------------
---
PICKLE_Raphanus_sativus_2
------------------------------------------------------------
------------------------------------------------------------
------------------------------------------------------------
------------------------------------------------------------
------------------------------------------------------------
------------------------------------------------------------
------------------------------------------------------------
------------------------------------------------------------
------------------------------------------------------------
------------------------------------------------------------
------------------------------------------------------------
------------------------------------------------------------
------------------------------------------------------------
------------------------------------------------------------
------------------------------------------------------------
------------------------------------------------------------
------------------------------------------------------------
------------------------------------------------------------
------------------------------------------------------------
------------------------------------------------------------
---------------------------------------atggaaaggattttggacagc
caaatgcgtcctatgccatctaaccgtccg------------------gtaccaaagcaa
gattttgtgaatcattatcttgtgaaatggaaagggttctcgtatctacactgctattgg
gtg---------------------------------------------------------
------------------------------------------------------------
------------cccgagcatgaattcgagaaagcttacaagtccattagtggtttagaa
------accatggtgaaccaatttcattctacaatg------gagtcactcggtaacaat
gcatatgattttgttgccattcctcccgagtgggtcaatgttgaccggattgtatcttgc
cgggaagaagatggtcagaggaagtacctggtgaagttcaaaggactttcctatgatgaa
tgttattgggaatctgaatcagacatctcaaccttccagaacgaaattcgaaggttcgtt
gatgtaaactttggtcaacgcagaggt---------gtatatgttgatcatgagagaaat
catgaaaatttcaaacagatcataactagtcttactcctgaatttatcacaggcaca---
ttgcatccgtaccaccttgaaggacttaactttttgcggtctgcgtggtcaaacagaact
catgtagtcttcgccgatgagatggggctaggcacatcagttcaaagcattgccttttta
gcttcgcttttcgaggaaaacgtggctccgtttttgatagtagctcccctttctactctg
cggaactgggagagaggattcgccacatgggcaccacatatgaatgtggttgtgtacgtt
ggtacttctcaagctcgtactgttataacacaacatgagttttacttaccaaggggtcat
------gtg---------------aatggggtccgtggagaaaccatgcaggacagaata
aagtttgatgtcatcctcacgtcttatgagataattgacgtagacacagctgtcctaaaa
ccaatcaagtggaaatgcatgattgttgatgaaggcaatcggttgaaaaatgagaatcca
aagctgttctattcgctgaagcggtatacgtgtgagcatcacgttcttttaacaggaaga
ccacttcaggtggtaaatcct---------------------------------------
------------------------------------------------------------
------------------------------------------------------------
------------------------------------------------------------
------------------------------------------------------------
------------------------------------------------------------
------------------------------------------------------------
------------------------------------------------------------
------------------------------------------------------------
------------------------------------------------------------
------------------------------------------------------------
------------------------------------------------------------
------------------------------------------------------------
------------------------------------------------------------
------------------------------------------------------------
------------------------------------------------------------
------------------------------------------------------------
------------------------------------------------------------
------------------------------------------------------------
------------------------------------------------------------
------------------------------------------------------------
---------------------------gagcaacaagctgagcatctcagtgctcttgaa
aagaggaagagaaaccgtaagcagatt---------gttgaaaaagaa------------
------------------------------------------------------------
------------------------------------------------------------
------------------------------------------------------------
------------------------------gctgaa---ccaactgctggtgaagcagct
agacaggca---aacaagaagactagagggccttaccgtagg------------------
actcaccgtaatccggagccaagacctttgatagaagggcaagggaaatctctaagggtg
ttaggttttagaaggagcgaaaggaggactttcttagatacgttgatgaggtatggagtc
ggaagatgtgattggaagaagtttgtctttcctttagcgtggaagacctatgatgaaata
aacgattatggggtatttttcttgaagcacatcatcaaacacactcaagatagtaatcct
ccaaccttttca------------------------------------------------
gatatggtccccaaggaaggactaactcgtgacaaagtacttaccagaattactgttatg
atgctgctagaagagaaggtgaaacttatagaaaaccatccaagaaaagctgttttccct
gaccgtattatcggaagatacgctccactaagaaaagaaaaagat------tggaacaag
gaacatgacaagttactgttgcgtgctgtttccaagcacgggtttgggaaatggatagac
attgttagtgacaaagagttcgag---ttggaacaagtcatctgcaaagcactgaaggtc
cctgttgaaaatttgattcgtattgat---------------------------------
------------------------------------------------------------
------------------------------------------------------------
---------ccattccagaaagatccgcggagacaacttgctgactatttgagaaaacga
tttgaaattcttgagattgcaatgagtgatgagtgtgctgaaaatgactgccattctggg
agaaga---agtgaacgtccc------ttacaggatatcgccattgcgcacataaggatg
agcgtaagtgccatg---------------------------------------------
------------------------------------------------------------
------------------------------------------------------------
------------------------------------------------------------
------------------------------------------------------------
------------------------------------------------------------
------------------------------------------------------------
------------------------------------------------------------
------------------------------------------------------------
------------------------------------------------------------
------------------------------------------------------------
---
PICKLE-like_Brassica_oleracea_2
------------------------------------------------------------
------------------------------------------------------------
------------------------------------------------------------
------------------------------------------------------------
------------------------------------------------------------
------------------------------------------------------------
------------------------------------------------------------
------------------------------------------------------------
------------------------------------------------------------
------------------------------------------------------------
------------------------------------------------------------
------------------------------------------------------------
------------------------------------------------------------
------------------------------------------------------------
------------------------------------------------------------
---------------------------------atggctggcttggttggtaggctgagt
gcacgaccagatcgtacaccagtgtacaccccagat------------------------
------------------------------------------------------------
------------------------------------------------------------
------------------------------------------------------------
---------------gaagcggttggtcctcttatagcgatggaaaagatcttggacagc
caaatgcgtcctatggcatctaaccgtccg------------------gtaccgaagcaa
gtttttgtgaatcaatatcttgtgaaatggaaagggttctcgtatctacactgctcttgg
gtg---------------------------------------------------------
------------------------------------------------------------
------------cccgagcatgagttcgagaaggcttacaagtcccttcgtgatttagaa
------accatggtgaaccaatttcattctacaatg------gagtcactcggtaacaaa
gtatatgattttgttgccattcctcccgagtggaccactgttgaccggattatatccttc
cgggaagaagatggtgagaggaagtacctggtgaagttcaaaggactttcttatgctgaa
tgttattgggaatctgaatcagacatctcaaccttccagaacgaacttagaaggttcatt
gatataaactttggtaatcgcagaggt---------atatatgttgaccatgagagaaat
catgaaggtttcaaacagata---actagtcttactcctgaatttatcacaggctca---
ttgcagccgtaccaccttgaaggacttaactttttgaggtctgcgtggtcaaaccgaact
catgtagtcctcgccgataacatgtggctaggcacaagaattcaaagcattgccttttta
gcttcgctttttgcggaaaacgtggctccgtttttggtagtggctcccagttccactctg
cggaactgggagataggattcgccacatgggcaccacagatgaatgtggttgtgtacggt
ggtacttctcaagctcgtactgttattgtacagcacgagttttacttatcaaggggtcgt
------atg---------------aatggagtccgtggagaaacc------aacagaatt
aagtttgatgtcatcctcacgtcttatgagatacttgacgtagacacagcagtcctaaaa
ccaatcaagtggaaatgcacgattgttgatgacggccatcggttggaaaatgagaatcca
aagctgttctattcgctgaagcagtttacgtgtgagaatcacgttcttttaacaggaaga
ccacttcgggtggtaaattct---------------------------------------
------------------------------------------------------------
------------------------------------------------------------
------------------------------------------------------------
------------------------------------------------------------
------------------------------------------------------------
------------------------------------------------------------
------------------------------------------------------------
------------------------------------------------------------
------------------------------------------------------------
------------------------------------------------------------
------------------------------------------------------------
------------------------------------------------------------
------------------------------------------------------------
------------------------------------------------------------
------------------------------------------------------------
------------------------------------------------------------
------------------------------------------------------------
------------------------------------------------------------
------------------------------------------------------------
------------------------------------------------------------
---------------------------gagcaacaagctgagcagctcagtgctcttgga
aagaggaagagaaaccgtaagcagatt---------gttgaaaaagaa------------
------------------------------------------------------------
------------------------------------------------------------
------------------------------------------------------------
------------------------------tctgaa---ccaactgatggtgaagcagct
agacaggga---aacaagaagactagaaggacttat------------caccgtagaagg
actcacctttgttcggggccaagacctttgatagaaggccaagggaaatctctgagggtg
ttaggctttagaaagagccaaaggaagactttcttagatacgttgatgaggtatggagtt
ggaaactatgattggaaggagtttgtttatcctttaatgtggaagacctatgatgaaata
aacaattatggaaaatttttcctggagcacatcatcaaagacactcaagatactaatcct
ccaaccttttca------------------------------------------------
gatatggccccaaagataggactaactcgtgacaaagtacttgccagaattactgttatg
atgctactacaagagaaggtgaaacttatagaaaaccatccaactaaagctgttttccct
gaccatattatcggaagatttgctgcactaaaaaatgaaaaaaat------tggaacaag
gaacatgacaagttactgttgcgtgctgtttctaagcacgggtttgggaaatggatagac
attgttaaagacaaagagttcgag---ctggaacaactcatctgcaaagcactgaaggtc
cctgttgaaaatttgattcgtactgat---------------------------------
------------------------------------------------------------
------------------------------------------------------------
---------ccagaccagaaagatccgcacagacaacttgctgactatttgagaaaacga
tttgaaattctggagaatgcaatgagtgatgagtgtgctgaaacttactaccgtaatggg
ataagaactgatgaacatcct------ttactggatattgccattgccgacataaggagg
agggtaagtgtcatg---------------------------------------------
------------------------------------------------------------
------------------------------------------------------------
------------------------------------------------------------
------------------------------------------------------------
------------------------------------------------------------
------------------------------------------------------------
------------------------------------------------------------
------------------------------------------------------------
------------------------------------------------------------
------------------------------------------------------------
---
PICKLE-like_Brassica_rapa
------------------------------------------------------------
------------------------------------------------------------
------------------------------------------------------------
------------------------------------------------------------
------------------------------------------------------------
------------------------------------------------------------
------------------------------------------------------------
------------------------------------------------------------
------------------------------------------------------------
------------------------------------------------------------
------------------------------------------------------------
------------------------------------------------------------
------------------------------------------------------------
------------------------------------------------------------
------------------------------------------------------------
---------------------------------atggctgtcttggttggtaggctgagt
gcacgaccagatcgtacaccagtttacactccagat------------------------
------------------------------------------------------------
------------------------------------------------------------
------------------------------------------------------------
---------------gaagcggttagtcatcttctagcgatggaaaagatcttggaatgc
caaatgcgtcctatggcatctaaccgtcct------------------gtaccaaagcaa
gtctttgtgaatcaatatcttgtgaaatggaaagggttctcgtatctacactgctcttgg
gtg---------------------------------------------------------
------------------------------------------------------------
------------cccgagcatgagttcgagaaggcttacaagtcccttcgtggtttagaa
------accatggtgaaccaattccattctacaatg------gagtcactcggtaacaaa
gtatatgattttgttgccattcctcccgagtggaccactgttgaccggattatatccttt
cgggaagaagatggtcagaggaagtacctggtgaagttcaaaggactttcctatgctgaa
tgttactgggaatctgaatcagacatctcaaccttccagaacgaatttcgaaggttcttt
gatataaactttggtaatcgcagaggt---------atgtatgttgaccatgagagaaat
catgaaggtttcaaacagata---actagtcttacgcctaaatttatcacaggctca---
ttgcagccgtaccaccttgaaggacttaactttttgaggtctgcgtggtcaaaccgaact
catgtagtcctcgccgataacatgtggctaggcacaagaattcaaagcattgccttttta
gcttcgctttttgcggaaaacgtggctccgtttttggtagtggctcctagttccactctg
cggaactgggagataggatttaccacatgggcaccacagatgaatgtggttgtgtacggt
ggtacttctcaagctcgtactgttattatacagcacgagttttacttaccaaggggtcgt
------atg---------------aatggagtccgtggagaaacc------aacagaatt
aagtttgatgtcatcctcacgtcttatgagatacttgacgtagacacagcagtcctaaaa
ccaatcaagtggaaatgcacgattgttgatgacggccatcggttggaaaatgagaatcca
aagctgttctattcgctgaagcagtttacgtgtgagcatcacattcttttaacaggaaga
ccacttcaggtggtaaattct---------------------------------------
------------------------------------------------------------
------------------------------------------------------------
------------------------------------------------------------
------------------------------------------------------------
------------------------------------------------------------
------------------------------------------------------------
------------------------------------------------------------
------------------------------------------------------------
------------------------------------------------------------
------------------------------------------------------------
------------------------------------------------------------
------------------------------------------------------------
------------------------------------------------------------
------------------------------------------------------------
------------------------------------------------------------
------------------------------------------------------------
------------------------------------------------------------
------------------------------------------------------------
------------------------------------------------------------
------------------------------------------------------------
---------------------------gagcaacaagctgagcagctcagtgctcttgga
aagagaaagagaaaccgtaagcagatt---------gttgaaaaagaa------------
------------------------------------------------------------
------------------------------------------------------------
------------------------------------------------------------
------------------------------gctgaa---ccaactgatggtgaagaagct
agacaagga---aacaagaagactagatggccttaccgtagaaggactcaccgtagaaag
actcacctttgttcggggccaagacctttgatagaaggccaagggaaatctctgagggtg
ttaggttttagggagagccaaaggaagactttcttagatacgttgatgaggtatggagtt
ggaaactatgattggaaggagtttgtttatcctttaatgtggaagacctatgatgaaata
aacaattatggaaattttttcctggagctcatcatcaaagacactcaagatactaatcct
ccaaccttttca------------------------------------------------
gatatggtcccaaagataggactaactcgtgacaaagtacttgccagaattactgttatg
atgctactacaagagaaggtgaaacttatagaaaaccatccaagtaaaactgttttcccc
gaccctattatcggaagattcgctgcactaaaaaatgaaagaaat------tggaacaag
gaacatgacaagttactgttgcgtgccgtttctaagcacgggtttgggaaatggatagac
attgttaaagacaaagagttcgag---ctggaacaactcatctgcaaagcactgaaggtc
cctgttgaaaatttgactcgtactaat---------------------------------
------------------------------------------------------------
------------------------------------------------------------
---------ccagaccagaaagatccgcacagacaacttgctgactatttgagaaaacga
tttgaaattctggagaatgcaatgagtgatgagtgtgctgatacttactaccgtaatggg
agaagacctgatgaacatccc------ttattggatattgccattgccgacataaggagg
agggtaagtgtcatg---------------------------------------------
------------------------------------------------------------
------------------------------------------------------------
------------------------------------------------------------
------------------------------------------------------------
------------------------------------------------------------
------------------------------------------------------------
------------------------------------------------------------
------------------------------------------------------------
------------------------------------------------------------
------------------------------------------------------------
---
PICKLE-like_Brassica_napus_5
------------------------------------------------------------
------------------------------------------------------------
------------------------------------------------------------
------------------------------------------------------------
------------------------------------------------------------
------------------------------------------------------------
------------------------------------------------------------
------------------------------------------------------------
------------------------------------------------------------
------------------------------------------------------------
------------------------------------------------------------
------------------------------------------------------------
------------------------------------------------------------
------------------------------------------------------------
------------------------------------------------------------
---------------------------------atggctgtcttggttggtaggctgagt
gcacgaccagatcgtacaccagtttacactccagat------------------------
------------------------------------------------------------
------------------------------------------------------------
------------------------------------------------------------
---------------gaagcggttagtcatcttctagcgatggaaaagatcttggaatgc
caaatgcgtcctatggcatctaaccgtcct------------------gtaccaaagcaa
gtctttgtgaatcaatatcttgtgaaatggaaagggttctcgtatctacactgctcttgg
gtg---------------------------------------------------------
------------------------------------------------------------
------------cccgagcatgagttcgagaaggcttacaagtcccttcgtggtttagaa
------accatggtgaaccaattccattctacaatg------gagtcactcggtaacaaa
gtatatgattttgttgccattcctcccgagtggaccactgttgaccggataatatccttt
cgggaagaagatggtcagaggaagtacctggtgaagttcaaaggactttcctatgctgaa
tgttactgggaatctgaatcagacatctcaaccttccagaacgaatttcgaaggttcttt
gatataaactttggtaatcgcagaggt---------atgtatgttgaccatgagagaaat
catgaaggtttcaaacagata---actagtcttacgcctaaatttatcacaggctca---
ttgcagccgtaccaccttgaaggacttaactttttgaggtctgcgtggtcaaaccgaact
catgtagtcctcgccgataacatgtggctaggcacaagaattcaaagcattgccttttta
gcttcgctttttgcggaaaacgtggctccgtttttggtagtggctcctagttccactctg
cggaactgggagataggatttaccacatgggcaccacagatgaatgtggttgtgtacggt
ggtacttctcaagctcgtactgttattatacagcacgagttttacttaccaaggggtcgt
------atg---------------aatggagtccgtggagaaacc------aacagaatt
aagtttgatgtcatcctcacgtcttatgagatacttgacgtagacacagcagtcctaaaa
ccaatcaagtggaaatgcacgattgttgatgacggccatcggttggaaaatgagaatcca
aagctgttctattcgctgaagcagtttacgtgtgagcatcacattcttttaacaggaaga
ccacttcaggtggtaaattct---------------------------------------
------------------------------------------------------------
------------------------------------------------------------
------------------------------------------------------------
------------------------------------------------------------
------------------------------------------------------------
------------------------------------------------------------
------------------------------------------------------------
------------------------------------------------------------
------------------------------------------------------------
------------------------------------------------------------
------------------------------------------------------------
------------------------------------------------------------
------------------------------------------------------------
------------------------------------------------------------
------------------------------------------------------------
------------------------------------------------------------
------------------------------------------------------------
------------------------------------------------------------
------------------------------------------------------------
------------------------------------------------------------
---------------------------gagcaacaagctgagcagctcagtgctcttgga
aagagaaagagaaaccgtaagcagatt---------gttgaaaaagaa------------
------------------------------------------------------------
------------------------------------------------------------
------------------------------------------------------------
------------------------------gctgaa---ccaactgatggtgaagaagct
agacaagga---aacaagaagactagagggccttaccgtagaaggactcaccgtagaaag
actcacctttgttcggggccaagacctttgatagaaggccaagggaaatctctgagggtg
ttaggttttagggagagccaaaggaagactttcttagatacgttgatgaggtatggagtt
ggaaactatgattggaaggagtttgtttatcctttaatgtggaagacctatgatgaaata
aacaattatggaaaatttttcctggagctcatcatcaaagacactcaagatactaatcct
ccaaccttttca------------------------------------------------
gatatggtcccaaagataggactaactcgtgacaaagtacttgccagaattactgttatg
atgctactacaagagaaggtgaaacttatagaaaaccatccaagtaaaactgttttcccc
gaccctattatcggaagattcgctgcactaaaaaatgaaagaaat------tggaacaag
gaacatgacaagttactgttgcgtgccgtttctaagcacgggtttgggaaatggatagac
attgttaaagacaaagagttcgag---ctggaacaactcatctgcaaagcactgaaggtc
cctgttgaaaatttgattcgtactgat---------------------------------
------------------------------------------------------------
------------------------------------------------------------
---------ccagaccagaaagatccgcacagacaacttgctgactatttgagaaaacga
tttgaaattctggagaatgcaatgagtgatgagtgtgctgatacttactaccgtaatggg
agaagaactgatgaacatccc------ttattggatattgccattgccgacataaggagg
agggtaagtgtcatg---------------------------------------------
------------------------------------------------------------
------------------------------------------------------------
------------------------------------------------------------
------------------------------------------------------------
------------------------------------------------------------
------------------------------------------------------------
------------------------------------------------------------
------------------------------------------------------------
------------------------------------------------------------
------------------------------------------------------------
---
PICKLE-like_Brassica_oleracea_1
------------------------------------------------------------
------------------------------------------------------------
------------------------------------------------------------
------------------------------------------------------------
------------------------------------------------------------
------------------------------------------------------------
------------------------------------------------------------
------------------------------------------------------------
------------------------------------------------------------
------------------------------------------------------------
------------------------------------------------------------
------------------------------------------------------------
------------------------------------------------------------
------------------------------------------------------------
------------------------------------------------------------
---atgatagatattgttagcttggctggt---------------------aggctacgt
aaacggccagacggtagaccagtttacaccgtagatggttccgat------gaggacgct
gactttgatctaaacaaggatccgacaactgaacagattgaa------------------
------------------------------------------------------------
------------------------------------------------------------
ggacttgccgaaagagacgcggttactcctcttacagagatggagaagattttggactgc
caaatgcgttctatggcatctaacgatctgaattcatcagat------------------
aatgttgtgaaacaatatcttgtgaagtggaaggggttatcttacctacactgctcttgg
gtg---------------------------------------------------------
------------------------------------------------------------
------------cctgcgcaggagttccagaaggcctataagttcaaccctcgtttagta
------ttcagggtgatcagatttcattctgcgatg------gagtcaatgagtaaaaat
ggagatgattttgttgccattcatcctgagtggaccactgttgaccgggttatagattgc
cgcggagaagatgggggcaaggagtatctggtgaagttcaaagaactttcttatgatgag
tgttattgggaatctgaatcagacatatcaaccttcctaaacgaaatccagaggttcaag
gatataaactctggttgtcgcacagat---------aaatatgttggccatgagagaagt
catgaagatctcaaacagttt------gatcatactcctgagtttattacaggctca---
ttgaatccgtatcagcttagtgggcttaactttttgcggtttacatggtcaaaacgaact
cttgcagtccttgatgatgagatggggataggcaaaacaattcaaagcattgctttttta
gcttcgctttttgaggaaaacttggctccgtatttggtagttgctcccgtttccactttg
agaaactgggagagagaattcgccacatgggcaccacatatgaatgtggttatgtactgt
ggtaattctcaagctcgtactgttattagagaccatgagttttacttcccaaaaggtcat
aacaagatg---------------attggaatcaatggagaaagcaaacaggagaggatg
aagtttgatgtcattctcacgtcttatgagatgatcaacgtagacacagaaatcctaaaa
ccaatcaagtggaaatgcatgattgttgatgaaggccatcggttgaaaaataaaaattca
gagttgttcaattcgctgaagccgtatacgagtgaacatcgcgttctagttagaaagaac
ttg---------------gat---------------------------------------
------------------------------------------------------------
------------------------------------------------------------
------------------------------------------------------------
------------------------------------------------------------
------------------------------------------------------------
------------------------------------------------------------
------------------------------------------------------------
------------------------------------------------------------
------------------------------------------------------------
------------------------------------------------------------
------------------------------------------------------------
------------------------------------------------------------
------------------------------------------------------------
------------------------------------------------------------
------------------------------------------------------------
------------------------------------------------------------
------------------------------------------------------------
------------------------------------------------------------
------------------------------gatgagtctgct---------gtcttagag
gaagcacacgctatagaaaacaagtcttca---------------acatcaaactacttg
gaagattcgttaaaagacaagtatgaaagtcagcaagttgaggagctcaatgttcttgga
aagaggaagagaaaccacaaacagagg---------tttggcgaagatgcgcttcgttat
caagaagct---------------------------------------------------
---------------------------------gaacaaactgatggtgaagcagctgga
cagggaaaccagatggcttattggccttacaatagaaggaaccccgataatgaacttgct
tgtttagaagcgacctctgctcatgaagaacccaaacca---attgatggtgaagcagct
agacaagga---aaccaaatggctaaaaggccttacaat---------------agaagg
actcgcgatacctctgagccaatacctttgatagaaggaggagggagatatctcaaggtg
ttaggttttaacgagctgcaaagaaagagatttataaggacgttagagaggtacggagtt
ggcaactatgactggaaggagtttgttgatcctttaaagccgagaacctatgatgaaatt
aaaaattatggattacgtttcttgaagcacatcgtcgaagacaaa---gatgttaattct
ccaaccttttca------------------------------------------------
gatggagtccccaaagaaggactaatatgtcatgatttacttgccaaaattgccgttatg
atgttaattcaaaagaaggtgaaacttatgaaagaccatccaacaatccccgttttctct
gacggcattatccataggttccctgcactaagattcagaagaggaatattttcgaacgat
gaacgtgacaggatcctgttgcgtgctgtttctaagaacggggttggaaaatggtctgtc
attgttactgacatagagtttggg---atcgaccagctcgtgcgaaaagaattgaaccgc
ccttacacaagtttcattactgctaac---------------------------------
------------------------------------------------------------
------------------------------------------------------------
---------ggaaacgtaaaagaaacgcaaatcatagttactgatcatataaaaagacgg
tttctgattctgaaggaagcgataataaacgagtttgctgaagagtactactatggacaa
---aagccttcatctctgatacgtgctcaacaaaatggtcta---------ctggatcaa
cccaagaatttgttttctgataagtttcgactattaactgaacgtgctttacataagttt
gcgaggaagaacatttcc---------------------agaagcttaaggggctat---
---------------------------gacgaagaagaagaagaagaagaagtaactgaa
gtc---------------------------------------------------------
------------------------------------------------------------
------------------------------------------------------------
------------------------------------------------------------
---------------------attatgatggac---------------------------
------------------------------------------------------------
------------------------------------------------------------
------------------------------------------------------------
---
PICKLE-like_Brassica_napus_2
atgaatagggaagagaatgaagcccctggactgaatggaggaactgttaactggaagaaa
aatgtatgggagcttaactgtgtgccgaagatcaaaatgtttgcttggaaactcctaaag
ggtgcccttcctgttggggaacggcttctagaccgacatgtcccagttgatccaagatgt
aaaagatgtggagaatctgaatctattattcatcttttcttccaatgtcagtatgctaga
aaggtttggcgtctcgctcctttcactactgaactagaaattagaggaatgatagatttg
gttgacttgtggttattgctctgctctaaacaatgtctgcttcctgctggaattacttcg
aaattcctggctctctggatcctctggagcatatggaaggcccgtaataaatttgtattt
gaaggattctcatgctctcccgaatactctttatctatggcgataactctggcccgaaaa
tgggactcaaaccaggcccaggctggttctcataaagcgacgagagcacaggccacaccc
caatatccgcaggacgcgactattgtaagatcagacgcagcttggtcccctcttggtatg
atggcggggctggaatgggtactcctctcaccctcttctcagcagcctttccacaaacgg
gtggctggggtgaactcggccctcatggcagagggcttagctctacttgaggccgttaaa
tcagggacaagtgagcatctgaagacggtggtgtttgagtcagactctgcccatttgatc
aggtctttgaagaccggctcttgcataccagagctctatgaagtggctgcaaatatctta
tcctttgcatctgtctacgattctgttgtattttcttggatttctcgggagaga------
---aacacccaaactgatcgtttcgcaaaagatattgttagcttggctggtaggctacgt
aaacggccagacggtagaccagtttacaccgtagatggttccgat------gaggacgct
gactttgatctaaacaaggatccgacaactgaacagattgaa------------------
------------------------------------------------------------
------------------------------------------------------------
ggacttgccgaaagagacgcggttactcctcttacagagatggagaagattttggactgc
caaatgcgtcctatggcatctaacgatctgaattcatcagat------------------
aatgttgtgaaacaatatcttgtgaagtggaaggggttatcttacctacactgctcttgg
gtg---------------------------------------------------------
------------------------------------------------------------
------------cctgcgcaggagttccagaaggcctataagttcaaccctcgtttagta
------ttcagggtgatcagatttcattctgcgatg------gagtcaatgagtaaaaat
ggagaggattttgttgccattcatcctgagtggaccactgttgaccgggttatagattgc
cgcggagaagatgggggcaaggagtatctggtgaagttcaaagaactttcttatgatgag
tgttattgggaatctgaatcagacatatcaaccttcctaaacgaaatccagaggttcaag
gatataaactctggttgtcgcacagat---------aaatatgttggccatgagagaagt
catgaagatctcaaacagttt------gatcatactcctgagtttattacaggctca---
ttgaatccgtatcagcttagtgggcttaactttttgcggtttacatggtcaaaacgaact
cttgcagtccttgatgatgagatggggataggcaaaacaattcaaagcattgctttttta
gcttcgctttttgaggaaaacttggatccgtatttggtagttgctcccgtttccactttg
agaaactgggagagagaattcgccacatgggcaccacatatgaatgtggttatgtactgt
ggtaattctcaagctcgtactgttattagagaccatgagttttacttcccaaaaggtcat
aacaagatg---------------attggaatcaatggagaaagcaaacaggagaggatg
aagtttgatgtcattctcacgtcttatgagatgatcaacgtagacacagaaatcctaaaa
ccaatcaagtggaaatgcatgattgttgatgaaggccatcggttgaaaaataaaaattca
gagttgttcaattcgctgaagccgtatacgagtgaacatcgcgttctagttagaaagaac
ttg---------------gat---------------------------------------
------------------------------------------------------------
------------------------------------------------------------
------------------------------------------------------------
------------------------------------------------------------
------------------------------------------------------------
------------------------------------------------------------
------------------------------------------------------------
------------------------------------------------------------
------------------------------------------------------------
------------------------------------------------------------
------------------------------------------------------------
------------------------------------------------------------
------------------------------------------------------------
------------------------------------------------------------
------------------------------------------------------------
------------------------------------------------------------
------------------------------------------------------------
------------------------------------------------------------
------------------------------gatgagtctgct---------gtcttagag
gaagcacacgctatagaaaacaagtcttca---------------acatcaaactacttg
gaagattcgttaaaagacaagtatgaaagtcagcaagttgaggagctcaatgttcttgga
aagaggaagagaaaccacaaacagatg---------att---------------------
------------------------------------------------------------
------------------------------------------------------------
------------------------------------------gaagataatgaacttgct
tgtttagaagcgacctctgctcatgaagaacccaaacca---attgatggtgaagcagct
agacaagga---aaccaaatggctaaaaggccttacaat---------------agaagg
actcgcgatacctctgagccaatacctttgatagaaggaggagggagatatctcaaggtg
ttaggttttaacgagctgcaaagaaagagatttataaggacgttagagaggtacggagtt
ggcaactatgactggaaggagtttgttgatcctttaaagccaagaacctatgatgaaatt
aaaaattatggattacgtttcttgaagcacatcgtcgaagacaaa---gatgttaattct
ccaaccttttca------------------------------------------------
gatggagtccccaaagaaggactaatatgtcatgatttacttgccaaaattgccgttatg
atgttaattcaaaagaaggtgaaacttatgaaagaccatccaacaatccccgttttctct
gacggcattatccataggttccctgcactaagattcagaagaggaatattttcgaacgat
gaacgtgacaggatcctgttgcgtgctgtttctaag------------------------
------------------------------------------------------------
------------------------------------------------------------
------------------------------------------------------------
------------------------------------------------------------
------------------------------------------------------------
------------------------------------------------------------
------------------------------------------------------------
------------------------------------------------------------
------------------------------------------------------------
------------------------------------------------------------
------------------------------------------------------------
------------------------------------------------------------
------------------------------------------------------------
------------------------------------------------------------
------------------------------------------------------------
------------------------------------------------------------
------------------------------------------------------------
------------------------------------------------------------
---
PICKLE-like_Brassica_napus_3
------------------------------------------------------------
------------------------------------------------------------
------------------------------------------------------------
------------------------------------------------------------
------------------------------------------------------------
------------------------------------------------------------
------------------------------------------------------------
------------------------------------------------------------
------------------------------------------------------------
------------------------------------------------------------
------------------------------------------------------------
------------------------------------------------------------
------------------------------------------------------------
------------------------------------------------------------
------------------------------------------------------------
---atggttgaatatgtagagatctgcagttttccaattgcttttgatttagctgattcg
tttttcttaaagggtcttttagtcgaagttgaagatggttccgat------gaggacgct
gactttgatctaaacaaggatccgacacctgaacaggttgaa------------------
------------------------------------------------------------
------------------------------------------------------------
ggacttgccgaaagagaagcggttactcctcttacagagatggaaaagattttggactgc
caaatgcgtcctatggcatctaacgatctgaattcatcagat------------------
aatgttgtgaaacaatatcttgtgaagtggaaggggttatcttacctacactgctcttgg
gtg---------------------------------------------------------
------------------------------------------------------------
------------cctgcgcaggagttccagaaggcctataagttcaaccctcgtttagta
------ttcagggtgatcagatttcattctgcgatg------gagtcaatgagtaaaaat
ggagaggattttgtttccattcatcctgagtggaccactgttgaccgggttatagattgc
cgcggagaagatgggggcaaggagtatctggtgaagttcaaagaactttcttatgatgag
tgttattgggaatctgaatcagacatatcaaccttccaaaacgaaatccagaggttcaag
gatataaactctggttatcgcagagat---------aaatatgtaggccatgagagaagt
catgaagatctcaaacagttt------gatcatactcctgagtttattacaggctca---
ttgaatccgtatcagcttagtgggcttaactttttgcggcttacatggtcaaaacgagct
cttgcagtccttgatgatgagatggggataggcaaaacaattcaaagcattgctttttta
gcttcgctttttgaggaaaacttggatccgtatttggtagttgctcccgtttccactttg
agaaactgggagagagaattcgccacatgggcaccacatatgaatgtggttatgtactgt
ggtaattctcaagctcgtactgttattagagaccatgagttttacttcccaaaaggtcat
aacaagatg---------------actggaatcaatggagaaagcaaacaggagaggatg
aagtttgatgtcattctcacgtcttgtgagatgatcaacgtagacacagaaatcctaaaa
ccaatcaagtggaaatgcatggtagtt---------------------------------
---------------------------------------------------ctaaagaac
ttg---------------gat---------------------------------------
------------------------------------------------------------
------------------------------------------------------------
------------------------------------------------------------
------------------------------------------------------------
------------------------------------------------------------
------------------------------------------------------------
------------------------------------------------------------
------------------------------------------------------------
------------------------------------------------------------
------------------------------------------------------------
------------------------------------------------------------
------------------------------------------------------------
------------------------------------------------------------
------------------------------------------------------------
------------------------------------------------------------
------------------------------------------------------------
------------------------------------------------------------
------------------------------------------------------------
------------------------------gatgagtctgct---------gtcttagag
gaagcacacgctatagaaaacaagtcttca---------------acatcaaattatttg
gaagattcgttaaaagacaagtatgaaagtcagcaagttgaggagctcaatgttcttgga
aagaggaagagaaaccacaaacagaag---------tttggcgaagatgcgcttcgttat
caagaagct---------------------------------------------------
---------------------------------gaacaaactgatggtgaagcagctgga
cagggaaaccagatggcttattggccatacaatagaaggaaccccgaa------------
---------gcgaactctgctcatgaagaacccaaacca---attgatggtgaagcagct
agacaagga---aaccaaatggctaaaaggcattacagt---------------agaagg
actcgcgatacctcggagccaatacctttgatagaaggagaagggagatatctcaaggtg
ttaggttttaacgagctgcaaagaaagaaatttataaggacgttagagaggtacggagtt
ggcaactatgactggaaggagtttgttgatcctttaaagccgagaacctatgatgaaatt
aaaaattatggaatacttttcttgaagcacatcgtcgaagacaaa---gatgttaattct
ccaaccttttca------------------------------------------------
gatggagtccccaaagaaggactaatatgtcatgatttacttgccaaaattgcccttatg
atgttaattcaaaagaaggtgaaacttatgaaaaaccatccaacaatccccgttttttct
gacggcattatcgataggttccctggactaagattcaaaagaggaatattttcgaacgat
gaatgtgacaggatcctgttgcgtgctgtttctaagaacggggttggaagatggtctgtc
attgttactgacatagagtttggg---atcaaccagctcgtgcaaatagaattgaaccgc
cctttcacaagtttcattactgctaac---------------------------------
------------------------------------------------------------
------------------------------------------------------------
---------ggaaacgtaaaagaaacgcaaatcatagttactgatcatataaaaagacgg
tttctgattctgaaggaagcgataataaacgagtttgctgaagagtactactatggacaa
---aagccttcatctctgatacgtgctcaacaaaatggtcta---------ctggatgaa
cccaagaatttgttttctgataagtttcgactattaactgaacgtgctttacataagttt
gcgaggaagaacatttcc---------------------agaagcttaaggggctat---
---------------------------ggaaaaagaagacgaagaagaagaagtaacaga
agt---------------------------------------------------------
------------------------------------------------------------
------------------------------------------------------------
------------------------------------------------------------
---------------------cattatgatggactgatt---------------------
------------------------------------------------------------
------------------------------------------------------------
------------------------------------------------------------
---
CHR7_isoform_X1_Brassica_rapa
------------------------------------------------------------
------------------------------------------------------------
------------------------------------------------------------
------------------------------------------------------------
------------------------------------------------------------
------------------------------------------------------------
------------------------------------------------------------
------------------------------------------------------------
------------------------------------------------------------
------------------------------------------------------------
------------------------------------------------------------
------------------------------------------------------------
------------------------------------------------------------
------------------------------------------------------------
------------------------------------------------------------
---atgtacactccttcgatcttatgtggttcc---------------------agtgat
atttctccgccaacaaagtctgagaaacgcagagatggttccgat------gaggacgct
gactttgatctaaacaaggatccgacacctgaacaggttgaa------------------
------------------------------------------------------------
------------------------------------------------------------
ggacttgccgaaagagaagcggttactcctcttacagagatggaaaagattttggactgc
caaatgcgtcctatggcatctaacgatctgaattcatcagat------------------
aatgttgtgaaacaatatcttgtgaagtggaaggggttatcttacctacactgctcttgg
tatctcccgcatgattttatgctatgtttgaacatgcttagtattatgttcatggtggtt
ttgtcgtgcatgcctcttgtctgcttatatcatcttttcctctcttttttggggtttgcc
aaccacagggtgcctgcgcaggagttccagaaggcctataagttcaaccctcgtttagta
------ttcagggtgatcagatttcattctgcgatg------gagtcaatgagtaaaaat
ggagaggattttgtttccattcatcctgagtggaccactgttgaccgggttatagattgc
cgcggagaagatgggggcaaggagtatctggtgaagttcaaagaactttcttatgatgag
tgttattgggaatctgaatcagacatatcaaccttccaaaacgaaatccagaggttcaag
gatataaactctggttatcgcagagat---------aaatatgtaggccatgagagaagt
catgaagatctcaaacagttt------gatcatactcctgagtttattacaggctca---
ttgaatccgtatcagcttagtgggcttaactttttgcggcttacatggtcaaaacgagct
cttgcagtccttgatgatgagatggggataggcaaaacaattcaaagcattgctttttta
gcttcgctttttgaggaaaacttggatccgtatttggtagttgctcccgtttccactttg
agaaactgggagagagaattcgccacatgggcaccacatatgaatgtggttatgtactgt
ggtaattctcaagctcgtactgttattagagaccatgagttttacttcccaaaaggtcat
aacaagatg---------------actggaatcaatggagaaagcaaacaggagaggatg
aagtttgatgtcattctcacgtcttgtgagatgatcaacgtagacacagaaatcctaaaa
ccaatcaagtggaaatgcatgattgttgatgaaggccatcggttgaaaaataaaaattca
gagttgttcaattcgctgaagccgtatacgagtgaacatcgcgttctagttagaaagaac
ttg---------------gat---------------------------------------
------------------------------------------------------------
------------------------------------------------------------
------------------------------------------------------------
------------------------------------------------------------
------------------------------------------------------------
------------------------------------------------------------
------------------------------------------------------------
------------------------------------------------------------
------------------------------------------------------------
------------------------------------------------------------
------------------------------------------------------------
------------------------------------------------------------
------------------------------------------------------------
------------------------------------------------------------
------------------------------------------------------------
------------------------------------------------------------
------------------------------------------------------------
------------------------------------------------------------
------------------------------gatgaggctgct---------gtcttagag
gaagcacacgctatagaaaacaagtcttca---------------acatcaaattatttg
gaagattcgttaaaagacaagtatgaaagtcagcaagttgaggagctcaatgttcttgga
aagaggaagagaaaccacaaacagaag---------tttggcgaagatgcgcttcgttat
caagaagct---------------------------------------------------
---------------------------------gaacaaactgatggtgaagcagctgga
cagggaaaccagatggcttattggccatacaatagaaggaaccccgaa------------
---------gcgaactctgctcatgaagaacccaaacca---attgatggtgaagcagct
agacaagga---aaccaaatggctaaaaggcattacagt---------------agaagg
actcgcgatacctcggagccaatacctttgatagaaggagaagggagatatctcaaggtg
ttaggttttaacgagctgcaaagaaagaaatttataaggacgttagagaggtacggagtt
ggcaactatgactggaaggagtttgttgatcctttaaagccgagaacctatgatgaaatt
aaaaattatggaatacttttcttgaagcacatcgtcgaagacaaa---gatgttaattct
ccaaccttttca------------------------------------------------
gatggagtccccaaagaaggactaatatgtcatgatttacttgccaaaattgcccttatg
atgttaattcaaaagaaggtgaaacttatgaaaaaccatccaacaatccccgttttttct
gacggcattatcgataggttccctggactaagattcaaaagaggaatattttcgaacgat
gaatgtgacaggatcctgttgcgtgctgtttctaagaacggggttggaagatggtctgtc
attgttactgacatagagtttggg---atcaaccagctcgtgcaaatagaattgaaccgc
cctttcacaagtttcattactgctaac---------------------------------
------------------------------------------------------------
------------------------------------------------------------
---------ggaaacgtaaaagaaacgcaaatcatagttactgatcatataaaaagacgg
tttctgattctgaaggaagcgataataaacgagtttgctgaagagtactactatggacaa
---aagccttcatctctgatgcgtgctcaacaaaatggtcta---------ctggatgaa
cccaagaatttgttttctgataagtttcgactattaactgaacgtgctttacataagttt
gcgaggaagaacatttcc---------------------agaagcttaaggggctat---
---------------------------ggaaaaagaagacgaagaagaagaagtaacaga
agt---------------------------------------------------------
------------------------------------------------------------
------------------------------------------------------------
------------------------------------------------------------
---------------------cattatgatggactgatt---------------------
------------------------------------------------------------
------------------------------------------------------------
------------------------------------------------------------
---
PICKLE_Brassica_oleracea_2
------------------------------------------------------------
------------------------------------------------------------
------------------------------------------------------------
------------------------------------------------------------
------------------------------------------------------------
------------------------------------------------------------
------------------------------------------------------------
------------------------------------------------------------
------------------------------------------------------------
------------------------------------------------------------
------------------------------------------------------------
------------------------------------------------------------
------------------------------------------------------------
------------------------------------------------------------
------------------------------------------------------------
------------------------------atgactagcttggctggtagtaggctacgt
aaacggccagaccgtagaccattgtacaccgtagatgattccgat------gacgacgat
gactttgttcaaaacaaggatcagacgactgaagtagttgaa------------------
------------------------------------------------------------
------------------------------------------------------------
ggaactgtcggaagagaagcggttactcctcttaccgagatggaaaagattttggactgc
caaatgcgtcctacgacatctaacgatccagattcatcagatattgctgcaccaaagcaa
gatgttgtgaaacaatatcttgtgaagtggaaggggttatcgtacctacactgctcttgg
gtg---------------------------------------------------------
------------------------------------------------------------
------------gccgaggaagagttccagaaggcttacaagtttattcgtcggttaaga
------tccagggtgatcaaatttcattctacaatg------gagtcaatgagtaacagt
ggagatgattttgtagccattcatccagagtggactattgttgaccggattatagattgc
cggggagaaagtgaggagaaggagtatctggtgaagttcaaagaactttcttatgatgaa
tgttattgggaatctgaatcagacatctcaacctttcaaaacgaaatccaaaggttcaag
gatataaactctggtcatcgcagagat---------aaatatgttgaccatgagagaaat
catgaagatttcaaacagttc------gatcatactcctgagtttattacaggctca---
ttgcatccgtaccagcttgaagggattaactttttgcggtttacatggtcaaaccgaact
catgtaatcctcgccgatgagatggggctaggtaaaacaattcaaagcattgccttttta
gcttctctttttgaggaaaacttggctccatatttggtagttgctcccctttccactctg
agaaactgggagagagaattcgccacctgggcaccacatatgaatgtggttatgtacggt
ggtacttctcaagctcgtactgttgttagagatcatgagttttactttccaaaaggtcat
aacaagatg---------------attggaatcagtggagaaagtaggcaggacaggatt
aagtttgatgtcatcctcacgtcttatgagatgatcaacgtagacacagaagtcctaaaa
ccaatcaagtggaagtgcatgattgttgatgaaggccatcggttgaaaaacaaaaactca
aagttgttcaattcgctgaagcagtatacgagtgagcatcgcattcttctgacaggaaca
ccacttcagaacaacttggatgagcttttcgtgctcatgcattttcttgatgcggagaag
tttggaagtttggaggagtttcaggagcagttcaaa---gacatagatcaagaggagcag
atatcaaggctccacaaaatgctggctccccatctgctcagaagggtaaagaaagacgtg
ctgaaggac------atgccctctaagaaggaactcatcttgcgggttgatctgagcagc
aagcagaaaataatttacaaagctattatgacccggaactataaaatattagcaaaaaga
---ggtgctaagatatcgaat------gtgctcatggaattgcggaaagcttgcttacat
ccctacatggtggaaggtgttgagtcccagattaaagatgcaaacgaagctttgaaagag
ctcctggaatcctctggaaaattgcaacttctagaccaaatgatggtcaagcttaaagag
caaggacacagagttctgatttactcacaatttcagcacatgttggacctacttgaagac
tactgtgcttacaagaagtggttctatgaaaggattgatggaaaggttaatggagctgag
aggcaagcacggattgatcgctttaatgccaaaaattcgaaccggttctgttttctgctt
tctacaagagctggcggtgtagggataaaccttgcaactgctgatactgtcttcatttat
gacagtgattggaacccttatgcggatcttcaggctatggctagagctcatcgaattggc
cagactgagaaggtaatgatttacaggctcataagccggggtactattgaagaaaaaatt
gtgcaaatctgtaaaagaaaaatgcttctagagcttcttgttgtggggaaattaaaagca
ccaaaccttagccaggaagagttagatgacatcatcaggtttggttccaaggagcttttt
gctgaagagaatgat---gaggcaggaaagtttggaaaaattcattatgatgatgctgct
atc---------------------------------gaaaagttgctagaccgtgatcat
atagatgctgaggaggactcagtggatgatgaaaatgaaaatgggttttttaaagctttc
aaggtagcaaattttgagttcatagatgataatgaggctgct---------gcctcagag
gaggcacaggctatagaaagcaagtcttca---------------tcagaaaattattgg
gaatgtttgttaaaagacaaatatgaagtgcagcaagctgaggaggtcaatgctcttgga
aagaggaagagaaactgtaagcagaag---------cttggtgaagatgagcttgcttac
ctagaagcgagctctgataatgaagaagatgaacaaactgaagctgaagatgagcttgct
tatctagaagtgagctctgatgatgaagaagctgaacaaaatgatggtgtagcatctgga
cagggaaaccagatagcttattggccttgcagt------------aaagatgaagttgct
tgttttgaagcgagctctgcttatgaagaagccaaacca---atggatggtgaagcagct
agacaagga---aaccaaatggctaaaaggccttaccat---------------agg---
actagcgatactttgaaaccaatacctttgatagaaggagaagggagatttctcaaggtg
ttaggttttaacgagctgcaaaggaagaaatttttaacgactttggagaggtacggagtt
ggcaactatgactggaaggagtttgttgatcctttaaagccgagaacctatgatgaaatt
aaaaattatggattacgtttcttgaagcacatcgtcgaagacaaa---gatgttaactct
ccaaccttttca------------------------------------------------
gatggagtccccaaagaagaactgaaatgtaaggatgtactcgccagaattgcttctgtg
atgttagtacaaaagaaggtgaaacatatggaagccaatccaagaaaccctgttttctct
gaccgcattatccataggttccctggactaagattaagaaaagcaaaatttgcgaacgag
gaatgcgacaggatcctgttgcgtgctgtttctaagaacggggttggaaaatggagagcc
cttgttaatgacagagagtttggg---atctacgagctcgtccgaaaagaattgaacatc
cctgccacaagttttattaacgctaat---------------------------------
------------------------------------------------------------
------------------------------------------------------------
---------ggaatcgtaaaagatccgcatataataattactgatcatatgagaagacgg
tttctgattctggaggaggcgataataaatgagtttgctgaagactactactttggagga
---aagccttcatctctgaaccgtgctctaaaaaatggtcta---------ctgaatcag
cgcatccatttgttttctgctaagtttcgactattaaccgaacgtgccttacatgagttt
gccagcaagaacataagc---------------------aggaacctaagtgccatt---
---------------------------ggaacatatgttaatgtgaatatggaagacgaa
caa---------------------------------------------------------
------------------------------------------------------------
------------------------------------------------------------
------------------------------------------------------------
---------------------gtaactgaagtcattatgctggacgac------------
------------------------------------------------------------
------------------------------------------------------------
------------------------------------------------------------
---
PICKLE-like_Brassica_napus_1
------------------------------------------------------------
------------------------------------------------------------
------------------------------------------------------------
------------------------------------------------------------
------------------------------------------------------------
------------------------------------------------------------
------------------------------------------------------------
------------------------------------------------------------
------------------------------------------------------------
------------------------------------------------------------
------------------------------------------------------------
------------------------------------------------------------
------------------------------------------------------------
------------------------------------------------------------
------------------------------------------------------------
------------------------------atgactagcttggctggtagtaggctacgt
aaacggccagaccgtagaccattgtacaccgtagatgattccgat------gacgacgat
gactttgttcaaaacaaggatcaggcgactgaaatagttgaa------------------
------------------------------------------------------------
------------------------------------------------------------
ggaactgtcggaagagaagcggttactcctcttaccgagatggaaaagattttggactgc
caaatgcgtcctacgacatctaacgatccagattcatcagatagtgctgcaccaaagcaa
gttgttgtgaaacaatatcttgtgaagtggaaggggttatcgtacctacactgctcttgg
gtg---------------------------------------------------------
------------------------------------------------------------
------------gccgaggaagagttccagaaggcttacaagtttattcgtcggttaaga
------tccaaggtgatcaaatttcattctacaatg------gagtcaatgagtaacagt
ggagatgattttgtagccattcatccagagtggactactgttgaccggattatagattgc
cggggagaaggtgaggacaaggagtatctggtgaagttcaaagaactttcttatgatgaa
tgttattgggaatctgaatcagacatctcaacctttcaaaacgaaatccaaaggttcaag
gatataaactctggtcatcgcagagat---------aaatatgttgaccatgagagaaat
catgaagatttcaaacagttt------gatcatactcctgaatttattacaggctca---
ttgcatccgtaccagcttgaagggcttaactttttgcggtttacatggtcaaaccgaact
catgtaatcctcgccgatgagatggggctaggtaaaacaattcaaagcattgccttttta
gcttctctttttgaggaaaacttggctccatatttggtagttgctcccctttccactctg
agaaactgggagagagaattcgccacctgggcaccacatatgaatgtggttatgtacggt
ggtacttctcaagctcgtactgttgttagagatcatgagttttactttccaaaaggtcat
aacaagatg---------------attggaatcagtggagaaagtaggcaggacaggatt
aagtttgatgtcatcctcacgtcttatgagatgatcaacgtagacacagaagtcctaaaa
ccaatcaagtggaagtgcatgattgttgatgaaggccatcggttgaaaaacaaaaactca
aagttgttcaattcgctgaagcagtatacgagtgagcatcgcattcttctgacaggaaca
ccacttcagaacaacttggatgagcttttcgtgctcatgcattttcttgatggggagaag
tttggaagtttggaggagtttcaggagcagtacaaa---gacatagatcaagaggagcag
atatcaaggctccacaaaatgctgtctccccatctgctcagaagggtaaagaaagacgtg
ctgaaggac------atgccctctaagaaggaactcatcttgcgggttgatctgagcagc
aagcagaaaataatttacaaagctattatgacccggaactataaaatattagcaaaaaga
---ggtgctaagatatcgaat------gtgctcatggaattgcggaaagcttgcttacat
ccctacatggtggaaggtgttgagtcccagattaaagatgaaaatgaagctttaaaagag
ctcctggaatcctctggaaaattgcaacttctagaccaaatgatggtcaagcttaaagag
caaggacacagagttctgatttactcacaatttcagcacatgttggacctacttgaagac
tactgtgcttacaagaagtggttctatgaaaggattgatggaaaggttaatggagctgag
aggcaagcacggattgatcgctttaatgccaaaaattcgaaccggttctgttttctgctt
tctaccagagctggcggtgtagggataaaccttgcaactgctgatactgtcttcatttat
gacagtgattggaacccttatgcggatcttcaggctatggctagagctcatcgaattggc
cagactgagaaggtaatgatttacaggctcataagccggggtactattgaagaaaaaatt
gtgcaaatctgtaaaagaaaaatgcttctagagcatcttgttgtggggaaattaaaagca
ccaaaccttagccaggaagagttagatgacatcatcaggtatggttccaaggagcttttt
gctgaagagaatgat---gaagcaggaaagtttggaaaaattcattatgatgatgcggct
cttctttttcgtttttcactttcctagtgattctttttaaagttgctagaccgtgatcat
atagatgctgaggaggactcagtggatgatgaaaatgaaaatgggttttttaaagctttc
aaggtagcaaactttgagttcatagatgataatgaggctgct---------gcctcagag
gaggcacaggatatagaaagcaagtcttca---------------tcagaaaactattgg
gaatatttgttaaaagacaaatatgaagtgcagcaagctgaggaggtcaatgctcttgga
aagaggaagagaaactgtaagcagaag---------cttggtgaagatgagcttgcttac
ctagaagcgagctctgataatgaagaagatgaacaaactgaagctgaagatgagcttgct
tatctagaagtgagctctgatgat---------------------tgtgtagcatctgga
cagggaaaccagatagcttattggccttggact------------cca------------
---------gcgagctctgcttatgaagaagccaaacca---atggatggtgaagcagct
agacaagga---aaccaaatggctaaaaggccttaccat---------------agg---
actcgcgatactttggaaccaatacctttgatagaaggagaagggagatttctcaaggtg
ttaggttttaacgagctgcaaaggaagaaatttttaacgactttggagaggtacggagtt
ggcaactatgactggaaggagtttgttgatcctttaaagccgaggacctatgatgaaata
agaagttatggattacgtttcttgaagcacatcgtcgaagacaaa---gatgttaactct
ccaaccttttca------------------------------------------------
gatggagtccccaaagaaggactgaaatgtaaggatgtactcgccagaattgcttctgtg
atgttagtacaaaagaaggtgaaacatatggaagccaatccaacaaaccctgttttctct
gaccgcattttacataggttccctggactaagattaagaagagcaaaatttgcgaacgag
gaatgtgacaggatcctgttgtctgctgtttccaagaacggggttggaaaatggagagcc
cttgttaatgacatagagtttggg---atctacgagctcgtccgaaaagaattgaacatc
cctcccacaagttttattaatgctaat---------------------------------
------------------------------------------------------------
------------------------------------------------------------
---------ggaatcgtaaaagatccggatataataattactgatcatatgagaagacgg
tttctgattcttgaggaggcgataataaatgagtttgcagaagactactactttggacca
---aagccttcatctctgaaccgtgctctaaaaaatggtcta---------ctgaatcag
cccatcgattttttttctgctaagtttcgactattaaccgaacgtgccttacatgagttt
gccagcaagaacataagc---------------------aggaacctaagtgccatt---
---------------------------ggaacatatgttaatgtgaatatggaagacgaa
caa---------------------------------------------------------
------------------------------------------------------------
------------------------------------------------------------
------------------------------------------------------------
---------------------gtaactgaagtcattgtgctggacgac------------
------------------------------------------------------------
------------------------------------------------------------
------------------------------------------------------------
---
PICKLE_Brassica_rapa_2
------------------------------------------------------------
------------------------------------------------------------
------------------------------------------------------------
------------------------------------------------------------
------------------------------------------------------------
------------------------------------------------------------
------------------------------------------------------------
------------------------------------------------------------
------------------------------------------------------------
------------------------------------------------------------
------------------------------------------------------------
------------------------------------------------------------
------------------------------------------------------------
------------------------------------------------------------
------------------------------------------------------------
------------------------------atgactagcttggctggtagtaggctacgt
aaacggccagaccgtagaccattgtacaccgtagatgattccgat------gacgacgat
gactttgttcaaaacaaggatcaggcgactgaaatagttgaa------------------
------------------------------------------------------------
------------------------------------------------------------
ggaactgtcggaagagaagcggttactcctcttaccgagatggaaaagattttggactgc
caaatgcgtcctacgacatctaacgatccagattcatcagatagtgctgcaccaaagcaa
gttgttgtgaaacaatatcttgtgaagtggaaggggttatcgtacctacactgctcttgg
gtg---------------------------------------------------------
------------------------------------------------------------
------------gccgaggaagagttccagaaggcttacaagtttattcgtcggttaaga
------tccagggtgatcaaatttcattctacaatg------gagtcaatgagtaacagt
ggagatgattttgtagccattcatccagagtggactactgttgaccggattatagattgc
cggggagaaggtgaggacaaggagtatctggtgaagttcaaagaactttcttatgatgaa
tgttattgggaatctgaatcagacatctcaacctttcaaaacgaaatccaaaggttcaag
gatataaactctggtcatcgcagagat---------aaatatgttgaccatgagagaaat
catgaagatttcaaacagttt------gatcatactcctgaatttattacaggctca---
ttgcatccgtaccagcttgaagggcttaactttttgcggtttacatggtcaaaccgaact
catgtaatcctcgccgatgagatggggctaggtaaaacaattcaaagcattgccttttta
gcttctctttttgaggaaaacttggctccatatttggtagttgctcccctttctactctg
agaaactgggagagagaattcgccacctgggcaccacatatgaatgtggttatgtacggt
ggtacttctcaagctcgtactgttgttagagatcatgagttttactttccaaaaggtcat
aacaagatg---------------attggaatcagtggagaaagtaggcaggacaggatt
aagtttgatgtcatcctcacgtcttatgagatgatcaacgtagacacagaagtcctaaaa
ccaatcaagtggaagtgcatgattgttgatgaaggccatcggttgaaaaacaaaaactca
aagttgttcaattcgctgaagcagtatacgagtgaccatcgcattcttctgacaggaaca
ccacttcagaacaacttggatgagcttttcgtgctcatgcattttattgatggggagaag
tttggaagtttggaggagtttcaggagcagtacaaa---gacatagatcaagaggagcag
atatcaaggctccacaaaatgctgtctccccatctgctcagaagggtaaagaaagacgtg
ctgaaggac------atgccctctaagaaggaactcatcttgcgggttgatctgagcagc
aagcagaaaataatttacaaagctattatgacccggaactataaaatattagcaaaaaga
---ggtgctaagatatcgaat------gtgctcatggaattgcggaaagcttgcttacat
ccctacatggtggaaggtgttgagtcccagattaaaaatgaaaatgaagctttaaaagag
ctcctagaatcctctggaaaattgcaacttctagaccaaatgatggtcaagcttaaagag
caaggacacagagttctgatttactcacaatttcagcacatgttggacctacttgaagac
tactgtgcttacaagaagtggttctatgaaaggattgatggaaaggttaatggagctgag
aggcaagcacggattgatcgctttaatgccaaaaattcgaaccggttctgttttctgctt
tctacaagagctggcggtgtagggataaaccttgcaactgctgatactgtcttcatttat
gacagtgattggaacccttatgcggatcttcaggctatggctagagctcatcgaattggc
cagactgagaaggtaatgatttacaggctcataagccggggtactattgaagaaaaaatt
gtgcaaatctgtaaaagaaaaatgcttctagagcatcttgttgtggggaaattaaaagca
ccaaaccttagccaggaagagttagatgacatcatcaggtatggttccaaggagcttttt
gctgaagagaatgat---gaagcaggaaagtttggaaaaattcattatgatgatgctgct
atc---------------------------------gaaaagttgctagaccgtgatcat
atagatgctgaggaggactcagtggatgatgaaaatgaaaatgggttttttaaagctttc
aaggtagcaaactttgagttcatagatgataatgaggctgct---------gcctcagag
gaggcacaggatatagaaagcaagtcttca---------------tcagaaaactattgg
gaatatttgttaaaagacaaatatgaagtgcagcaagctgaggaggtcaatgctcttgga
aagaggaagagaaactgtaagcagaag---------cttggtgaagatgagcttgcttac
ctagaagcgagctctgataatgaagaagatgaacaaactgaagctgaagatgagcttgct
tatctagaagtgagctctgatgat---------------------tgtgtagcatctgga
cagggaaaccagatagcttattggccttggact------------cca------------
---------gcgagctctgcttatgaagaagccaaacca---atggatggtgaagcagct
agacaagga---aaccaaatggctaaaaggccttaccat---------------agg---
actcgcgatactttggaaccaatacctttgatagaaggagaagggagatttctcaaggtg
ttaggttttaacgagctgcaaaggaagaaatttttaacgactttggagaggtacggagtt
ggcaactatgactggaaggagtttgttgatcctttaaagccgaggacctatgatgaaata
agaagttatggattacgtttcttgaagcacatcgtcgaagacaaa---gatgttaactct
ccaaccttttca------------------------------------------------
gatggagtccccaaagaaggactgaaatgtaaggatgtactcgccagaattgcttctgtg
atgttagtacaaaagaaggtgaaacatatggaagccaatccaacaaaccctgttttctct
gaccgcattttacataggttccctggactaagattaagaagagcaaaatttgcgaacgag
gaatgtgacaggatcctgttgtctgctgtttccaagaacggggttggaaaatggagagcc
cttgttaatgacatagagtttggg---atctacgagctcgtccgaaaagaattgaacatc
cctcccacaagttttattaatgctaat---------------------------------
------------------------------------------------------------
------------------------------------------------------------
---------ggaatcgtaaaagatccggatataataattactgatcatatgagaagacgg
tttctgattcttgaggaggcgataataaatgagtttgcagaagactactactttggacca
---aagccttcatctctgaaccgtgctctaaaaaatggtcta---------ctgaatcag
cccatcgattttttttctgctaagtttcgactattaaccgaacgtgccttacatgagttt
gccagcaagaacataagc---------------------aggaacctaagtgccatt---
---------------------------ggaacatatgttaatgtgaatatggaagacgaa
cga---------------------------------------------------------
------------------------------------------------------------
------------------------------------------------------------
------------------------------------------------------------
---------------------gtaactgaagtcattgtgctggacgac------------
------------------------------------------------------------
------------------------------------------------------------
------------------------------------------------------------
---
CHR7-like_Arabidopsis_lyrata
------------------------------------------------------------
------------------------------------------------------------
------------------------------------------------------------
------------------------------------------------------------
------------------------------------------------------------
------------------------------------------------------------
------------------------------------------------------------
------------------------------------------------------------
------------------------------------------------------------
------------------------------------------------------------
------------------------------------------------------------
------------------------------------------------------------
------------------------------------------------------------
------------------------------------------------------------
------------------------------------------------------------
------------------------------------------------------------
------------------------------------------------------------
------------------------------------------------------------
------------------------------------------------------------
------------------------------------------------------------
------------------------------------------------------------
------------------------------------------------------------
------------------------------------------------------------
------------------------------------------------------------
------------------------------------------------------------
------------------------------------------------------------
------------------------------------------------------------
------------------------------------------------------------
------------------------------------------------------------
------------------------------------------------------------
------------------------------------------------------------
------------------------------------------------------------
------------------------------------------------------------
------------------------------------------------------------
------------------------------------------------------------
------------------------------------------------------------
------------------------------------------------------------
------------------------------------------------------------
------------------------------------------------------------
------------------------------------------------------------
------------------------------------------------------------
------------------------------------------------------------
------------------------------------------------------------
------------------------------------------------------------
------------------------------------------------------------
------------------------------------------------------------
------------------------------------------------------------
------------------------------------------------------------
------------------------------------------------------------
------------------------------------------------------------
------------------------------------------------------------
------------------------------------------------------------
------------------------------------------------------------
------------------------------------------------------------
------------------------------------------------------------
------------------------------------------------------------
------------------------------------------------------------
------------------------------------------------------------
------------------------------------------------------------
------------------------------------------------------------
------------------------------------------------------------
------------------------------------------------------------
------------------------------------------------------------
------------------------------atgtatcttgaagaagatgatcttgatggt
ttagaagtgacctctgatgggaaggaggaagattatcttgatgatttagaa---------
---------gtgacctctgatgagaaggaggaagcagat---------------------
------------------------------------------------------------
------------------------------gacgccgagccaactgttgttaaagcagct
cgaaagagaaagccgaggacggttacaaagccttacaga---------------aaaagg
gctcgccatcactcagggccaagacctttgatggaaggcgaaggggaatctctcaaggtg
ctgggttttgacaaagatgaaaggaaaagattttcgtatacgtttatgaggtacggactt
gacaacaatgattggaagaagtttgttcctcacttcaagctcaagccctttgacgagata
aaagcttatggcatactctttctcaagcatatgtccgaagatatt---ggagatagttct
caaacgttttct------------------------------------------------
gatggagtccctatagaaaatgacaaacctgacgatgtacgtgtcaggattgctcttctt
ttgctatttaaggagaagtgtaagtatttagaagacaatcctacaaaagatgtttcccct
gcccacatctaccgatcgttccagtcaaaacga---------acattttggcagaaaatc
gaatatgacaagatactggtccgtggtgttttcaagcatgggcatggatcatggctgaaa
atcattgatgatgaagaattcaggccggtcgaagaggctctctgcagacgttggggctac
cctttcccttacaaaagtttgtctggtggtgaacaaacagac---------agtagtctg
aataacgaa------------------------------actggtatggcggagaataat
aatgctgctgttgacaaaggt---------------------------------------
------------ctaataaaaattattaggggaaaattaagcgacaaagtgagaagacgg
gttacggttctggaagccgcgctgatgcaagagtacgcagaatatatagagaaggaacaa
gca---------------------------------------------------------
------------------------------------aaagcaaaaaaggtgatggataca
gcgggaacaagctttgtagatgcggacaaagaaatgcttgatggactgcctaagaat---
gatcccatcgtatcagaagaaatttctgcagctgccgttaacaacaagcaagctagggtt
gaagtggctcaaccatacaatcagagagttaat------------gagaactcaagggag
tcattccagacatatttcaatggtcaaccgctgactcgaatgctgaaggggagtcattcc
agaagcgcc------------------------------------gggacagatcatgat
gtt---------------------------------------------------------
---------gagatggatgcagcggataacgttattgtgttggat---------------
------------------------------------------------------------
------------------------------------------------------------
------------------------------------------------------------
---
CHR7_isoform_X1_Capsella_rubella
------------------------------------------------------------
------------------------------------------------------------
------------------------------------------------------------
------------------------------------------------------------
------------------------------------------------------------
------------------------------------------------------------
------------------------------------------------------------
------------------------------------------------------------
------------------------------------------------------------
------------------------------------------------------------
------------------------------------------------------------
------------------------------------------------------------
------------------------------------------------------------
------------------------------------------------------------
------------------------------------------------------------
---------------------------atggttaccccgggtgataagagagtactacgt
tcaagaaccggcctaaggccgatctacaccacggatgatatggac------gaaggcagc
---tacaccacggacgatatggacgaagacagctacacatcggatgatatggac------
---gaaggcggctacacatcggatgatatggac------------------------gaa
gacagctacaccacggatgat---atggacgaagacggcttcgatcaagataaagaacaa
gttgaagagaaaagtgaagaggtttgtcctctaaaagacattgaaaaagttttggaccgt
gactttcgacttaac---------gatccg------------------gattcaagccaa
ctttttgtgaaacaatatcttctaaagtggaaggaatcctcatacctacactgctcttgg
gtg---------------------------------------------------------
------------------------------------------------------------
------------gacgaggaggaactcgagaaagctcacaaggcacatcctcaaaaacaa
ttaaaggcaaaggtggacaaacttaacgctaggattgacgataacatgttgagtcacgac
gaagatgagttgattgctcttcctcctgagtggacaactgttgaccggattcttgcttgc
cgggaagaagaagatgggaagaagtatctggtaaagttcaaagaactttcttatgataaa
acttactgggaatctgaatcagacatctcagcgttccagaaccaaattcaaaggtttaag
gatataaactctgccactcgtagagag---------aacatcatcgaaaacgtgggaaac
caagtggaattcaaacacttc------gatcatactcctgaattccttaat---ggctca
ctacatgagtaccaacttgaagggctaaatttcttgaagtattcatggttccagggaacc
aatgtaatccttgcggatgaaatgggtctaggcaaaacaatacaaactattgccttctta
gctactctgttggaggaaaaccaagctcctcatctggttgttgctcctctctcaaccctc
cgtaactgggagagggaattttccacctggactccacagctcaatgttgttatgtacact
gggaattccgaagcacgtcgtgtcataagggaacatgagttctacttccctgaaaataag
aaa---------------------------------------------------gtttgt
aaactcgatgtcctcctcacatcgtatgagatgattaacagcgacacaacatatctgaaa
ccaatcaagtggaactgcatgattgttgacgaaggccatcgtttgaaaaatatgagttcg
aagttgttctcttcactgacgcaatgtaagagtaagcatcgtgttctgttgactggaaca
ccacttcagaacaacttggatgaacttttctctcttatgcattttcttgatgcagccaag
tttgggagtctcggggagttttcagaggagtttaaagatagtataaatcaagaggagaag
atttcaagactccaccaaatgttggcaccgcatctgcttagaaggttaaagaaagacgtg
ttgaagggg---aaactgcccccaaagaaggaactcattttgcgtgttgatttaagcagc
cagcaaaaacattggtacaaagctgttcttcaacgtaattatcaaatcttggcaaagaaa
ggaggtggtaaaatctctaac------gtgctaatggaactacggaaagtttgctctcat
ccgtatctactagatggcgctgagccaaaattagaaaacgctgatgaagcttttaaacaa
ctcgtggaagcatctggaaaattgcaactgttagacaaattgatggtcaaactcagagag
caagggcatcgagtgctcatatacacccaattccaacacactctagacatctttgaggat
tactgcagttataagaattggtcttatgaacggatcgacggaaaggtcggtggagctgag
aggcaagtacgtatagatcgttttaatgcagaatactccaaccggttctgttttttgctc
tctacaagagctggtgcgataggaataaaccttgcaacagcggatacagtcatcatttat
gacagtgactggaatcctcattgggatattcaagccatggctagggcgcatcgcctaggc
cagacggctaaggtattaatttaccgtatggtacacagtaacagcgtggaggaaaagatt
ctaaagatgagtaaacagaagatgcttctagagcgtcttgtggtgggtcaatttaaacaa
tcaaagcttagtcaggacgagctggacgagatcatcaagtatggttccaaggaactgttc
tctgaagca------------------gggaatggcaagatacattatgatgatgctgct
atc---------------------------------caaaaattgcttgaccgtgagtat
atagatgctgaa---gag------ggtgatgaagaagagaatggtttcttaatggctttc
aaggtggccaaatttgagtatattgatgaaaatgaggaggattcggctgcagcagtagag
gaggcacaagctatagaaaac---------------aatgctgatagaacaagtcactgg
gaagagctgttgaaagacaaacatgagatgcaccaagctgaggagctcaatggtcttgga
aagaggaagagaaagtgcaaacaacaggtgacatatgctgaagaagatgatgatgaggct
gatgatgattat------------gagtatgatgatgatgatgatattgct---------
---------ggttcagatgatgagaggaaggaagcagtt---gaagcc------------
------------------------------------------------------------
---------------------------------gagccaactgttgttgaagcagcagct
ccacagagaaaccctagg---ggtagaaagccatacaga---------------aaaagg
gctcacggtaactcggagccaatacctttgatggaaggcgaagggagatctctcagggtg
ctgggttttaaaaagtctgataggaagacttttatggacacgtttctgaggtacggagct
ggaaactatgattggaaggagtttgttcaacccttaatgccgaagacctatgacgagatc
aaaacgtatggggtatactttttgaagcacattgttgaaaactcc---gacaaaaaatct
ccaactttttca------------------------------------------------
gatggagttcccaaagaagaaatggactgtgagaagctattaatcaggatgacttttatg
atgctattaaaggagaagtgtcaatatatggacgaccatccgacagaacctcttttctct
gatcacatcatcaaaatgttcagtttggac---------tttggaaaacttgctgaggca
gaacatgacaggaagcttcttcgtgctgtttccgaacaaggatatggccactggccaatt
atcgttgagttagaaggg---------ttaaaagagactctctgcaagcaactgggtatc
agtttcccttgcaaaacttggcgtgaacctgaagaagatagcttgccagagagtagcctg
aatcaggaa------------------------------actggtaacgccggaaataat
aaagcttcttctgctggt------------------------------ggaacgaagaaa
aagaagaaaccatcctacactcctgattatcaacgactttgcaaccatgtagaacaacgg
gttaatatgctggagaaggcgataaaatatgagtaccatgaaaagatactggctgaacag
gcc------------------------------------gaa------------------
------------------------------------gcaaaaacaaaggtgatgggtacg
gtaggagcgagctttgtagctgcagacaaagacatgcttgaaccactgcctaagacgact
gagccaataatttcagaagaaacttcagcagttgccgttgacaacaagcaaggcgagggt
aaagaggaagatgatattaagatggatgcagcg---------------------------
------gataacctcattattatagat---------------------------------
------------------------------------------------------------
------------------------------------------------------------
------------------------------------------------------------
------------------------------------------------------------
------------------------------------------------------------
------------------------------------------------------------
---
CHR7_Camelina_sativa
------------------------------------------------------------
------------------------------------------------------------
------------------------------------------------------------
------------------------------------------------------------
------------------------------------------------------------
------------------------------------------------------------
------------------------------------------------------------
------------------------------------------------------------
------------------------------------------------------------
------------------------------------------------------------
------------------------------------------------------------
------------------------------------------------------------
------------------------------------------------------------
------------------------------------------------------------
------------------------------------------------------------
------------------------------atggtcacctcgagcgagagaaaactacgt
gctagatcaggccctaaaccgatctacaccatggacgatatggac------gaagacagc
---ttcgaagac------gaacgaaca------agcgaagagagagatatggtcacctca
agtgagagaaaactacgtgttagatcaggccct------------------------aaa
ccgatctacaccatggacgat---atggacgaagacagcttcgaa---gac---------
---gaacgaacaaacgaagaggtttgtcctcttggggagattgataaaattttgaaccgt
gaatttcgtcctgtggcatctaacgatccggattctgaacca---agc---------caa
attcctgtgaaacaatatcttgtgaagtggaaacggttatcgtacttacactgttcttgg
gtg---------------------------------------------------------
------------------------------------------------------------
------------accgagcaggaattcgagaaggcttacaagtcacatcctcgtcaaaaa
ttaaaggcaagggtgaacaaatttaacactacgatggactgtaccatcagttttaacgga
ggtgatgagtatattgccattcatcctgagtggacaactgttgaccggattcttgcttgc
cgggaagaaggtgatgggaaggagtatctggtgaagttcaaagaacttaattatgacgaa
acttactgggaagctgaatcagacatctcagcattccaaaacgaaattcaaaggtttgag
gatataaactctggcactcgtagagat---------aaatatatcgaaaacgagagagat
caaacggaattcaaagagttc------gatcatactcctgaattcctcaaa---ggcaca
ctgcataagtaccagctcgaagggcttaatttcttgaggtattcatggtccaagggaacc
catgtaatccttgcggatgaaatggggctagggaaaacaatacaggctattgccttcttg
gctactctgttcgaggaaaaccaagctcctcatctggttgttgctcccctctcaaccctc
cgtaactgggagagggaatttgccacctggactccacagcttaatgtggttatgtacact
gggacttccgaagcacgtcgtgtcataagggaacatgagttctactta------gggaat
aat---------------------------------------------------aatatt
aagtttgatgtcctcctcacttcgtatgaaatgattaacggcgacacggcatttatgaaa
ccaatcaagtggaactgcatgattgttgatgaaggccatcgtttgaaaaaaatgacttca
aagttgttctattcattgaagcaatatacgagtaagcatcgcgttctgctgaccggaaca
ccacttcagaacaacttggatgaacttttcgttctcatgcattttcttgatgagacgaag
ttttggagtttagaggagtttcaaaaagaatataaa---tctataaatctagaggaccag
atttcaaaactccaccaagtgttggcaccgcatctgcttagaagggtaaagaaagacgtg
ttcaaggaggatgagctgccctctaagaaggagctcattttgcgtgttgatctgagcagc
cagcaaaaacatttgtacaaagctgttcttacgcgtaattatcaattcttgacaaagaaa
ggaggtggtaaagtaagttttgta---gtgctaatggaattacgaaaagtttgctctcat
ccatatctgctagacggcgttgtgccaacttttgaaaacgcagatgaagcttttaaacaa
ctcctagaagcttccggaaaattgcaactgttggacaaaatgatggtcaaactcaaagag
caggggcatcgagtgctcatatactcccaattccaacgcactctagacctttttcaggat
tactgcagttataagaattggtcttatgaacggatcgatggaaaggtcaatggtgctgag
agacaagtacgcatagatcgtttcaatgcagaaaactctaaccggttctgttttttgctc
tctacaagagctgggggaataggaataaaccttgcgacagctgatacagtcatcatttat
gacagcgattggaatccccacgtggatattcaagctatggcgagagcccatcgccttggc
caaaccagtaaggtgatagtatatcgccttgtacatcgacacagtgtggaggaaaaaatt
atcgacatagctaaaaagaagatgcttctacagcatctagtggtggggaaacttaaacaa
ccccacctcactcaagatgagcttgacgacatagtcaagcacggctccaaggaactattc
agtgaaaaacatgatgatgaggcagaaagctctggcaaaattcattatgatgatgctgct
atc---------------------------------gaaaagttgcttgaccgtgagtgt
atagatgctgaagaggag------ggtgatgaagaggagaatagtttcttaaaggctttc
aaggtggccaattttgagtatattgatgaaaatgaggctgcg---gctgcagcagtagag
gaggcacaagctatagaaaacaagtcttcagcaaaaactgctgatactaaaagtcattgg
gaagagcttttaaaaggcaaacatgaagtgcaccaagctgaggagctcagtggtcttgga
aagaggaaaagaaagtgcaaacaggtg---aaatatgctgaagaagatgatgatgagttt
tctggttcagaa------------gtgagc------------------------------
---------------tccgatgagagggaggaa---------------------------
------------------------------------------------------------
gcaccaatacctttgatggaagtgagctccgatgcgagggaggaagcagttgaagtagct
ccacagagaaccccgagg---ggtaaaaggccttacaga---------------aaaagg
gctagcgataactcggagccaatacctttgatggaaggcgaagaaacctctttgagggtg
ctgggttttaatgagattgaaaggaaagtctttttagatacgtttaagaggtatggagct
ggaaactttgattggaaggagtatggtcatcccttaaagcggaagaccgatgacgagatt
aaaaagtatggggtacacttcttgagacacatttctgaaaactcc---aacaatgattct
ccaactttttca------------------------------------------------
gacggtgttcccaaagaagacatagttagtgcggagctgctaatcagcatgactttaatg
atgctagtaaaggagaagtgtcaatttatggacgaccatccgacaggacctgttttccct
gaccacatcgtcaaaatgttcagtctgaga---------agaggaccactttctgatgaa
caacatgacagaattattattcgtgctgttcataagcatggattggggagatgggtgacc
attatagatgacaaagagttagag---gtcgaagagattgcctgcaaagaacggggtttc
cctttcccttggacaacttcgtgtggtgctgaacaagttggcttgccagagagtagcctg
aatcaggaa------------------------------actggtaacgcgggaaataat
aatgcttctgctggtaga------------------------------gggaagagaagc
tcatatcaaacc------------------tccatacttgctcagcttgtagaaaaacga
tttacgaatctggagaaggcgatgaaatatgagtacgcagaaaaaatacttgctagacaa
gca------------------------------------gaa------------------
------------------------------------gctgaaacaaaggtgatgaataca
gtgggaacgagctctgtagctgcagataaagaaatacttcagactgagcccataagt---
---------ttttcagaagatatttctgcagttgccgttgacaacaagcaagacagggtt
gaagaggctcaactttacaaggagagtgttaatgagaacataagggagaagggctcgaca
tcctggagtaactacattttgttggatagtgat---------------------------
------------------------------------------------------------
------------------------------------------------------------
------------------------------------------------------------
------------------------------------------------------------
------------------------------------------------------------
------------------------------------------------------------
---
CHR7-like_Camelina_sativa_1
------------------------------------------------------------
------------------------------------------------------------
------------------------------------------------------------
------------------------------------------------------------
------------------------------------------------------------
------------------------------------------------------------
------------------------------------------------------------
------------------------------------------------------------
------------------------------------------------------------
------------------------------------------------------------
------------------------------------------------------------
------------------------------------------------------------
------------------------------------------------------------
------------------------------------------------------------
------------------------------------------------------------
------------------------------------------------------------
------------------------------------------------------------
------------------------------------------------atggtcacctcc
agtgagagaaaactacgtgttagatcaggccct------------------------aaa
ccgatctacaccatggacgat---atggacgaagacaatgatgaaaattta---------
---gaacgaaaaaacgaagaggtatgtactcttggcgggattgataaaatcttgaaccgt
gaatttcgtcctatggcatctaacgatccggattctgaaaat---ggggaaccaggccaa
gttcttgtg---aaacaanntgtgaagtggaaacggttatcgtacttacactgctcttgg
gtg---------------------------------------------------------
------------------------------------------------------------
------------accgagcaggaattcgagaaggcttacaagtcacatcctcgtttaaaa
ttaaaggcaaaggtgaacaaatttaacgctatgatggacaataccatcagtcacaacgga
ggtgatgagtttattgccattgctcctgagtggacaactgttgaccggattcttgcttgc
cgggaagaagatgatggaaaagagtatctggtgaagttcaaaggacttaattacgacgaa
acttactgggaagctgaatcagacatctcagcattccaaaacgaaattcaaaggtttgag
gatataaactctggcactcgtagagat---------aattatgtcgaaaacgagagagat
caaatggaattcaaagggctc------gatcatactcctgaattcctcaaa---ggcaca
ctgcataagtaccagctcgaagggcttaatttcttgaggtattcatggtccaagggaact
catgtaatccttgcggatgaaatggggctagggaaaacaatacagggtattgccttcttg
gctactctgttcgaggaaaacttagctcctcatctggttgttgctctcctctcaaccctc
cgtaactgggagagggaatttgccacatggactccacagctcaatgtggttatgtacact
ggtacttccgaagcacgtcgtgtcataagggaacatgagttctacctccctatagggaat
aat---------------------------------------------------attatt
aagtttgatgtcctcctcacttcgtatgagatgattaacggcgacacagcatttatgaaa
ccaatcaagtggaactgcatgattgttgatgaaggccatcgtttgaaaaatatgaattca
aagttgttctcttcattgaagcagtatacgagtaagcatcgcgttctgctgaccggaaca
ccacttcagaacaacttggatgaacttttcgttctcatgaattttcttgattagacgaag
tttgagagtttagaggagtttcaaaaagattataaa---tatataaatcaagaggagcac
atttcaaaactccaccaaatgttggcaccgcatctgcttagaagggtaaagaaagacgtg
ttaaaggaggatgagctgccctctaagaaggagctcattttgcgtgttgatctgagcagc
cagcaaaaacatttgtacaaagctgttcttacgcgtaattatcaaatcttggcaaagaaa
ggaggtgttaaagtagct---aac---gtgctaatggaattacgaaaagtttgctctcat
ccatatctgctagacggcgttgagccaacttttgaaaacgcagataaagatttaaaacaa
ctcctagaagcttccggaaaattgcaactgttggacaaaatgatggtcaaactcaaagag
caggggcatcgagtgctcatatactcccaattccaacgcactctagacctttttcaggat
tactgcagttataagaattggtcttatgaacggatcgatggaaaggtcgatggtgttgaa
agacaagtacgcatagatcgtttcaatgcagaaaactctaacccgttctgttttttgctc
tctacaagagctgggggaataggaataaaccttgctacagctgatacagtcatcatttat
gacagcgattggaatccccacgtggatattcaagctatggcgagagcccatcgccttggc
caaaccagtaaggtagtcgtataccgtctggtacatcgacacactgtggaggaaaagatc
atccacatagctaaaaagaagatgcttctacagcatctagtggtgggaaaacttaaacaa
ccccacctcactcaagatgagcttgatgacatagtcaagcacggctccaaggaactattt
agtgaaaaacatgatgatgaggcagaaagttctagcaaaattcattatgatgatgctgct
atc---------------------------------gaaaagttgcttgaccgtgagtgt
atagatgctgaagaggag------ggtgatgaagaggagaatagtttcttaaaggctttc
aaggtggccaatttggagtatattgatgaaaatgaggctgcg---gctgcagcagtagag
gaggcacaagctatagaaaacaagtcttcagcaaaaactgctgatagtagaagtcattgg
gaagagcttttaaaagacaaacatgaagtgcaccaagctgaggagctcagtggtcttgga
aagaggaaaagaaagtgcaaacaggtg---aaatatgctgaagaagatgatgatgagttt
tctggttcagaa------------gtgagc------------------------------
---------------tccgatgag------------------------------------
------------------------------------------------------------
------------------------------------agggaggaagcagttgaagtagct
ccacagaaaaccccgagg---ggtagaaggccttacaga---------------aaaagg
gctcgcgataactcggagccaatacctttgatggaaggcgaagaaacctctttgagggtg
ctgggttttaacgagattgaaaggaaagcctttttagttacgtttaagaggtatggagct
ggaaactttgattggaaggagtatggttatcccttaaggcggaagacctatgacgagatt
aatacgtatggggtacacttcttgaaacacattgctgaaaattcc---aacaatgattct
ccaactttttcaggtaatttatcacttatcctattattaccgcatgcaatgatctatgca
gacggtgttcccaaaggagacatagttagtgcggagctgctaatcagcatgactttaatg
atgctagtaaaggagaagtgtcaatttatggacaaccatccgacaggacctgttttccct
gaccacatcgtcaaaatgttctgtttgaga---------agaggaccactttctgatgaa
caacatgacagaattattattcgtgctgttcataagcatggattggggagatgggtgaac
attatagatgacaaagagttagag---gtcgaagagattgcctgcaaagaacggggtttc
cctttccctttcgtaacttcgtgtcgtgctgaacaagttggcttgccagagagtagcttg
aatcaggca------------------------------actggtaacgcgggaaataat
aatgcttctgctggtgga------------------------------gggaagagaaac
tcgtatcagacc------------------atgattcttgctaaccttgtagaaaaacga
tttacgaaactggagaaggctatgaaatatgagtacgcaaaaaaaatacttgctagagaa
gca------------------------------------gaa------------------
------------------------------------gctgaaacaaaggtgatgaataca
gtgggaacgagctctctg------------------------------------------
------------------------------------------------------------
------------------------------------------------------------
------------------------------------------------------------
------------------------------------------------------------
------------------------------------------------------------
------------------------------------------------------------
------------------------------------------------------------
------------------------------------------------------------
------------------------------------------------------------
---
CHR7-like_Camelina_sativa_2
------------------------------------------------------------
------------------------------------------------------------
------------------------------------------------------------
------------------------------------------------------------
------------------------------------------------------------
------------------------------------------------------------
------------------------------------------------------------
------------------------------------------------------------
------------------------------------------------------------
------------------------------------------------------------
------------------------------------------------------------
------------------------------------------------------------
------------------------------------------------------------
------------------------------------------------------------
------------------------------------------------------------
------------------------------atggtcacctcgagtgagagaaaactacgt
gttagatcaggccctaaaccgaactacaccatggacgatatggac------gaagatggc
---ttcgaagactatgatgaacgaaaa------agcatagagagagaaatggtcacctca
agtgagagaaaactacgtgttagatcaggccct------------------------aaa
ccgatctacaccatggacgat---atggacgaagacagcttggaagacaatgatgaatat
tttgaacggaaaagcgaagaggtttgtcgtcttggcgagattgataaatttttgaaccgt
gaatttcttcctatggcatctaacgatccggattctgaaaat---ggggaaccgagccaa
gttcctgtgaaacaatatcttgtgaagtggaaacggttatcgtacttacactgctcttgg
gtg---------------------------------------------------------
------------------------------------------------------------
------------accgagcaggaattcgagaaggcttacaagtcacatcctcgtcaaaaa
ttaaaggcaagggtgaacaaatttaacgctgtgatggactctaccagcagtcacaacgga
ggtgatgagtttattgccattcatcctgagtggacaactgttgaccggattcttgcttgc
cgggaagaagatgatgggaaggagtatctggtgaagttcaaaggacttaattatgacgaa
acttactgggaagctgaatcagacatctcagcattccaaaacgaaattcaaaagtttgag
gatataaactctggcactcgtagagat---------aaatatgtcgaaaacgagagagat
caaacggaattcaaagatttc------gatcatactcctgaattcctcaaa---ggcaca
ctgtataagtaccagctcgaagggcttaatttcttgaggtattcatggtccaagggaacc
catgtaatccttgcggatgaaatggggctagggaaaacaatacagggtattgccttcttg
gctactctgttcgaggaaaaccaagctcctcatctggttgttgctcccctctcaaccctc
cgtaactgggagagggaatttaccacatggactccacagctcaatgtggttatgtacact
gggacttccgaagcacgtcgtgtcataagggaacatgagttctactta------gggaat
aat---------------------------------------------------attatt
aagtttgatgtcctcctcacttcgtatgagatgattaacggcgacacagcatttatgaaa
ccaatcaagtggaactgcatgattgttgatgaaggccatcgtttgaaaaatatgaattca
aagttgttctattcattgaagcagtatacgagtaagcatcgcgttctgctgaccggaaca
ccacttcagaacaacttggatgaacttttctttctcatgcattttcttgatgagacgaag
tttgggagtttagaggagtttcaaaaagattataaa---tatataaatcaagaggagcac
atttcaaaactccaccaaatgttggcaccgcatctgcttagaaggttaaagaaagacgtg
ttaaaggaggatgagctgccctctaagaaggagcttattttgcgtgttgatctgagcagc
cagcaaaaacatttgtacaaagctgttcttacgcgtaattatcaaatcttggcaaagaaa
ggaggtggtaaagtagctaac------gtgctaatggaattacgaaaagtttgctctcat
ccatatctgctagacggcgtcgagccaacttttgtaaacgctgatgaagattttaaacaa
ctcctagaagcttccggaaaattgcaacttttggacaaaatgatggtcaaactcaaagag
caggggcatcgagtgctcatatactcccaattccaacgcactctagacctttttcaggat
tactgcagttataagaattggtcttatgaacggatcgatggaaaggtcgatggtgctgag
agacaagtacgcatagatcgtttcaatgcagaaaactctaatcggttctgttttttgctc
tctacaagagctgggggaataggaataaaccttgcgacagctgatacagtcatcatttat
gacagcgattggaatccccacgtggatattcaagctatggcaagagcgcatcgccttggt
cagaccagtaaagtgattgtataccgtcttgtacatcgacacactgtggaggaaaaaatt
atccagatagctaaaaagaagatgcttctacagcatctggtggtaggaaaacttaaacaa
ccccagctcactcaagatgagcttgacgagatagtcaagcacggctccaaggaactattc
agtgaaaaacatgatgatgaggcggaaaactctggcaaaattcattatgatgatgctgct
atc---------------------------------gacaagttgcttgaccgtgagtgt
atagttgctgaa---gag------ggtgatgaagaggagaatgatttcttaaaggctttc
aaggtggccaattatgagtatattgatgaaaatgaggctgcg---gctgcagcagtagag
gaggcacaagctatagaaaacaagtcttcagcaaaaactgctgatagtagaagtcattgg
gaagagcttttaaaagacaaacatgaagtgcaccaagctgaggagctcagtggtcttgga
aagaggaaaagaaagtgcaaacaggtg---aaatatgttgaagaagatgatgatgagttt
tctggttcagaa------------gtgagc------------------------------
---------------tccgatgagagggaggaagcagtt---gaagtagctccacagaaa
accccgaggggtagaaggccttacagaaaaagg------------gctcgcgataactcg
gagccaatacctttgatggaagtgagctccgatgagagggaggaagcagttgaagtagct
ccacagagaactccgagg---ggtagaaggccttacaga---------------aaaagg
gctcgtgttaactcggagccaatacctttgatggaaggcgaagaaacctctttgtgggtg
ctgggttttaacgagattgaaaggaaagcctttttagatacgtttaagaggtatggagct
ggaaactttgattggaaggagtatggtcatcccttaaggcggaagacctatgacgagatt
aatacgtatggggtacacttcttgaaacacattgctgaaaattcc---aacaatgattct
ccaactttttca------------------------------------------------
gacggtgttcccaaaggtgacatagttagtgcggagctgctaatcagcatgactttaatg
atgctagtaaaggagaagtgtcaatttatggatgaccatccgacaggacctgttttccct
gaccacattgtcaaaatgttctgtttgaga---------agaggaccactttctgatgaa
caacatgacagaattattattcgtgctgttcataag------------------------
------------------------------------------------------------
------------------------------------------------------------
------------------------------------------------------------
------------------------------------------------------------
------------------------------------------------------------
------------------------------------------------------------
------------------------------------------------------------
------------------------------------------------------------
------------------------------------------------------------
------------------------------------------------------------
------------------------------------------------------------
------------------------------------------------------------
------------------------------------------------------------
------------------------------------------------------------
------------------------------------------------------------
------------------------------------------------------------
------------------------------------------------------------
------------------------------------------------------------
---
PKR2_Arabidopsis_thaliana_1
------------------------------------------------------------
------------------------------------------------------------
------------------------------------------------------------
------------------------------------------------------------
------------------------------------------------------------
------------------------------------------------------------
------------------------------------------------------------
------------------------------------------------------------
------------------------------------------------------------
------------------------------------------------------------
------------------------------------------------------------
------------------------------------------------------------
------------------------------------------------------------
------------------------------------------------------------
------------------------------------------------------------
------------------------------------------------------------
------------------------------------------------------------
---------------------------------------------------atggctaat
ctgttgcaaaggcttcgtagacgaaccgggcca------------------------aag
ccagattatattgaagacaag---ttggat---gaatacattcgtgaagaacaagttgaa
gaaacaggcggaagtaaccaggattgtcctcttggcgagattgaaaagattttggaccca
ata---tgcgatatcgtgttg---------------------------------------
---------------tatttaattaaacatgtc---------------------------
------------------------------------------------------------
------------------------------------------------------------
------------------------------------------------gattattatgtt
tttgttgcttctcttgtctggtttaacgctgctatggacgtattcatcgctgagaacgga
gctcatgagtttatcgccattcgtcctgaatggaaaactgttgaccggattattgcttgc
cgggaaggagatgatggggaggagtatctggtgaagtacaaagaactttcttacagaaat
agttactgggaatctgaatctgacatctcagatttccagaatgaaatccaaaggtttaag
gatataaactctagctctcgtagagat---------aaatatgtcgaaaatgagagaaat
cgagaggaattcaaacagttt------gatcttactcctgaatttcttaca---ggcaca
ttgcatacataccagctcgaagggctgaatttcctaaggtattcatggtccaagaaaacc
aatgtaatccttgcggatgaaatgggactaggcaaaactattcagagcattgccttcttg
gcctctttgttcgaggaaaacttatctcctcatctagttgttgctcctctctcaaccatc
cgtaactgggagagggaatttgccacctgggcaccacatatgaatgtggttatgtacact
ggggattcggaagcacgtgatgttatatgggaacatgagttctacttctctgaagggcgt
aaa------------------------------------------------------agt
aagtttgatgtcttgctcacgacgtatgagatggttcacccagggatatcagttctgagt
ccaatcaagtggacgtgcatgattattgatgaaggccatcggttgaaaaatcagaagtca
aagctgtactcttcattgagtcagtttacaagtaagcatatcgttctgttgaccggaaca
ccacttcagaacaacttgaatgaacttttcgctctgatgcattttcttgatgcggacaag
tttgggagtttggagaagttt------------caa---gatataaataaagaggagcag
atttcaagactccaccaaatgttggctccgcatctgctcagaaggttaaagaaagacgtg
ctcaaggat---aaggtgcccccaaagaaggagctcattttgcgtgttgatatgagcagc
cagcaaaaagaagtgtacaaagctgttattaccaataattatcaagtcttgacaaagaaa
cgagatgctaaaatatctaac------gtgctaatgaaattacgccaagtttgctctcat
ccgtatctgttaccagactttgagccaagatttgaagacgcaaatgaagcttttacaaaa
ctattggaagcttccggaaagttgcaactgttagacaaaatgatggtcaaactcaaagag
caggggcacagagtgctaatctatacccaattccaacacaccctttaccttttggaagac
tacttcactttcaagaattggaattatgaacggattgatggaaagatcagtggacctgag
aggcaagtaagaatagatcggtttaatgcagaaaactcgaaccggttctgttttttgctc
agtacaagagctggtggaatagggataaaccttgcaacagctgatacagtcatcatttat
gacagtgattggaatcctcatgctgatctccaggctatggctagagttcatcggcttggc
caaacaaataaggtaatgatctacagactgattcacaaaggtactgtagaagaacggatg
atggagataaccaagaacaagatgcttctagagcatctcgtcgtgggaaaa---------
caacatctttgtcaggacgagttagatgacatcatcaaatatggttccaaggaacttttc
tctgaagagaatgat---gaagcagggaggtctggaaaaatccattacgatgatgctgct
atc---------------------------------gaacagttgctagatcgtaatcat
gtagatgctgtggaggtctcactggatgatgaggaggaaactgattttttaaagaatttc
aaggtggctagttttgagtatgtagatgatgaaaatgag------gctgcagcattagag
gaggcacaagctatagaaaacaattcttcagtaagaaatgctgatagaacaagtcactgg
aaagatttgctgaaagacaaatatgaagtgcaacaagctgaggagctcagtgctcttgga
aagaggaagagaaacggcaagcaggtg---atgtatgctgaa---gatgatcttgatggt
ttagaagaaatctctgatgaggaggacgaatattgtcttgatgatttaaaa---------
---------gtgacctctgatgaggaggaggaagcagat---------------------
------------------------------------------------------------
------------------------------gaaccc---------------gaagcagct
cgacagagaaagccgaggacggttacaaggccttacaga---------------aaaagg
gctcgcgataattcggaggaaatacctttgatggaaggcgaagggagatatctcatggtg
ctgggatttaacgagactgagagggatatatttttacgtacgtttaagaggtatggagct
ggaaactttgattggaaggagtttgttaatcccttatacatgaagacctatgacgagata
aataagtatggaatcttatttttgaaacacattgccgaaaaccct---accgataattct
acaaattttaaagttattacg------------------------gcaatggtctatgca
gatggagttcccaaagaagggataagcagtgacgagctactagtgagcatgacttttatg
atgctagtaaaggagaagtgtcaatttttggacaaccatccgacagcacctgttttctct
aactacgtcatcagtaagtacaatttgaga---------aatggagcattttctaaggaa
gaacatgataggatactgattcctgctgtttccaagcatggctatggtagatgggtggcc
atcgttgaagacgaagagataggg---ttccaagaggttgcctgcaaagacctgaatatc
cctttccctcctgatact---aaatct---------------------------------
------------------------------------------------------------
------------------------------------------------------------
------------------------gctcgtaaaagaatttgtgaccatgtgggaaaacgg
gttaagaagatggaggatgccataaagtatgagtacgcagaaaagatacttgctgaacaa
gca------------------------------------aaa------------------
------------------------------------gct---------------gaaaca
aagggaacaagctttgttgatgcagaaaaagaaatgctt------------aagaat---
gatcccatcacttcaaaaaaaaattctgcaactgccgttgacaacaagcaaggcagagtt
gaaatggctcaatcatacgatcagagtgttaatgag---aagtcaggtgagtca------
---ttccagacatatttagatattcaaccgctgaatcgaatgccgagggagagctttaag
cctctggaacctatcaatgaggaaataagcactaggctaagcgttgggacagatcatgat
gtagagatg---------------------------------------------------
---------------gatgcagcggataacatcattgtgctggat---------------
------------------------------------------------------------
------------------------------------------------------------
------------------------------------------------------------
---
CHR7_Arabidopsis_lyrata
------------------------------------------------------------
------------------------------------------------------------
------------------------------------------------------------
------------------------------------------------------------
------------------------------------------------------------
------------------------------------------------------------
------------------------------------------------------------
------------------------------------------------------------
------------------------------------------------------------
------------------------------------------------------------
------------------------------------------------------------
------------------------------------------------------------
------------------------------------------------------------
------------------------------------------------------------
------------------------------------------------------------
------------------------------------------------------------
------------------------------------------------------------
---------------------------------------------------atggctagt
ttggtgcacaggttacgtccacgaacggggcca------------------------aaa
cccgtttacacatcagaagacgatatggatgaagactttgttctcgaa---------gat
acagtcggaagtaaagaagaggtttgtcctcttggcgaggttgaagcaattttggaccgt
gaattgtgtcctactgcatctaacgatccggattcttctgacaacgggacaccaacccaa
gtttttgtgaaacaatatcaggtgaagtggaagggaaaatcgtacctgcactgctcttgg
gtg---------------------------------------------------------
------------------------------------------------------------
------------cccgagcaggaattcgagaaggcttacaagtcccatcctcgtttaaaa
ttaaaatcaagggtcgacaaatttaacgctgacaaggacaaattcatcgctgagaacgga
---gatgagtatattgccattcgtcctgagtggacaactgttgaccggattattgcttgc
cggggaagaggtgattttaaggagtatctagttaagtacaaagaactttcttatgaagaa
agttactgggaatcagaatctctcatctcaaagttccagaacgaagttcaaaggtttaag
gatataaactctcgctctcgtagagat---------aaatatgtcggatacaagagaaat
caaaaggaattcaaacagttt------gaacatactcctgaatttcttaca---ggcaca
ttgcatacataccagctcgaagggctgactttcttaaagcattcatggtccaagggaacc
aatgtaatccttgcggatgaaatgggactaggcaaaactattcagagcattgccttcttg
gcttctttgttcgaggaaaacttatctcctcatctagttgttgctcctctctcaaccctc
cgtaactgggagagggaatttgccacctgggcaccacatatgaatgtggttatgtacact
gggacttcggaagcacgtgatgttatttgggaacatgagttctacttccctaaagggcgt
aaa------------------------------------------------------att
aagtttgatgtcctcctcacgtcatatgagatgattaaccaagacacatcagttctgaaa
ccaatcaagtggacgtgcatgattgttgatgaaggccatcggttgaaaaataaggattca
aagctatactcttcattgaatcagtttacgagtaagcatcgcgttctgttgaccggaaca
ccacttcagaacaacttggatgaacttttcgttctcatgcattttcttgatgccgtcaag
tttgcgagtatggagaactttcaaaaggagtttaag---gatataaatcaagagaagcag
atttcaagactccaccaaatgttggctccacatctgcttagaaggttaaagaaagacgtg
ctcaaggat---aagatgcccccaaagaaggagctcattttgcgtgttgatctgagcagc
cagcaaaaagaagtgtacaaagctgttattaccaataattatcaagtcttgacaaagaaa
cgaggtgctaaaatatctaac------gtgctaatggatctacgcaaagtttgctctcat
ccgtatctgttaaaagacgttgagccaagacttgaagacgcaaatgaagcttttacaaaa
ctcttggaagcttctggaaagttgcaattgttagacaaaatgatggtcaaactcaaagaa
caggggcacagagtgctaatctattcacaattccaacacacgcttgaccttttccaagat
tactgcagtttcaagagttggaaatatgaacggattgatggaaaggtcggtggagctgag
aggcaagcaagcatagatcggtttaatgcagaaaactctaaccggttctgttttttgctc
actacaagagctggtggaataggaataaaccttgcaacagctgatacagtcatcatttat
gacagtgattggaatcctcatgctgatctccaggctatggctagagctcatcgtcttggc
caaacaaataaggtcatgatttacaggctcattcaccgagctacggtggaagagcggatg
gtggagattactaagaagaagatgcttctagagcatctcgtagtggggaatatggaaaac
ccacatcttcggcaggacgtgttagatgacatcatcaaatatggttccaaggagcttttc
tctgaagagaatgat---gaagcagggaagtctggaaaaatccattatgatgatgctgct
att---------------------------------gaaaagttgcttgaccgtgatcat
gtagatgctaaggaggtctcactggatgatgaggaggataatggttttttaaagaatttc
aaggtggccacttttaagtatatagatgacaat---gag------gctgcagcatcagag
gaggcacaagctatagaaaacaattct------------tcagatagaacaagtcattgg
aaagagttgctaaaagacaaatatgaagtgcaacaagccgaagagctcaatgctcttgga
aagaggaagcgaaacggcaagcaggtg---atgtatgctgaagaagatgatcttgatggt
ttagaagtgacctctgatgagaaggaggaagattatcttgatgatttagaa---------
---------gtgatctctgatgagaaggaggaagcagat---------------------
------------------------------------------------------------
------------------------------gacgccgagccaactgttgttaaagcagct
cgacagagaaagccgaggacggttacaaagccttacaga---------------aaaagg
aatcgcgataaatcg---gagttacctgtgatggaaggcggagggaaatctttcgaggtg
ctaggttttaacaggactgaaagggaaatctttttacgtacgtttaagaggtatggagct
ggaaactttgattggaaggagtttattcatcccttacatatgaagacctttgacgagata
aataagtatggaatattgtttttgcaacacattgccgaaaactct---aagaataattct
tcaact------------------------------------------------ttttca
gatggaattccgaaagaagggataagaagtgacgagctactaatgagcatgacttttatg
atgctattaaaggagaagtgtcaatttttggacgaccatccgacagaacccgttttccgt
gactacagcatcagaaagtacaatttgaga---------agtggagcattttctaaggaa
gaacatgataggatattgattcctgctgttgccaagcatggatatggaaactggacggcc
gtcgttgaagacgaagagataggg---ttccaagaggttgcccgaaaagacctgaatatc
cctttcccttacacagatgctgaaatt---------------------------------
------------------------------------------------------------
------------------------------------------------------------
------------------------tctcttataagaattcgtgaccatgtgggaaaacgg
tttaagaagatggaggatgcgatcaagtatgagtacacagaaaatgtacataaggaacaa
gca------------------------------------gaa------------------
------------------------------------gctagaagaaagatgatggataca
gcgggaccgagctttgcagctgcagacaaagaaatgcttgatgaactgcctaagaat---
gatcccatcatttcagaagaaatttctgcagctgccgtaaacaacaagcaaactagggtt
gaagtggctcaaccatacaatcagagtgttaattatgggaattcagggatgcca------
---ttcgagacatatttaaacattcaaccgctgactcgaatgctgagggagagctttata
cctctggaacgtatcagtgaaagaataagtaggagcttaagcgcccggacagatcaagat
gttgagatgaaggacttggttgaagaa------------cgaagcattgtgaaggaagat
---gatgttaagatggatgcagcggataacgtcattttgttggat---------------
------------------------------------------------------------
------------------------------------------------------------
------------------------------------------------------------
---
