# Supplementary material for: PICKLE RELATED 2 is a Neofunctionalized Gene Duplicate Under Positive Selection With Antagonistic Effects to the Ancestral PICKLE Gene on the Seed Transcriptome
Source: Genome Biol Evol. 2023 Nov 3;15(11):evad191. doi: 10.1093/gbe/evad191 (PMC10630071; doi:10.1093/gbe/evad191)
Supplement: evad191_Supplementary_Data [file evad191_supplementary_data.zip › Dupouy et al Supplementary file 6]

CODONML (in paml version 4.8a, August 2014)  PRK2.paml
Model: several dN/dS ratios for branches for branches, 
Codon frequency model: F3x4
Site-class models:  PositiveSelection
ns =  22  ls = 1914

Codon usage in sequences
--------------------------------------------------------------------------------------------------------------------------------------
Phe TTT  34  36  33  39  17  19 | Ser TCT  28  19  19  23  10  12 | Tyr TAT  28  24  28  24  14  15 | Cys TGT  12   7  10   6   4   4
    TTC  15  20  17  21  15  13 |     TCC   5   8  10   3   3   3 |     TAC  16  17  15  17   7   8 |     TGC   6  11  10   5   5   3
Leu TTA  15  17  17  21   9   9 |     TCA  25  21  18  16   6   7 | *** TAA   0   0   0   0   0   0 | *** TGA   0   0   0   0   0   0
    TTG  39  34  33  30  12  11 |     TCG   5   8   9   6   3   4 |     TAG   0   0   0   0   0   0 | Trp TGG  15  15  15  15  12  13
--------------------------------------------------------------------------------------------------------------------------------------
Leu CTT  32  28  34  27  14  17 | Pro CCT  24  26  20  15  10  10 | His CAT  24  22  21  26  15  10 | Arg CGT  15  15  13   9  12  13
    CTC  15  22  19  15   3   5 |     CCC   6   4   9   4   5   3 |     CAC   3   7  10  10   8   9 |     CGC   8   4   6   1   1   1
    CTA  11   2   4  11   7   7 |     CCA  25  17  21  14  13  13 | Gln CAA  32  33  31  28  13  14 |     CGA   8   7   7   4   2   3
    CTG  24  24  22  15   7  12 |     CCG   6   9   4   7   5   5 |     CAG  37  26  26  19   9  10 |     CGG   6   8   8  11   7   5
--------------------------------------------------------------------------------------------------------------------------------------
Ile ATT  34  31  38  24  17  16 | Thr ACT  26  11  15  24  13  20 | Asn AAT  34  41  42  34  15  16 | Ser AGT  14  20  19   8   8   6
    ATC  14  23  15  20  10   9 |     ACC   6   7   7   7   6   7 |     AAC  27  30  28  18  14  17 |     AGC  17  15  11  11   4   3
    ATA  27  15  16  13  10  14 |     ACA  16  29  25  14   8   7 | Lys AAA  49  50  47  58  21  22 | Arg AGA  24  34  37  26  20  17
Met ATG  35  36  35  32  16  16 |     ACG   5   7   6   5   3   4 |     AAG  51  49  50  44  23  25 |     AGG  22  22  21  13  12  14
--------------------------------------------------------------------------------------------------------------------------------------
Val GTT  36  37  34  23  16  18 | Ala GCT  41  39  43  37  16  15 | Asp GAT  64  66  72  70  20  20 | Gly GGT  24  21  20  15   9  11
    GTC   6   9  11  11  10   6 |     GCC  12  19  18   7   6   8 |     GAC  28  24  33  25  13  16 |     GGC  13  14  12  10   3   6
    GTA  12  12  15   9  11   9 |     GCA  24  17  29  19   6   8 | Glu GAA  81  83  87  76  33  29 |     GGA  24  31  38  24   9  13
    GTG  17  19  26  19  12  13 |     GCG   9   9   4   6   3   4 |     GAG  46  59  56  42  20  21 |     GGG  13   8   5  10  10   6
--------------------------------------------------------------------------------------------------------------------------------------

--------------------------------------------------------------------------------------------------------------------------------------
Phe TTT  21  21  23  22  26  26 | Ser TCT  10  10  20  32  18  20 | Tyr TAT  13  13  19  18  21  23 | Cys TGT   4   4   5  10   5   7
    TTC  13  13  14  20  14  16 |     TCC   4   4   3   4   4   5 |     TAC  10  10  11   9   8   9 |     TGC   4   4   4   7   5   6
Leu TTA   9   9  15  16  16  15 |     TCA   6   6  12  17  11  12 | *** TAA   0   0   0   0   0   0 | *** TGA   0   0   0   0   0   0
    TTG  12  12  16  19  13  18 |     TCG   4   4   4   6   5   7 |     TAG   0   0   0   0   0   0 | Trp TGG  14  13  11  21  11  11
--------------------------------------------------------------------------------------------------------------------------------------
Leu CTT  16  16  14  20  17  19 | Pro CCT  12  11  12  16  12  14 | His CAT  11  11  16  19  15  19 | Arg CGT  14  14  10  10   7   7
    CTC   6   6   5  13   5   7 |     CCC   4   4   6   7   6   6 |     CAC   8   8   4   5   4   5 |     CGC   1   1   5   4   4   6
    CTA   8   8  10  12   8   9 |     CCA  15  15   9  13   9   9 | Gln CAA  15  15  16  13  17  17 |     CGA   4   4   3   3   3   3
    CTG  11  11   9  11   9  10 |     CCG   3   3   5   6   4   7 |     CAG  11  11  12  16  12  12 |     CGG   4   4   5   7   3   4
--------------------------------------------------------------------------------------------------------------------------------------
Ile ATT  15  15  21  23  18  20 | Thr ACT  20  20  14  15  12  13 | Asn AAT  17  15  18  21  14  17 | Ser AGT   8   8   6   6   9  11
    ATC   9   9  12  14  13  13 |     ACC   7   7   7   9   5   5 |     AAC  17  17  26  23  29  31 |     AGC   2   2   4   4   3   3
    ATA  12  13  17  14  18  17 |     ACA   7   7  11  12  10  11 | Lys AAA  21  22  28  36  26  29 | Arg AGA  19  19  21  25  25  27
Met ATG  17  17  20  24  18  24 |     ACG   5   5   4   5   3   4 |     AAG  25  25  32  33  33  34 |     AGG  13  13  15  13  13  14
--------------------------------------------------------------------------------------------------------------------------------------
Val GTT  17  17  26  30  23  24 | Ala GCT  14  14  21  23  21  20 | Asp GAT  19  20  37  36  38  39 | Gly GGT  12  12  10  11   9   9
    GTC   9   9   7   7   7   7 |     GCC   7   7   6  15   5   6 |     GAC  15  15  19  21  13  13 |     GGC   4   4   9   9   8   9
    GTA   8   8   6   9   7   5 |     GCA   7   7   7  12   6   6 | Glu GAA  29  29  46  41  42  41 |     GGA  13  13  19  21  21  21
    GTG  12  12   9  14   9  10 |     GCG   4   4   7   8   7   7 |     GAG  21  21  28  34  28  29 |     GGG   6   7   7   9   7   8
--------------------------------------------------------------------------------------------------------------------------------------

--------------------------------------------------------------------------------------------------------------------------------------
Phe TTT  40  43  40  10  23  25 | Ser TCT  23  24  25   7  18  20 | Tyr TAT  22  24  24   8  25  24 | Cys TGT   8   8   8   1   6   7
    TTC  17  16  15   7  21  27 |     TCC   6   8   6   3   8  10 |     TAC  18  19  19   7  20  15 |     TGC   7   5   5   1   9   6
Leu TTA  16  19  18   4  13  12 |     TCA  16  17  16   6  16  16 | *** TAA   0   0   0   0   0   0 | *** TGA   0   0   0   0   0   0
    TTG  25  23  23   4  22  23 |     TCG   4   4   4   2   6   6 |     TAG   0   0   0   0   0   0 | Trp TGG  14  15  15   4  16  16
--------------------------------------------------------------------------------------------------------------------------------------
Leu CTT  26  30  26   7  28  28 | Pro CCT  12  12  12  10  16  16 | His CAT  26  25  25   6  20  26 | Arg CGT  10  10   9   3  17  15
    CTC  12  12  12   5  18  15 |     CCC   5   7   7   2   3   7 |     CAC   5   5   5   3  13  10 |     CGC   5   5   5   1   1   5
    CTA  15  15  16   2  18  13 |     CCA  15  17  17   3  15  12 | Gln CAA  23  22  21   7  38  30 |     CGA   4   4   5   4   3   6
    CTG  19  18  17   9  19  16 |     CCG   3   3   3   3   7   6 |     CAG  22  22  22   4  12  15 |     CGG  13  13  13   1   6   7
--------------------------------------------------------------------------------------------------------------------------------------
Ile ATT  34  30  31   7  22  28 | Thr ACT  20  22  22   3  20  21 | Asn AAT  25  23  24  11  21  24 | Ser AGT  12  12  12   5  15  19
    ATC  20  18  19   4  20  13 |     ACC   8   9   8   2  10  16 |     AAC  35  35  35   6  28  28 |     AGC  13  12  12   3  11  16
    ATA  20  23  23   6  16  22 |     ACA  11  11  12   8  15  15 | Lys AAA  49  45  45  18  53  56 | Arg AGA  26  25  25   9  13  22
Met ATG  30  29  29  10  35  28 |     ACG   5   4   4   4  10   9 |     AAG  49  50  49  21  58  46 |     AGG  19  19  20   9  17  17
--------------------------------------------------------------------------------------------------------------------------------------
Val GTT  25  25  25  14  26  23 | Ala GCT  44  38  39  10  35  38 | Asp GAT  58  58  57  27  63  51 | Gly GGT  16  16  16   8  20  16
    GTC  10  10  10   4   5  11 |     GCC  15  14  14   5   9   7 |     GAC  30  31  32  12  41  33 |     GGC   5   5   5   3  14  14
    GTA  15  14  14   3  11  13 |     GCA  13  13  13   7  21  19 | Glu GAA  66  63  64  26  72  73 |     GGA  28  28  28   7  17  16
    GTG  19  20  20   7  16  26 |     GCG   7   8   7   5   8   8 |     GAG  53  50  49  13  56  61 |     GGG   9  10  10   6  11  13
--------------------------------------------------------------------------------------------------------------------------------------

------------------------------------------------------------------------------------------------------
Phe TTT  22  24  31  33 | Ser TCT  18  16  22  26 | Tyr TAT  23  26  26  23 | Cys TGT   6   5   6   4
    TTC  22  22  19  21 |     TCC   8   8   4   3 |     TAC  14  14  19  19 |     TGC   7   6   5   5
Leu TTA  19  13  15  18 |     TCA  13  14  13  19 | *** TAA   0   0   0   0 | *** TGA   0   0   0   0
    TTG  23  21  26  27 |     TCG   5   5   3   3 |     TAG   0   0   0   0 | Trp TGG  13  13  13  14
------------------------------------------------------------------------------------------------------
Leu CTT  25  25  22  22 | Pro CCT  13  14  17  16 | His CAT  24  24  22  26 | Arg CGT  16  17  11  15
    CTC  19  15  13  18 |     CCC   5   6   5   6 |     CAC  13  11   7   7 |     CGC   5   5   2   4
    CTA  12  11  12  13 |     CCA  11  11  10  13 | Gln CAA  24  24  23  27 |     CGA   5   4   5   8
    CTG  16  13  19  13 |     CCG   7   8   6   7 |     CAG  14  16  18  16 |     CGG   6   7   9  10
------------------------------------------------------------------------------------------------------
Ile ATT  25  25  24  31 | Thr ACT  20  17  13  16 | Asn AAT  30  21  38  30 | Ser AGT  14  12  16  14
    ATC  16  10  25  16 |     ACC  11  14  12   8 |     AAC  30  26  22  27 |     AGC   8  11  10  11
    ATA  17  16  20  16 |     ACA  12  10  20  23 | Lys AAA  54  52  40  41 | Arg AGA  18  21  22  19
Met ATG  30  28  31  34 |     ACG   7   6   6   9 |     AAG  42  38  50  69 |     AGG  14  17  16  17
------------------------------------------------------------------------------------------------------
Val GTT  22  22  29  32 | Ala GCT  38  32  37  35 | Asp GAT  48  53  64  62 | Gly GGT  16  15   6   8
    GTC  11  11  11  13 |     GCC   7   4   9  13 |     GAC  23  27  23  31 |     GGC  12  12  10   7
    GTA  14  12  10   5 |     GCA  20  15  20  20 | Glu GAA  60  59  66  69 |     GGA  21  15  20  25
    GTG  21  20  19  23 |     GCG   5   6   3   5 |     GAG  53  54  52  49 |     GGG  12  11  14  13
------------------------------------------------------------------------------------------------------

Codon position x base (3x4) table for each sequence.

#1: PICKLE-like_Carica_papaya
position  1:    T:0.17737    C:0.20146    A:0.29270    G:0.32847
position  2:    T:0.26715    C:0.19197    A:0.37956    G:0.16131
position  3:    T:0.34307    C:0.14380    A:0.27226    G:0.24088
Average         T:0.26253    C:0.17908    A:0.31484    G:0.24355

#2: PICKLE-like_Tarenaya_hassleriana_1
position  1:    T:0.17199    C:0.18433    A:0.30479    G:0.33890
position  2:    T:0.26488    C:0.18142    A:0.38534    G:0.16836
position  3:    T:0.32148    C:0.16981    A:0.26705    G:0.24165
Average         T:0.25278    C:0.17852    A:0.31906    G:0.24964

#3: PICKLE-like_Tarenaya_hassleriana_2
position  1:    T:0.16667    C:0.18162    A:0.29345    G:0.35826
position  2:    T:0.26282    C:0.18305    A:0.38889    G:0.16524
position  3:    T:0.32835    C:0.16453    A:0.27920    G:0.22792
Average         T:0.25261    C:0.17640    A:0.32051    G:0.25047

#4: PICKLE_Eutrema_salsugineum_2
position  1:    T:0.18896    C:0.18060    A:0.29348    G:0.33696
position  2:    T:0.27592    C:0.17308    A:0.41054    G:0.14047
position  3:    T:0.33779    C:0.15468    A:0.27843    G:0.22910
Average         T:0.26756    C:0.16945    A:0.32748    G:0.23551

#5: PICKLE_Raphanus_sativus_2
position  1:    T:0.18140    C:0.20310    A:0.31008    G:0.30543
position  2:    T:0.28837    C:0.17984    A:0.34884    G:0.18295
position  3:    T:0.32558    C:0.17519    A:0.26047    G:0.23876
Average         T:0.26512    C:0.18605    A:0.30646    G:0.24238

#6: PICKLE-like_Brassica_oleracea_2
position  1:    T:0.17953    C:0.20326    A:0.31602    G:0.30119
position  2:    T:0.28783    C:0.19288    A:0.34421    G:0.17507
position  3:    T:0.32938    C:0.17359    A:0.25519    G:0.24184
Average         T:0.26558    C:0.18991    A:0.30514    G:0.23937

#7: PICKLE-like_Brassica_rapa
position  1:    T:0.18289    C:0.21091    A:0.31563    G:0.29056
position  2:    T:0.28761    C:0.19027    A:0.34218    G:0.17994
position  3:    T:0.32891    C:0.17699    A:0.25516    G:0.23894
Average         T:0.26647    C:0.19272    A:0.30433    G:0.23648

#8: PICKLE-like_Brassica_napus_5
position  1:    T:0.18142    C:0.20944    A:0.31563    G:0.29351
position  2:    T:0.28909    C:0.18879    A:0.34218    G:0.17994
position  3:    T:0.32596    C:0.17699    A:0.25811    G:0.23894
Average         T:0.26549    C:0.19174    A:0.30531    G:0.23746

#9: PICKLE-like_Brassica_oleracea_1
position  1:    T:0.19193    C:0.17237    A:0.31296    G:0.32274
position  2:    T:0.27384    C:0.18093    A:0.38142    G:0.16381
position  3:    T:0.33252    C:0.17359    A:0.26895    G:0.22494
Average         T:0.26610    C:0.17563    A:0.32111    G:0.23716

#10: PICKLE-like_Brassica_napus_2
position  1:    T:0.21091    C:0.18363    A:0.29066    G:0.31480
position  2:    T:0.28122    C:0.20986    A:0.34103    G:0.16789
position  3:    T:0.32739    C:0.17943    A:0.25603    G:0.23715
Average         T:0.27317    C:0.19098    A:0.29591    G:0.23994

#11: PICKLE-like_Brassica_napus_3
position  1:    T:0.19823    C:0.17045    A:0.31439    G:0.31692
position  2:    T:0.27904    C:0.17424    A:0.37879    G:0.16793
position  3:    T:0.33460    C:0.16793    A:0.27652    G:0.22096
Average         T:0.27062    C:0.17088    A:0.32323    G:0.23527

#12: CHR7_isoform_X1_Brassica_rapa
position  1:    T:0.20444    C:0.17991    A:0.31893    G:0.29673
position  2:    T:0.28037    C:0.17757    A:0.37150    G:0.17056
position  3:    T:0.33645    C:0.17173    A:0.25935    G:0.23248
Average         T:0.27375    C:0.17640    A:0.31659    G:0.23326

#13: PICKLE_Brassica_oleracea_2
position  1:    T:0.17705    C:0.17623    A:0.30820    G:0.33852
position  2:    T:0.28115    C:0.16967    A:0.39426    G:0.15492
position  3:    T:0.32869    C:0.17295    A:0.25984    G:0.23852
Average         T:0.26230    C:0.17295    A:0.32077    G:0.24399

#14: PICKLE-like_Brassica_napus_1
position  1:    T:0.18519    C:0.18107    A:0.30206    G:0.33169
position  2:    T:0.28395    C:0.17366    A:0.38848    G:0.15391
position  3:    T:0.32922    C:0.17366    A:0.26008    G:0.23704
Average         T:0.26612    C:0.17613    A:0.31687    G:0.24088

#15: PICKLE_Brassica_rapa_2
position  1:    T:0.18076    C:0.17828    A:0.30680    G:0.33416
position  2:    T:0.28027    C:0.17330    A:0.39055    G:0.15589
position  3:    T:0.32753    C:0.17330    A:0.26285    G:0.23632
Average         T:0.26285    C:0.17496    A:0.32007    G:0.24212

#16: CHR7-like_Arabidopsis_lyrata
position  1:    T:0.15348    C:0.16787    A:0.30216    G:0.37650
position  2:    T:0.24700    C:0.19185    A:0.40528    G:0.15588
position  3:    T:0.32854    C:0.16307    A:0.26379    G:0.24460
Average         T:0.24301    C:0.17426    A:0.32374    G:0.25899

#17: CHR7_isoform_X1_Capsella_rubella
position  1:    T:0.16558    C:0.19086    A:0.29690    G:0.34666
position  2:    T:0.25530    C:0.17700    A:0.42414    G:0.14356
position  3:    T:0.30587    C:0.18842    A:0.26183    G:0.24388
Average         T:0.24225    C:0.18543    A:0.32762    G:0.24470

#18: CHR7_Camelina_sativa
position  1:    T:0.16748    C:0.18366    A:0.30744    G:0.34142
position  2:    T:0.26133    C:0.18285    A:0.39806    G:0.15777
position  3:    T:0.30825    C:0.18851    A:0.26294    G:0.24029
Average         T:0.24569    C:0.18501    A:0.32282    G:0.24649

#19: CHR7-like_Camelina_sativa_1
position  1:    T:0.16945    C:0.18876    A:0.30553    G:0.33626
position  2:    T:0.27568    C:0.17559    A:0.39684    G:0.15189
position  3:    T:0.31607    C:0.18525    A:0.26339    G:0.23529
Average         T:0.25373    C:0.18320    A:0.32192    G:0.24115

#20: CHR7-like_Camelina_sativa_2
position  1:    T:0.17156    C:0.19358    A:0.29725    G:0.33761
position  2:    T:0.26422    C:0.17064    A:0.40826    G:0.15688
position  3:    T:0.31927    C:0.18532    A:0.25413    G:0.24128
Average         T:0.25168    C:0.18318    A:0.31988    G:0.24526

#21: PKR2_Arabidopsis_thaliana_1
position  1:    T:0.17399    C:0.17313    A:0.31438    G:0.33850
position  2:    T:0.28079    C:0.17227    A:0.40482    G:0.14212
position  3:    T:0.33075    C:0.16882    A:0.25495    G:0.24548
Average         T:0.26184    C:0.17140    A:0.32472    G:0.24203

#22: CHR7_Arabidopsis_lyrata
position  1:    T:0.17522    C:0.18011    A:0.31051    G:0.33415
position  2:    T:0.27302    C:0.18093    A:0.40424    G:0.14181
position  3:    T:0.32029    C:0.17033    A:0.25754    G:0.25183
Average         T:0.25618    C:0.17713    A:0.32410    G:0.24260

Sums of codon usage counts
------------------------------------------------------------------------------
Phe F TTT     608 | Ser S TCT     420 | Tyr Y TAT     465 | Cys C TGT     137
      TTC     378 |       TCC     120 |       TAC     301 |       TGC     126
Leu L TTA     315 |       TCA     303 | *** * TAA       0 | *** * TGA       0
      TTG     466 |       TCG     107 |       TAG       0 | Trp W TGG     299
------------------------------------------------------------------------------
Leu L CTT     493 | Pro P CCT     320 | His H CAT     433 | Arg R CGT     262
      CTC     260 |       CCC     117 |       CAC     160 |       CGC      80
      CTA     224 |       CCA     297 | Gln Q CAA     483 |       CGA      99
      CTG     324 |       CCG     117 |       CAG     362 |       CGG     157
------------------------------------------------------------------------------
Ile I ATT     529 | Thr T ACT     377 | Asn N AAT     531 | Ser S AGT     254
      ATC     322 |       ACC     178 |       AAC     549 |       AGC     186
      ATA     365 |       ACA     294 | Lys K AAA     862 | Arg R AGA     494
Met M ATG     574 |       ACG     120 |       AAG     896 |       AGG     350
------------------------------------------------------------------------------
Val V GTT     544 | Ala A GCT     650 | Asp D GAT    1042 | Gly G GGT     300
      GTC     195 |       GCC     213 |       GAC     518 |       GGC     188
      GTA     222 |       GCA     309 | Glu E GAA    1235 |       GGA     452
      GTG     363 |       GCG     134 |       GAG     895 |       GGG     205
------------------------------------------------------------------------------

(Ambiguity data are not used in the counts.)


Codon position x base (3x4) table, overall

position  1:    T:0.17915    C:0.18548    A:0.30475    G:0.33062
position  2:    T:0.27379    C:0.18052    A:0.38673    G:0.15895
position  3:    T:0.32619    C:0.17233    A:0.26370    G:0.23779
Average         T:0.25971    C:0.17944    A:0.31839    G:0.24245


Nei & Gojobori 1986. dN/dS (dN, dS)
(Pairwise deletion)
(Note: This matrix is not used in later ML. analysis.
Use runmode = -2 for ML pairwise comparison.)

PICKLE-like_Carica_papaya
PICKLE-like_Tarenaya_hassleriana_1 0.1195 (0.1707 1.4288)
PICKLE-like_Tarenaya_hassleriana_2 0.1301 (0.1762 1.3540) 0.2129 (0.0699 0.3282)
PICKLE_Eutrema_salsugineum_2 0.1670 (0.2718 1.6271) 0.2539 (0.2213 0.8718) 0.2674 (0.2128 0.7958)
PICKLE_Raphanus_sativus_2 0.2764 (0.3760 1.3602) 0.3775 (0.2986 0.7909) 0.4464 (0.2951 0.6610) 0.5255 (0.2822 0.5370)
PICKLE-like_Brassica_oleracea_2 0.2739 (0.3751 1.3693) 0.3793 (0.2974 0.7842) 0.4591 (0.2983 0.6497) 0.5213 (0.2737 0.5251) 0.9088 (0.0858 0.0945)
PICKLE-like_Brassica_rapa 0.2530 (0.3776 1.4926) 0.3715 (0.3037 0.8174) 0.4375 (0.3015 0.6892) 0.5275 (0.2771 0.5253) 0.7521 (0.0881 0.1172) 0.4482 (0.0234 0.0521)
PICKLE-like_Brassica_napus_5 0.2484 (0.3770 1.5175) 0.3679 (0.3035 0.8249) 0.4320 (0.3011 0.6970) 0.5368 (0.2784 0.5187) 0.7221 (0.0855 0.1184) 0.3809 (0.0207 0.0544) 1.4573 (0.0032 0.0022)
PICKLE-like_Brassica_oleracea_1 0.2291 (0.3794 1.6560) 0.3482 (0.3161 0.9077) 0.3597 (0.3056 0.8494) 0.4700 (0.2833 0.6028) 0.7519 (0.2888 0.3841) 0.7945 (0.2776 0.3494) 0.7387 (0.2828 0.3828) 0.7346 (0.2831 0.3853)
PICKLE-like_Brassica_napus_2 0.1897 (0.3026 1.5955) 0.2696 (0.2353 0.8727) 0.3101 (0.2331 0.7516) 0.3799 (0.2173 0.5720) 0.7135 (0.2330 0.3266) 0.7675 (0.2270 0.2958) 0.7142 (0.2339 0.3274) 0.7067 (0.2332 0.3300) 1.1095 (0.0127 0.0115)
PICKLE-like_Brassica_napus_3 0.2610 (0.4183 1.6027) 0.3692 (0.3480 0.9425) 0.3914 (0.3394 0.8674) 0.5092 (0.3264 0.6411) 0.7685 (0.3010 0.3917) 0.8367 (0.3104 0.3710) 0.7796 (0.3147 0.4036) 0.7779 (0.3153 0.4053) 1.3159 (0.0592 0.0450) 1.0810 (0.0597 0.0552)
CHR7_isoform_X1_Brassica_rapa 0.2589 (0.4008 1.5479) 0.3607 (0.3345 0.9274) 0.3739 (0.3252 0.8698) 0.4819 (0.3086 0.6405) 0.7679 (0.2950 0.3841) 0.8151 (0.2969 0.3642) 0.7429 (0.3014 0.4057) 0.7414 (0.3020 0.4073) 1.4294 (0.0571 0.0399) 1.0548 (0.0511 0.0485) 0.8449 (0.0245 0.0290)
PICKLE_Brassica_oleracea_2 0.1761 (0.2763 1.5689) 0.2448 (0.2236 0.9137) 0.2684 (0.2178 0.8114) 0.3652 (0.2022 0.5537) 0.8039 (0.2527 0.3143) 0.8653 (0.2592 0.2996) 0.7989 (0.2579 0.3228) 0.7941 (0.2582 0.3252) 0.6581 (0.1293 0.1964) 0.5980 (0.1126 0.1882) 0.7665 (0.1632 0.2129) 0.7186 (0.1519 0.2113)
PICKLE-like_Brassica_napus_1 0.1863 (0.2766 1.4848) 0.2509 (0.2273 0.9057) 0.2720 (0.2202 0.8099) 0.3648 (0.2036 0.5580) 0.8784 (0.2617 0.2979) 0.8860 (0.2628 0.2966) 0.8179 (0.2614 0.3196) 0.8130 (0.2617 0.3219) 0.6382 (0.1300 0.2037) 0.5826 (0.1124 0.1930) 0.7405 (0.1656 0.2237) 0.6948 (0.1542 0.2219) 0.7045 (0.0159 0.0226)
PICKLE_Brassica_rapa_2 0.1855 (0.2767 1.4918) 0.2503 (0.2264 0.9044) 0.2726 (0.2194 0.8048) 0.3685 (0.2036 0.5524) 0.8925 (0.2627 0.2943) 0.8796 (0.2637 0.2998) 0.8123 (0.2624 0.3230) 0.8075 (0.2627 0.3253) 0.6339 (0.1298 0.2047) 0.5828 (0.1124 0.1929) 0.7195 (0.1639 0.2278) 0.6858 (0.1531 0.2233) 0.7479 (0.0159 0.0212) 0.4454 (0.0028 0.0064)
CHR7-like_Arabidopsis_lyrata 0.3576 (0.6669 1.8650) 0.5547 (0.5189 0.9355) 0.5549 (0.5084 0.9161) 0.6811 (0.4884 0.7171) 0.7575 (0.5279 0.6969) 0.7632 (0.5125 0.6714) 0.7924 (0.5407 0.6824) 0.7964 (0.5358 0.6728) 0.8134 (0.6118 0.7521) 0.7777 (0.4454 0.5727) 0.8712 (0.6433 0.7384) 0.8712 (0.6433 0.7384) 0.8053 (0.6025 0.7481) 0.8913 (0.6051 0.6789) 0.9005 (0.6088 0.6761)
CHR7_isoform_X1_Capsella_rubella 0.2144 (0.3932 1.8337) 0.3068 (0.3411 1.1116) 0.3196 (0.3267 1.0223) 0.3389 (0.2983 0.8803) 0.5416 (0.3847 0.7103) 0.4998 (0.3834 0.7671) 0.4926 (0.3966 0.8051) 0.4906 (0.3962 0.8075) 0.5119 (0.4252 0.8305) 0.4234 (0.3354 0.7923) 0.5658 (0.4660 0.8235) 0.5509 (0.4465 0.8105) 0.3625 (0.3151 0.8692) 0.3580 (0.3137 0.8762) 0.3637 (0.3145 0.8649) 0.9904 (0.4817 0.4864)
CHR7_Camelina_sativa 0.2034 (0.3656 1.7976) 0.2637 (0.3123 1.1845) 0.2866 (0.3054 1.0656) 0.2927 (0.2805 0.9582) 0.5182 (0.3306 0.6380) 0.5316 (0.3413 0.6421) 0.4978 (0.3451 0.6932) 0.4956 (0.3447 0.6954) 0.4668 (0.3669 0.7858) 0.4013 (0.3094 0.7711) 0.5150 (0.4137 0.8033) 0.4973 (0.3908 0.7859) 0.3316 (0.2789 0.8412) 0.3246 (0.2767 0.8524) 0.3300 (0.2756 0.8352) 0.8291 (0.4453 0.5371) 0.5854 (0.1977 0.3378)
CHR7-like_Camelina_sativa_1 0.1985 (0.3304 1.6650) 0.2536 (0.2889 1.1390) 0.2699 (0.2815 1.0430) 0.2714 (0.2398 0.8835) 0.4863 (0.3201 0.6582) 0.5054 (0.3221 0.6374) 0.4875 (0.3256 0.6679) 0.4868 (0.3262 0.6701) 0.4472 (0.3250 0.7269) 0.3931 (0.2728 0.6938) 0.4570 (0.3388 0.7413) 0.4542 (0.3282 0.7227) 0.3065 (0.2486 0.8108) 0.3001 (0.2480 0.8264) 0.3055 (0.2474 0.8098) 0.8853 (0.4710 0.5320) 0.5172 (0.1821 0.3520) 0.6666 (0.0431 0.0646)
CHR7-like_Camelina_sativa_2 0.1652 (0.3043 1.8419) 0.2310 (0.2639 1.1426) 0.2485 (0.2582 1.0392) 0.2560 (0.2552 0.9969) 0.4542 (0.2892 0.6368) 0.4751 (0.3042 0.6403) 0.4307 (0.3037 0.7050) 0.4290 (0.3032 0.7069) 0.4431 (0.3383 0.7635) 0.4084 (0.3165 0.7750) 0.4786 (0.3736 0.7806) 0.4542 (0.3463 0.7623) 0.2916 (0.2577 0.8836) 0.2765 (0.2493 0.9015) 0.2809 (0.2476 0.8816) 0.7651 (0.4531 0.5922) 0.5148 (0.1721 0.3344) 0.6126 (0.0369 0.0602) 0.4086 (0.0290 0.0709)
PKR2_Arabidopsis_thaliana_1 0.2259 (0.3456 1.5300) 0.2813 (0.2897 1.0300) 0.2898 (0.2857 0.9860) 0.3874 (0.2674 0.6902) 0.5394 (0.3636 0.6740) 0.5561 (0.3637 0.6541) 0.5529 (0.3762 0.6804) 0.5539 (0.3782 0.6828) 0.4607 (0.3559 0.7727) 0.4005 (0.2949 0.7363) 0.4723 (0.3739 0.7917) 0.4750 (0.3661 0.7707) 0.3793 (0.2698 0.7113) 0.3866 (0.2694 0.6969) 0.3918 (0.2700 0.6892) 1.0687 (0.3486 0.3262) 0.5714 (0.2614 0.4574) 0.5479 (0.2325 0.4243) 0.5451 (0.2240 0.4109) 0.4795 (0.2157 0.4499)
CHR7_Arabidopsis_lyrata 0.2165 (0.3249 1.5011) 0.2956 (0.2676 0.9054) 0.3029 (0.2648 0.8741) 0.3258 (0.2479 0.7611) 0.5267 (0.3344 0.6348) 0.5409 (0.3314 0.6127) 0.5314 (0.3382 0.6363) 0.5307 (0.3388 0.6385) 0.4656 (0.3396 0.7295) 0.3917 (0.2708 0.6914) 0.4891 (0.3577 0.7313) 0.4863 (0.3495 0.7188) 0.3535 (0.2492 0.7050) 0.3656 (0.2488 0.6805) 0.3657 (0.2488 0.6804) 1.1390 (0.3183 0.2795) 0.5667 (0.2431 0.4290) 0.5324 (0.2085 0.3916) 0.5304 (0.1993 0.3756) 0.4300 (0.1810 0.4210) 0.6931 (0.1249 0.1802)


TREE #  1:  ((2, 3), ((16, ((22, 21), (17, (18, (19, 20))))), ((((13, (15, 14)), ((9, 10), (12, 11))), ((6, (7, 8)), 5)), 4)), 1);   MP score: -1
lnL(ntime: 41  np: 46): -33548.024381      +0.000000
  23..24   24..2    24..3    23..25   25..26   26..16   26..27   27..28   28..22   28..21   27..29   29..17   29..30   30..18   30..31   31..19   31..20   25..32   32..33   33..34   34..35   35..13   35..36   36..15   36..14   34..37   37..38   38..9    38..10   37..39   39..12   39..11   33..40   40..41   41..6    41..42   42..7    42..8    40..5    32..4    23..1  
 0.124303 0.226746 0.179457 0.482969 0.408749 0.562156 0.095636 0.144677 0.186420 0.339354 0.308052 0.520606 0.290108 0.074704 0.019493 0.082581 0.064732 0.179130 0.124136 0.260738 0.126782 0.022291 0.028907 0.005517 0.006418 0.296297 0.032955 0.010021 0.036102 0.111619 0.040947 0.042484 0.477465 0.103122 0.034675 0.056025 0.007948 0.001659 0.161682 0.528895 0.954448 1.562294 0.508427 0.394790 0.142966 9.040793

Note: Branch length is defined as number of nucleotide substitutions per codon (not per neucleotide site).

tree length =   7.76101

((2: 0.226746, 3: 0.179457): 0.124303, ((16: 0.562156, ((22: 0.186420, 21: 0.339354): 0.144677, (17: 0.520606, (18: 0.074704, (19: 0.082581, 20: 0.064732): 0.019493): 0.290108): 0.308052): 0.095636): 0.408749, ((((13: 0.022291, (15: 0.005517, 14: 0.006418): 0.028907): 0.126782, ((9: 0.010021, 10: 0.036102): 0.032955, (12: 0.040947, 11: 0.042484): 0.111619): 0.296297): 0.260738, ((6: 0.034675, (7: 0.007948, 8: 0.001659): 0.056025): 0.103122, 5: 0.161682): 0.477465): 0.124136, 4: 0.528895): 0.179130): 0.482969, 1: 0.954448);

((PICKLE-like_Tarenaya_hassleriana_1: 0.226746, PICKLE-like_Tarenaya_hassleriana_2: 0.179457): 0.124303, ((CHR7-like_Arabidopsis_lyrata: 0.562156, ((CHR7_Arabidopsis_lyrata: 0.186420, PKR2_Arabidopsis_thaliana_1: 0.339354): 0.144677, (CHR7_isoform_X1_Capsella_rubella: 0.520606, (CHR7_Camelina_sativa: 0.074704, (CHR7-like_Camelina_sativa_1: 0.082581, CHR7-like_Camelina_sativa_2: 0.064732): 0.019493): 0.290108): 0.308052): 0.095636): 0.408749, ((((PICKLE_Brassica_oleracea_2: 0.022291, (PICKLE_Brassica_rapa_2: 0.005517, PICKLE-like_Brassica_napus_1: 0.006418): 0.028907): 0.126782, ((PICKLE-like_Brassica_oleracea_1: 0.010021, PICKLE-like_Brassica_napus_2: 0.036102): 0.032955, (CHR7_isoform_X1_Brassica_rapa: 0.040947, PICKLE-like_Brassica_napus_3: 0.042484): 0.111619): 0.296297): 0.260738, ((PICKLE-like_Brassica_oleracea_2: 0.034675, (PICKLE-like_Brassica_rapa: 0.007948, PICKLE-like_Brassica_napus_5: 0.001659): 0.056025): 0.103122, PICKLE_Raphanus_sativus_2: 0.161682): 0.477465): 0.124136, PICKLE_Eutrema_salsugineum_2: 0.528895): 0.179130): 0.482969, PICKLE-like_Carica_papaya: 0.954448);

Detailed output identifying parameters

kappa (ts/tv) =  1.56229


dN/dS (w) for site classes (K=4)

site class             0        1       2a       2b
proportion       0.50843  0.39479  0.05448  0.04230
background w     0.14297  1.00000  0.14297  1.00000
foreground w     0.14297  1.00000  9.04079  9.04079


Naive Empirical Bayes (NEB) analysis (please use the BEB results.)
Positive sites for foreground lineages Prob(w>1):

   364 Q 0.688
   382 Y 0.535
   384 P 0.770
   399 W 0.672
   403 E 0.984*
   405 V 0.563
   418 E 0.976*
   421 P 0.828
   424 A 0.875
   445 V 0.780
   447 W 0.999**
   448 K 0.999**
   514 P 0.829
   515 R 0.765
   516 L 0.752
   517 - 0.927
   519 K 0.887
   521 K 0.965*
   522 V 0.713
   524 N 0.986*
   549 T 0.507
   564 K 0.525
   576 D 0.957*
   577 E 0.978*
   618 A 0.545
   628 H 0.596
   656 Q 0.864
   697 L 0.732
   719 S 0.660
   734 P 0.611
   762 L 0.718
   765 S 0.739
   769 I 0.543
   770 N 0.655
   772 D 0.966*
   773 T 0.619
   777 K 0.984*
   786 V 0.556
   795 K 0.607
   796 D 0.541
   804 K 0.563
   811 R 0.979*
   849 K 0.673
   854 Q 0.568
   895 L 0.607
   919 G 0.511
   930 E 0.570
   933 K 0.602
   942 E 0.956*
   944 V 0.601
   993 D 0.674
   995 L 0.600
   999 C 0.737
  1013 V 0.692
  1016 A 0.641
  1038 S 0.618
  1073 A 0.587
  1090 R 0.872
  1171 R 0.605
  1181 E 0.697
  1191 D 0.573
  1205 I 0.603
  1208 A 0.514
  1209 D 0.847
  1459 T 0.573
  1461 S 0.968*
  1518 D 0.556
  1520 I 0.730
  1581 N 0.807
  1582 L 0.829
  1586 G 0.630
  1717 E 0.867
  1725 D 0.514
  1791 L 0.632
  1807 V 0.657

Bayes Empirical Bayes (BEB) analysis (Yang, Wong & Nielsen 2005. Mol. Biol. Evol. 22:1107-1118)
Positive sites for foreground lineages Prob(w>1):
   359 K 0.544
   364 Q 0.661
   382 Y 0.531
   384 P 0.805
   399 W 0.668
   403 E 0.984*
   405 V 0.651
   418 E 0.977*
   421 P 0.831
   424 A 0.880
   445 V 0.805
   447 W 0.998**
   448 K 0.999**
   514 P 0.831
   515 R 0.773
   516 L 0.749
   517 - 0.913
   518 - 0.542
   519 K 0.864
   521 K 0.938
   522 V 0.751
   524 N 0.980*
   549 T 0.604
   559 G 0.520
   564 K 0.632
   576 D 0.959*
   577 E 0.979*
   618 A 0.629
   628 H 0.678
   656 Q 0.877
   697 L 0.768
   719 S 0.680
   734 P 0.685
   735 K 0.521
   757 I 0.558
   762 L 0.696
   765 S 0.773
   769 I 0.641
   770 N 0.720
   772 D 0.966*
   773 T 0.696
   777 K 0.984*
   786 V 0.652
   795 K 0.688
   796 D 0.626
   804 K 0.651
   811 R 0.974*
   824 D 0.553
   849 K 0.719
   854 Q 0.658
   895 L 0.680
   919 G 0.620
   930 E 0.660
   933 K 0.685
   942 E 0.954*
   944 V 0.680
   993 D 0.730
   995 L 0.676
   999 C 0.772
  1013 V 0.743
  1016 A 0.707
  1021 R 0.518
  1038 S 0.681
  1073 A 0.674
  1090 R 0.868
  1103 K 0.558
  1171 R 0.686
  1176 D 0.566
  1181 E 0.744
  1191 D 0.661
  1201 N 0.519
  1205 I 0.684
  1208 A 0.573
  1209 D 0.871
  1231 S 0.503
  1286 E 0.585
  1288 D 0.594
  1459 T 0.661
  1461 S 0.961*
  1518 D 0.653
  1520 I 0.768
  1581 N 0.777
  1582 L 0.801
  1586 G 0.627
  1717 E 0.873
  1725 D 0.624
  1742 E 0.596
  1743 D 0.519
  1763 N 0.544
  1791 L 0.688
  1807 V 0.658


The grid (see ternary graph for p0-p1)

w0:   0.050  0.150  0.250  0.350  0.450  0.550  0.650  0.750  0.850  0.950
w2:   1.500  2.500  3.500  4.500  5.500  6.500  7.500  8.500  9.500 10.500


Posterior on the grid

w0:   0.000  1.000  0.000  0.000  0.000  0.000  0.000  0.000  0.000  0.000
w2:   0.000  0.000  0.019  0.237  0.338  0.158  0.060  0.039  0.057  0.092

Posterior for p0-p1 (see the ternary graph)

 0.000
 0.000 0.000 0.000
 0.000 0.000 0.000 0.000 0.000
 0.000 0.000 0.000 0.000 0.000 0.000 0.000
 0.000 0.000 0.000 0.000 0.000 0.000 0.000 0.000 0.000
 0.000 0.000 0.000 0.000 0.000 0.000 0.000 0.000 0.000 0.000 0.000
 0.000 0.000 0.000 0.000 0.000 0.000 0.000 0.000 0.003 0.701 0.128 0.168 0.000
 0.000 0.000 0.000 0.000 0.000 0.000 0.000 0.000 0.000 0.000 0.000 0.000 0.000 0.000 0.000
 0.000 0.000 0.000 0.000 0.000 0.000 0.000 0.000 0.000 0.000 0.000 0.000 0.000 0.000 0.000 0.000 0.000
 0.000 0.000 0.000 0.000 0.000 0.000 0.000 0.000 0.000 0.000 0.000 0.000 0.000 0.000 0.000 0.000 0.000 0.000 0.000

sum of density on p0-p1 =   1.000000

Time used: 43:24
