# Supplementary material for: PICKLE RELATED 2 is a Neofunctionalized Gene Duplicate Under Positive Selection With Antagonistic Effects to the Ancestral PICKLE Gene on the Seed Transcriptome
Source: Genome Biol Evol. 2023 Nov 3;15(11):evad191. doi: 10.1093/gbe/evad191 (PMC10630071; doi:10.1093/gbe/evad191)
Supplement: evad191_Supplementary_Data [file evad191_supplementary_data.zip › Dupouy et al Supplementary file 8]

     22   3675

A_thal                          ATG AGT AGT TTG GTG GAG AGG CTT CGC ATA CGA TCT GAT AGG AAA CCA GTT TAT AAC CTA GAT GAT TCT GAT GAC GAC TTC GTT CCT AAA AAA GAT CGA TTT GAG CAA GTC GAG GCT ATT GTC AGA ACT GAT GCG AAA GAA AAT GCA TGT CAG GCT TGT GGG GAA AGT ACT AAT CTT GTA AGC TGC AAT ACA TGC ACT TAT GCG TTC CAT GCT AAA TGC TTA GTT CCA CCT CTT AAA GAT GCT TCC GTG GAA AAT TGG AGA TGC CCT GAA TGT GTT AGT CCT CTT AAC GAG ATA GAT AAG ATA TTG GAT TGT GAA ATG CGT CCT ACA AAA GAA CAA GGT TCC TCC GAT GCG GAA CCG AAG CCA ATT TTT GTG AAA CAG TAT CTC GTG AAG TGG AAG GGA TTA TCA TAC CTT CAC TGC TCT TGG GTG AAC AAT TTT CAC CGT CAA ATG GAG TCA TTC AAT AAC AGC GAA GAT GAT TTT GTT GCC ATA CGT CCT GAG TGG ACC ACT GTT GAT CGG ATT CTT GCC TGC AGA GAG GAA GAT GAG CTG GAA TAT CTT GTC AAA TAT AAA GAG CTA TCC TAT GAT GAA TGT TAT TGG GAG TCA GAA TCA GAC ATC TCA ACC TTC CAG AAT GAA ATT CAA AGG TTC AAG GAT GTA AAT TCT AGA ACT CGC AGA GTT GAC CAT AAA AGA AAT CCC AGA GAC TTT CAA CAG TTT GAT CAT ACT CCT GAA TTC CTC AAA GGC TTG TTA CAT CCA TAC CAG CTT GAG GGA CTT AAT TTT TTG CGG TTC TCG TGG TCA AAA CAG ACG CAT GTA ATC CTT GCT GAT GAA ATG GGA CTA GGC AAG ACA ATT CAA AGC ATT GCC CTT TTA GCT TCA CTT TTT GAG GAG AAC CTC ATT CCG CAT TTG GTA ATT GCT CCT CTA TCG ACT CTG CGT AAC TGG GAG AGA GAG TTT GCC ACA TGG GCC CCA CAG ATG AAC GTG GAA CAT GAG TTT TAC TTA TCG AAA CAA AAA AAG ATC AAG AAA AAG AAA TCT GGA CAA ATA AGT AGC GAA AGC AAG CAA AAA AGA ATC AAG TTT GAT GTC CTC CTC ACA TCG TAT GAG ATG ATC AAC CTA GAT TCA GCA GTT CTA AAA CCA ATT AAG TGG GAG TGC ATG ATT GTT GAT GAA GGT CAT CGA CTG AAA AAT AAG GAT TCA AAG CTG TTC TCT TCA TTG ACA CAG TAT TCA AGT AAC CAC CGT ATT CTT CTG ACA GGA ACA CCA CTT CAG AAC AAC TTG GAT GAA CTT TTC ATG CTC ATG CAT TTT CTT GAT GCG GGG AAG TTT GGA AGT TTG GAG GAG TTC CAG GAG GAG TTC AAA GAT ATT AAT CAA GAG GAG CAG ATC TCA AGG TTG CAC AAA ATG TTG GCT CCA CAT TTG CTC AGA AGG GTA AAA AAA GAC GTA ATG AAA GAC ATG CCC CCC AAA AAG GAG CTC ATT TTG CGT GTT GAT CTG AGC AGT CTG CAG AAA GAA TAT TAC AAA GCT ATT TTT ACC CGT AAT TAT CAA GTA TTG ACA AAA AAG GGA GGT GCT CAA ATT TCC CTT AAT AAC ATT ATG ATG GAA TTA CGA AAA GTA TGC TGC CAT CCT TAT ATG CTA GAG GGT GTT GAG CCA GTT ATT CAC GAC GCA AAT GAA GCT TTC AAA CAA CTT TTG GAG TCT TGT GGA AAG CTG CAA CTT CTA GAT AAA ATG ATG GTC AAA CTG AAA GAG CAA GGA CAC AGA GTC CTA ATA TAC ACA CAG TTT CAG CAT ATG CTG GAC TTA CTT GAA GAC TAC TGT ACC CAT AAG AAA TGG CAG TAC GAG CGA ATT GAT GGA AAG GTT GGC GGA GCT GAG CGG CAA ATA CGC ATA GAT CGG TTC AAT GCC AAA AAT TCT AAC AAG TTT TGT TTT TTG CTC TCC ACA AGA GCT GGT GGC TTA GGA ATA AAT CTT GCA ACG GCT GAT ACA GTA ATC ATT TAT GAC AGT GAC TGG AAT CCT CAT GCT GAT CTT CAA GCA ATG GCT AGA GCT CAT CGA CTT GGC CAA ACA AAT AAG GTG ATG ATT TAT AGG CTC ATA AAC CGA GGC ACC ATT GAA GAA AGG ATG ATG CAA TTG ACT AAA AAG AAA ATG GTT CTA GAG CAT CTT GTT GTT GGG AAA CTC AAA ACA CAA AAC ATT AAT CAG GAA GAG TTA GAT GAC ATC ATC AGG TAT GGA TCA AAG GAG CTT TTT GCT AGT GAA GAT GAT GAA GCA GGA AAG TCT GGA AAA ATT CAT TAT GAT GAT GCG GCT ATA GAC AAA TTG CTT GAT CGT GAT CTC GTG GAG GCA GAG GAA GTC TCA GTG GAT GAT GAA GAG GAG AAT GGA TTC TTA AAG GCT TTC AAG GTG GCT AAT TTT GAA TAT ATA GAT GAA AAT GAG GCA GCA GCA TTA GAG GCA CAG AGA GTC GCT GCT GAA AGC AAA TCT TCA GCA GGC GAT AGA GCA AGT TAT TGG GAA GAG TTG TTA AAA GAT AAA TTT GAG CTG CAC CAG GCT GAG GAG CTT AAT GCT CTT GGA AAA AGG AAG AGA AGT CGC AAG CAG TTG GTA TCC ATT GAA GAA GAT GAT CTT GCT GGT TTG GAA GAT GTG AGC TCT GAT GGA GAT GAA AGT TAT GAA GCT GAG TCA ACA GAT GGT GAA GCA GCA GGA CAA GGA GTT GGT CGA CGG CCG TAC AGA AGA AAG GGT CGC AAT TTG GAA CCA ACT CCG TTG ATG GAA GGT GAG GGG AGA TCT TTC AGA GTA CTG GGT TTC AAC CAG AGT CAA AGG GCC ATT TTT GTA CAG ACT TTG ATG AGG TAT GGA GCT GGC AAT TTT GAT TGG AAG GAG TTT GTT CCT CGC TTA AAG CAG AAG ACC TTT GAA GAA ATA AAT GAA TAT GGA ATA CTC TTC TTG AAG CAC ATT GCT GAA GAA ATA GAC AAT TCT CCA ACC TTT TCA GAT GGT GTG CCC AAG GAA GGA CTT AGA ATA GAA GAT GTT CTA GTC AGA ATT GCT CTT CTG ATA CTA GTT CAG GAG AAG GTG AAA TTT GTA GAA GAT CAT CCA GGG AAA CCT GTT TTC CCC TCT CGC ATT CTT GAA AGA TTC CCC GGA CTG AGA AGT GGA AAA ATT TGG AAG GAG GAA CAT GAC AAG ATA ATG ATA CGT GCT GTT TTA AAG CAT GGG TAC GGA CGG TGG CAA GCT ATT GTT GAT GAC AAA GAG TTG GGG ATC CAA GAG CTT ATC TGC AAA GAA TTG AAT TTC CCT CAC ATA AGT TTG TCT GCT GCT GAA CAA GCT CAG GGG CAG AAT GGT AGT TCT AAT CCG GGA GCA CAG CCT GTT ATT ACT GGG AAC AAT AAT GCT CAA GTA AAC TCG ATG TTC TAT TAT CGG GAC ATG CAG AGA CGA CTT GTT GAG TTT GTG AAA AAG CGA GTT CTG CTT TTG GAG AAG GCG ATG AAT TAT GAA TAC GCA GAG GAA TAT GGT TCT ATC CCT ACT GAA GAA CCA GAA GCT GAA CCA AAG ATC GCT GAC ACA GTG GGA GTG AGC TTT ATT GAG GTT GAT GAT GAA ATG CTT GAT GGA CTT CCT AAG ACT GAT CCT ATC ACT TCA GAA GAA ATT ATG GGG GAC AAC AAC CAA GCG CGG GTC GAA ATA GCT CAA CAT TAT AAC CAG ATG TGC AAA CTT CTT GAT GAG AAC GCT CGG GAA TCA GTC ATC AAT GGT AAC ATT AAC ACA ATC CTT TCG ATT ACA TCT GAT CAA TCC TCA CAT GAA 
A_lyr                           ATG AGT AGT TTG GTG GAG CGG CTT CGT TTA CGA TCA GAT AGG AAA CCG GTT TAT AAC CTA GAT GAT TCT GAT GAC GAC TTC GTT CCT AAA AAA GAT CGG TTT GAG CAA GTT GAG GCT ATT GTC AGA ACT GAT GCG AAA GAA AAT GCC TGC CAG GCT TGT GGA GAA AGT GCA AAT CTT GTA AGC TGC AAT ACA TGT ACG TAT GCG TTC CAT GCT AAA TGC TTA GTT CCG CCT CTT AAA GAC GCG TCT GTG GAA AAT TGG AGA TGC CCT GAA TGC GTT AGT CCT CTT AAT GAG ATA GAT AAG ATA TTG GAC TGT GAA ATG CGT CCT ACA AAA GAA CAA GGT TCC TCC GAT GCG GCA CCA AAG CCT ATT TTT GTG AAA CAG TAT CTC GTG AAG TGG AAG GGA TTA TCA TAC CTT CAC TGC TCT TGG GTG AAC AAT TTT CAC CGT CAA ATG GAA TCT GTC AAT AAC AGT GAA GAT GAT TTT GTT GCC ATT CGT CCT GAG TGG ACA ACT GTT GAT CGG ATT CTT GCC TGC AGA GAG GAA GAT GAG CTG GAA TAT CTT GTG AAA TAT AAA GAG CTA TCT TAT GAT GAA TGT TAT TGG GAG TCA GAA TCA GAC ATC TCT ACC TTC CAG AAT GAA ATT CAA AGG TTC AAG GAT GTA AAT TCT AGA ACT CGC AGG GTT GAC CAT AAA AGA AAT CCC AGA GAC TTT CAA CAT TTT GAT CAT ACT CCT GAA TTC CTC AAA GGC TTG TTG CAT CCA TAC CAG CTT GAG GGA CTT AAT TTT TTG CGG TTC TCG TGG TCA AAA CAG ACG CAT GTA ATC CTT GCT GAT GAA ATG GGA CTA GGC AAA ACA ATT CAA AGC ATT GCC CTT TTA GCT TCA CTT TTT GAG GAG AAC CTC ATT CCG CAT TTG GTA ATT GCT CCT CTA TCG ACT CTG CGT AAC TGG GAG AGA GAG TTT GCC ACA TGG GCC CCA CAG ATG AAT GTG GAA CAT GAG TTT TAC TTT TCG AAA AAA AAA AAA ATC AAG AAA AAG AAA TCT GGA CAA ATC AGT AGC GAA AGC AAG CAA AAA AGA ATC AAG TTT GAC GTC CTC CTC ACA TCG TAT GAG ATG ATC AAC CTA GAT ACA GCA GTT CTG AAA CCA ATT AAG TGG GAG TGC ATG ATT GTT GAT GAA GGT CAT CGA CTG AAA AAT AAG GAT TCA AAG CTG TTC TCT TCA TTG ACA CAG TAT TTA AGT AAT CAT CGT ATT CTT CTG ACA GGA ACA CCA CTT CAG AAC AAC TTG GAT GAA CTT TTC ATG CTC ATG CAT TTT CTT GAT GCG GGG AAG TTT GGA AGT TTG GAG GAG TTC CAG GAG GAG TTC AAA GAT ATT AAT CAA GAG GAA CAG ATC TCA AGA TTG CAC AAA ATG TTG GCT CCA CAT TTG CTC AGA AGG GTA AAA AAA GAC GTA ATG AAA GAC ATG CCC CCC AAA AAG GAA CTC ATT TTG CGT GTT GAT CTG AGC AGC CTG CAG AAA GAA TAT TAC AAA GCT ATT TTT ACC CGT AAT TAT CAA GTA TTG ACT AAA AAG GGA GGT GCT CAA ATT TCC CTT AAT AAC ATT ATG ATG GAA TTA CGA AAA GTA TGC TGC CAT CCT TAT ATG CTG GAG GGT GTT GAG CCA GCT ATT CAT GAC GCT AAT GAA GCC TTC AAA CAA CTT TTG GAA TCT TGT GGA AAG CTG CAA CTT CTA GAT AAA ATG ATG GTC AAA CTG AAA GAG CAA GGA CAC AGA GTC CTA ATA TAC ACA CAG TTT CAG CAC ATG CTG GAC TTA CTT GAA GAC TAC TGT TCC TAT AAG AAA TGG AAC TAT GAG CGA ATT GAT GGA AAG GTT GGC GGA GCT GAG CGG CAA ATA CGC ATA GAT CGG TTC AAT GCC AAA AAC TCT AAC AAA TTT TGT TTT TTG CTC TCC ACA AGA GCT GGT GGC TTA GGA ATA AAT CTT GCA ACG GCT GAT ACA GTA ATA ATT TAT GAC AGT GAC TGG AAT CCT CAT GCT GAT CTT CAG GCA ATG GCT AGA GCT CAT CGA CTT GGC CAA ACA AAT AAG GTG ATG ATT TAC CGA CTC ATA AAC CGA GGC ACC ATT GAA GAA AGG ATG ATG CAA TTA ACT AAA AAG AAA ATG GTT CTA GAG CAT CTT GTC GTC GGG AAA CTA AAA ACA CAA AAC ATT AAT CAG GAA GAG TTA GAT GAC ATC ATC AGG TAT GGA TCA AAG GAG CTT TTT GCT AGT GAA GAT GAC GAA GCA GGA AAG TCT GGA AAA ATT CAT TAT GAT GAT GCG GCT ATA GAC AAA TTG CTT GAT CGT GAT CTC GTG GAG GCT GAG GAG GTC TCA GTG GAT GAT GAA GAG GAG AAT GGA TTC TTA AAG GCT TTC AAG GTG GCA AAT TTT GAG TAT ATT GAT GAA AAC GAG GCA GCA GCA TTA GAG GCA CAG AGA GTC GCT GCT GAA AGC AAA TCT TCA GCA GGC GAT AGA GCA AGT TAT TGG GAA GAG TTG TTA AAA GAT AAA TTT GAG CTG CAC CAG GCT GAG GAG CTT AAT GCT CTT GGA AAA AGG AAG AGA AGT CGC AAG CAG TTG GTA TCC ATT AAA GAA GAT GAT CTT GCT GGT TTG GAA GAT GTG AGC TCT GAT GGA GAT GAA AGT TAT GAA GCC GAG TCA ACA GAT GCT GAA GCA GCG GGA CAA GAA GTT GGT CGA CGG CCG TAC AGA AGA AAG GGT CGC AAC TCG GAG CCA ACT CCT TTG ATG GAA GGC GAG GGG AGA TCT TTC AGA GTA CTA GGT TTC AAC CAG AGT CAA AGG GCC ATT TTT GTA CAG ACG TTG ATG AGG TAT GGA GCT GGT AAT TTC GAT TGG AAG GAG TTT GTT CCT CGC TTA AAG CAG AAG ACC TAT GAC GAA ATA AAT GAA TAT GGA ATA CTC TTC TTG AAG CAC ATT GCT GAA GAT ATT GAC AAC TCT CCA ACC TTT TCA GAT GGT GTG CCA AAG GAA GGA CTT AGA ATA GAA GAT GTT CTA GTC AGA ATT GCA CTT CTG ATA CTA GTA CAG GAG AAG GTG AAA TTT GTA GAA GAT CAT CCA GCG AAA CCT GTT TTC ACG TCC CGC ATT CTT GAA AGA TTC CCT GGA TTG AGA AGT GGA AAA GTT TGG AAG GAG GAA CAT GAC AAG ATA ATG ATA CGT GCT GTT TTA AAG CAT GGG TAC GGG CGA TGG CAA GCT ATT GTT GAT GAC AAA GAG TTA GGG ATC CAA GAG CTT ATC TGC AAG GAA TTG AAC TTC CCT CAC ATA AGT TTG TCT GCT GCT GAA CAA GCT CAG GGG CAG AAT GGT AGT TCC AAT TTG GGA GCA CAG CCT GGT ATT ACT GGG AAC AAT AAT GCT CAA GTA AAC TCG ATG TTC TAC TAT CGG GAC ATG CAG AGA CGA CTT GTT GAG TTT GTG AAA AAG CGA GTT CTG CTT TTG GAG AAA GCG TTG AAT TAT GAA TAT GCA GAG GAT TAT GGT TCT ATC CCT GCT GAA GAA CCA GAA GCT GAA CCA AAG GTC ACT GAC ACA GTG GGA GTG AGC TTT ATT GAA GTC GAT GAT GAA ATG CTT GAT GGA CTT CCT AAG ACT GAT CCC ATC ACT TCA GAA GAA ATT ATG GTG GAC AAC AAC CAA GCG CGG GTT GAA ATA GCT CAA CAT TAT AAC CAG ATG TGC AAA GTT TTT AAT GAG AAC GCT CGT GAA TCA CTC ATC AAT GGT AAC ATT AGA ACG ATC CTT TCG ACT CCA CTT GAC CAA TCA TCA CAT GAA 
A_hal                           ATG AGT AGT TTG GTG GAG CGG CTT CGT ATA CGA TCA GAT AGG AAA CCG GTT TAT AAT CTA GAT GAT TCT GAT GAC GAC TTC GTT CCT AAA AAA GAT CGG TTG GAG CAA GTC GAG GCT ATT GTC AGA ACT GAT GCG AAA GAA AAT GCA TGC CAG GCT TGT GGA GAA AGT GCA AAT CTT GTA AGC TGC AAT ACA TGT ACG TAT GCG TTC CAT GCT AAA TGC TTA GTT CCG CCT CTT AAA GAC GCG TCA GTG GAA AAT TGG AGA TGC CCT GAA TGC GTT AGT CCT CTT AAT GAG ATA GAT AAG ATA TTG GAC TGT GAA ATG CGT CCT ACA AAA GAA CAA GGT TCC TCC GAT GCG GCA CCA AAG CCA ATT TTT GTG AAA CAG TAT CTC GTG AAG TGG AAG GGA TTA TCA TAC CTT CAC TGC TCT TGG GTG AAC AAT TTT CAC CGT CAA ATG GAA TCT GTC AAT AAC AGC GAA GAT GAT TTT GTT GCC ATT CGT CCT GAG TGG ACC ACT GTT GAT CGG ATT CTT GCC TGC AGA GAG GAA GAT GAG CTG GAA TAT CTT GTG AAA TAT AAA GAG CTA TCT TAT GAT GAA TGT TAT TGG GAG TCA GAA TCA GAC ATC TCA ACC TTC CAG AAT GAA ATT CAA AGG TTC AAG GAT GTA AAT TCT AGA ACT CGC AGG GTT GAC CAT AAA AGA AAT CCC AGA GAC TTT CAA CAG TTT GAT CAT ACT CCT GAA TTC CTC AAA GGC TTG TTG CAT CCA TAC CAG CTT GAG GGA CTT AAT TTT TTG CGG TTC TCG TGG TCA AAA CAG ACG CAT GTA ATC CTT GCT GAT GAA ATG GGA CTA GGC AAA ACA ATT CAA AGC ATT GCC CTT TTA GCT TCA CTT TTT GAG GAG AAC CTC ATT CCG CAT TTG GTA ATT GCT CCT CTA TCG ACT CTG CGT AAC TGG GAG AGA GAG TTT GCC ACA TGG GCC CCA CAG ATG AAT GTG GAA CAT GAG TTT TAC TTT TCG AAA AAA AAA AAA ATC AAG AAA AAG AAA TCT GGA CAA ATC AGT AGC GAA AGC AAG CAA AAA AGA ATC AAG TTT GAC GTC CTC CTC ACA TCG TAT GAG ATG ATC AAC CTA GAT ACA GCA GTT CTG AAA CCA ATT AAG TGG GAG TGC ATG ATT GTT GAT GAA GGT CAT CGA CTG AAA AAT AAG GAT TCA AAG CTG TTC TCT TCA TTG ACA CAG TAT TTA AGT AAT CAT CGT ATT CTT CTG ACA GGA ACA CCA CTT CAG AAC AAC TTG GAT GAA CTT TTC ATG CTC ATG CAT TTT CTT GAT GCG GGG AAG TTT GGA AGT TTG GAG GAG TTC CAG GAG GAG TTC AAA GAT ATT AAT CAA GAG GAA CAG ATC TCA AGA TTG CAC AAA ATG TTG GCT CCA CAT TTG CTC AGA AGG GTA AAA AAA GAC GTA ATG AAA GAC ATG CCC CCC AAA AAG GAA CTC ATT TTG CGT GTT GAT CTG AGC AGC CTG CAG AAA GAA TAT TAC AAA GCT ATT TTT ACC CGT AAT TAT CAA GTA TTG ACT AAA AAG GGA GGT GCT CAA ATT TCC CTT AAT AAC ATT ATG ATG GAA TTA CGA AAA GTA TGC TGC CAT CCT TAT ATG CTG GAG GGT GTT GAG CCA GCT ATT CAC GAC GCT AAT GAA GCT TTC AAA CAA CTT TTG GAA TCT TGT GGA AAG CTG CAA CTT CTA GAT AAA ATG ATG GTC AAA CTG AAA GAG CAA GGA CAC AGA GTC CTA ATA TAC ACA CAG TTT CAG CAC ATG CTG GAC TTA CTT GAA GAC TAC TGT TCC TAT AAG AAA TGG AAC TAC GAG CGA ATT GAT GGA AAG GTT GGC GGA GCT GAG CGG CAA ATA CGC ATA GAT CGG TTC AAT GCC AAA AAC TCT AAC AAA TTT TGT TTT TTG CTC TCC ACA AGA GCT GGT GGC TTA GGA ATA AAT CTT GCA ACG GCT GAT ACA GTA ATA ATT TAT GAC AGT GAC TGG AAT CCT CAT GCT GAT CTT CAG GCA ATG GCT AGA GCT CAT CGA CTT GGC CAA ACA AAT AAG GTG ATG ATT TAC CGA CTC ATA AAC CGA GGC ACC ATT GAA GAA AGG ATG ATG CAA TTA ACT AAA AAG AAA ATG GTT CTA GAG CAT CTT GTC GTC GGG AAA CTA AAA ACA CAA AAC ATT AAT CAG GAA GAG TTA GAT GAC ATC ATC AGG TAT GGA TCA AAG GAG CTT TTT GCT AGT GAA GAT GAC GAA GCA GGA AAG TCT GGA AAA ATT CAT TAT GAT GAT GCG GCT ATA GAC AAA TTG CTT GAT CGT GAT CTC GTG GAG GCT GAG GAG GTC TCA GTG GAT GAT GAA GAG GAG AAT GGA TTC TTA AAG GCT TTC AAG GTG GCA AAT TTT GAG TAT ATT GAT GAA AAC GAG GCA GCA GCA TTA GAG GCA CAG AGA GTC GCT GCT GAA AGC AAA TCT TCA GCA GGC GAT AGA GCA AGT TAT TGG GAA GAG TTG TTA AAA GAT AAA TTT GAG CTG CAC CAG GCT GAG GAG CTT AAT GCT CTT GGA AAA AGG AAG AGA AGT CGC AAG CAG TTG GTA TCC ATT AAA GAA GAT GAT CTT GCT GGT TTG GAA GAT GTG AGC TCT GAT GGA GAT GAA AGT TAT GAA GCC GAG TCA ACA GAT GCT GAA ACA GCG GGA CAA GAA GTT GGT CGA CGG CCA TAT AGA AGA AAG GGT CGC AAC TCG GAG CCA ATT CCT TTG ATG GAA GGC GAG GGG AGA TCT TTC AGA GTA CTG GGT TTC AAC CAG AGT CAA AGG GCC ATT TTT GTA CAG ACG TTG ATG AGG TAT GGA GCT GGT AAT TTC GAT TGG AAG GAG TTT GTT CCT CGC TTA AAG CAG AAG ACC TAT GAC GAA ATA AAT GAA TAT GGA ATA CTC TTC TTG AAG CAC ATT GCT GAA GAT ATT GAC AAC TCT CCA ACA TTT TCA GAT GGT GTG CCA AAG GAA GGA CTT AGA ATA GAA GAT GTT CTA GTC AGA ATT GCT CTT CTG ATA CTA GTA CAG GAG AAG ACG AAA TTT GTA GAA GAT CAT CCA GCG AAA CCT GTT TTC ACG TCC CGC ATT CTT GAA AGA TTC CCC GGA TTG AGA AGT GGA AAA GTT TGG AAG GAG GAA CAT GAC AAG ATA ATG ATA CGT GCT GTT TTA AAG CAT GGG TAT GGG CGA TGG CAA GCT ATT GTT GAT GAC AAA GAG TTA GGG ATC CAA GAG CTT ATC TGC AAG GAA TTG AAC TTC CCT CAC ATA AGT TTG TCT GCT GCT GAA CAA GCT CAG GGG CAG AAT GGT AGT TCC AAT TTG GGA GCA CAG TCT GGT ATT ACT GGG AAC AAT AAT GCT CCA GTA AAC TCG ATG TTC TAC TAT CGG GAC ATG CAG AGA CGA CTT GTT GAG TTT GTG AAA AAG CGA GTT CTG CTT TTG GAG AAA GCG TTG AAT TAT GAA TAT GCA GAG GAT TAT GGT TCT ATC CCT ACT GAA GAA CCA GAA GCT GAA CCA AAG ATC GCT GAC ACA GTG GGA GTG AGC TTT ATT GAG GTC GAT GAT GAA ATG CTT GAT GGA CTT CCC AAG ACT GAT CCC ATC ACT TCA GAA GAA ATT ATG GTG GAC AAC AAC CAA GCG CGG GTC GAA ATA GCT CAG CAT TAT AAC CAG ATG TGC AAA GTT TTT AAT GAG AAC GCT CGT GAA TCA CTC ATC AAT GGT AAC ATT AGA ACG ATC CTT TCG ACT CCA CTT GAC CAA TCA TCA CAT GAA 
B_stric                         ATG AGT AGT TTG GTG GAG AGG CTT CGT ATA CGA TCA GAC AGG AAA CCG GTT TAT AAT CTA GAT GAT TCT GAT GAC GAC TTT GTT ACT AAA AAG GAT CGG CTT GAG CAA GTT GAG GCT ATT GTC AGA ACT GAT GCG AAA GAA AAT GCA TGC CAG GCT TGT GGG GAG AGT GCA AAT CTT GTA AGC TGC AAT ACA TGC ACA TAT GCT TTC CAT GCT AAA TGC CTA GTT CCA CCT CTT AAA GAT GCT TCT GTG GAA AAT TGG AGA TGC CCT GAA TGC GTT AGT CCT CTT AAT GAG ATA GAT AAG ATA TTG GAC TGT GAA ATG CGT CCT ACA ATA GAA CAA GGT TCC TCT GAT GCG GCA CCA AAG CCT ATT TAT GTG AAA CAG TAT CTC GTG AAG TGG AAG GGA TTA TCA TAC CTT CAC TGC TCT TGG GTG AAC AAC TTT CAC CGT CAA ATG GAA TCA GCC AAT AAC AGC GAA GAT GAT TTT GTT GCC ATT CGT CCT GAG TGG ACC ACT GTT GAT CGG ATT CTT GCC TGC AGA GAG GAA GAT GAG CTG GAA TAT CTT GTG AAA TAT AAA GAG CTA TCT TAT GAT GAA TGT TAT TGG GAG TCA GAA TCA GAC ATC TCA ACC TTT CAG AAT GAA ATC CAA AGG TTC AAG GAT ATA AAT TCT AGA ACT CGC AGA GTT GAC CAT AAA AGA AAT CCC AGA GAC TTT CAA CAG TTT GAT CAT ACT CCT GGA TTC CTC AAA GGC TTG TTG CAT CCG TAC CAG CTT GAG GGA CTT AAT TTT TTG CGG TTC TCG TGG TCA AAG CAG ACT CAC GTA ATT CTT GCT GAT GAA ATG GGG CTA GGC AAA ACT ATT CAA AGC ATT GCC CTT TTA GCT TCG CTT TTT GAG GAG AAC CTC ATT CCG CAT TTG GTA ATT GCT CCT CTA TCA ACT CTG CGG AAC TGG GAG AGA GAG TTT GCC ACA TGG GCC CCA CAG ATG AAT GTG GAA CAT GAG TTT TAC TTT TCG AAA CAA AAA AAG ATC AAG AAA AAG AAA TCT GGA CAA ATC AGT AAC GAA AGC AAG CAA AAA AGA ATC AAG TTT GAT GTC CTC CTC ACA TCG TAT GAG ATG ATC AAC CTA GAT ACA TCA GTT CTG AAA CCA ATT AAG TGG GAG TGC ATG ATT GTT GAT GAA GGC CAT CGA CTG AAA AAT AAG GAT TCA AAG CTG TTC TCT TCA TTG ACA CAG TAT TCA AGT AAC CAT CGT ATT CTT CTG ACA GGA ACA CCA CTT CAG AAC AAC TTG GAT GAA CTT TTC ATG CTC ATG CAT TTT CTT GAT GCG GGG AAG TTT GGA AGT TTG GAG GAG TTC CAG GAG GAG TTC AAA GAT ATT AAT CAA GAG GAG CAG ATT TCA AGA CTG CAC AAA ATG TTG GCT CCA CAT TTG CTC AGA AGG GTA AAG AAA GAT GTA ATG AAA GAC ATG CCC CCC AAA AAG GAG CTC ATT TTG CGT GTT GAT TTG AGC AGC CTG CAG AAA GAA TAT TAC AAA GCT ATT TTT ACC CGT AAT TAT CAA ATA TTG ACA AAA AAG GGA GGT GCT CAA ATT TCC CTT AAT AAC ATA ATG ATG GAA TTA CGA AAA GTT TGC TGC CAT CCT TAT ATG CTT GAT GGT GTT GAG CCA GCT ATT CAC GAC GCA AAT GAA GCT TTC AAA CAA CTT TTG GAA TCT TGT GGA AAG CTG CAA CTT CTA GAT AAA ATG ATG GTC AAA CTG AAA GAG CAA GGA CAC AGA GTC CTT ATA TAC ACA CAG TTT CAA CAC ATG CTG GAC TTA CTT GAA GAC TAC TGT TCC TAT AAG AAC TGG AAC TAT GAG CGA ATT GAT GGA AAG GTT GGC GGA GCT GAG CGG CAA ATA CGC ATA GAT CGG TTC AAT GCC AAA AAC TCT AAC AAA TTT TGT TTT TTG CTC TCC ACA AGA GCT GGT GGC TTA GGA ATA AAT CTT GCA ACC GCA GAT ACA GTA ATC ATT TAT GAC AGT GAC TGG AAT CCT CAT GCG GAT CTT CAG GCA ATG GCT AGA GCT CAT CGA CTT GGC CAA ACA AAT AAG GTG ATG ATT TAC AGG CTC ATA AAC CGA GGC ACC ATT GAA GAA AGG ATG ATG CAA TTG ACT AAA AAG AAA ATG GTT CTA GAG CAT CTT GTC GTC GGG AAA CTC AAA ACA CAA AAT ATT AAT CAG GAA GAG TTA GAT GAC ATC ATC AGG TAT GGA TCA AAG GAG CTT TTT GCT AGT GAA GAT GAA GAA GCA GGA AAG TCT GGA AAA ATT CAT TAT GAT GAT GCG GCT ATA GAC AAA TTG CTT GAT CGT GAT CTC GTG GAG GCG GAG GAG GTC TCA GTG GAT GAT GAA GAG GAG AAT GGA TTC TTA AAG GCT TTC AAG GTG GCA AAT TTT GAG TAT ATA GAT GAA AAT GAG GCA GCA GCA TTA GAG GCA CAG AGA GTC GCT GCT GAA AGC AAA TCT TCA GCA GGC GAT AGA GCA AGT TAT TGG GAA GAG TTG TTA AAA GAT AAA TTT GAG CTG CAC CAG GCT GAG GAG CTT AAT GCT CTT GGA AAA AGG AAG AGA AGT CGC AAG CAG TTG GTA TCC ATT GAA GAA GAT GAT CTT GCT GGT TTG GAA GAT GTG AGC TCT GAT GGA GAT GAA AGT TAT GAA GCC GAG TCA ACA GAT GGT GAA GCA GCT GGA CAA GGA GTT GGT CGA CGG CCG TAC AGA AGA AGG GGT CGG AAC TCG GAG CCA ACT CCT TTG ATG GAA GGC GAG GGG AGA TCT TTC AGA GTA CTG GGT TTC AAC CAG AGT CAA AGG GCC ATT TTT GTG CAG ACG TTG ATG AGG TAT GGA GTT GGC AAT TAC GAT TGG AAG GAG TTT GTT CCT CGC TTA AAG CAG AAG ACC TAT GAC GAA ATA AAA GAG TAT GGA ATA ATC TTC TTG AAG CAC ATT GCT GAA GAT ATT GAC AAT TCT CCA ACC TTT TCA GAT GGC GTG CCC AAG GAA GGA CTT AGA ATA GAA GAT GTT CTA ATC AGG ATT GCT GTT CTG ATA CTA GTA CAG GAT AAG GTG AAA TTT GTA GAA GAT CAT CCA GCG AAA CCT GTT TTC CCC TCC CGC ATT CTT GAA AGA TTC CCA GGA CTG AGA AGT GGA AAA ATT TGG AAG GAG GAA CAT GAC AAA ATA ATG ATA CGT GCT GTT TTA AAG CAT GGG TAC GGA CGA TGG CAA GCT ATT GTT GAT GAC AAA GAG TTG GGG ATC CAA GAG CTT ATC TGC AAA GAA TTG AAC TTC CCT CAC ATA AGT TTG TCT GCT GCT GAA CAA GCT CAG GGG CAG AAT GGT AGT TCC AAT CCG GGA GCA CAG CCT GGT AAT ACT GGG AAC AAT AAT GCT CAA GTA AAC TCG ATG TTC TAC TAT CGG GAC ATG CAG AGA CGA CTT GTT GAG TTT GTG AAA AAG CGA GTT CTA CTT TTG GAG AAG GCG TTG AAT TAT GAA TAC GCA GAG GAT TAT GGT TCT ATG CCT ACT GAA GAA CCA GAA GCT GAA CCA AAG GTT GCT GAC ACA GTG GGA GTG AGC TTT ATT GAG GTC GAT GAT GAA ATG CTT GAT GGA CTT CCT AAG ACT GAT CCC ATC ACT TCA GAA GAA ATT ATG TTG GAC AAC AAC CAG GCG CGG GTT GAA ATA GCT GAA AAT TAT AAC CAG ATG TGC AAA GAT TTT GAT GAG AAC GCT CGT GAG TCA CTC ATC AAT GGT AAC ATT AGC ACA ATC CTT TCG GCT CCA TCT GAT CAA TCC TCA CAT GAA 
C_rub                           ATG AGT AGT TTG GTG GAG AGG CTT CGT ATA CGA TCA GAC AGG AAA CCG GTT TAT AAT CTG GAT GAG TCT GAT GAC GAC TTT GTT CCT AAA AAG GAT CGG CTT GAG CAA GTT GAG GCT ATT GTC AGA ACT GAT GCG AAA GAA AAT GCA TGT CAG GCT TGT GGG GAA AGC GCA AAT CTT GTT AGC TGC AAT ACA TGT ACA TAT GCT TTC CAT GCT AAG TGT CTA GTT CCA CCT CTT AAA GAT GCG TCT GTG GAA AAT TGG AGA TGC CCT GAA TGC GTT AGT CCT CTA AAT GAG ATA GAT AAG ATA TTG GAC TGT GAA TCA CGT CCT ACA AAA GAA CAA GGT TCC TCC GAA GCG CCA CCA AAG CCT ATT CAT GTT AAA CAG TAT CTT GTG AAG TGG AAG GGA TTA TCA TAC CTA CAC TGT TCT TGG GTG AAC AAC TTT CAC CGT CAA GCA GAA TCA GCC AAT AAC AGC GAA GAT GAT TTT GTT CCC ATT CGT CCT GAG TGG ACC ACT GTT GAT CGG ATT CTT GCC TGC AGA GAG GAA GAT GAG ATG GAA TAT CTT GTG AAA TAT AAA GAG CTG TCT TAT GAT GAA TGT TAT TGG GAG TCA GAA TCA GAC ATC TCA ACC TTT CAG AAT GAA ATC CAA AGG TTC AAG GAT ATA AAT TCT AGA ACT CGC AGA GTT GAC CAC AAA AGA AAT CCC AGA GAC TTT CAA CAA TTT GAT CAT ACT CCT GAA TTC CTC AAA GGC TTG TTG CAT CCG TAC CAG CTT GAG GGA CTT AAT TTT TTG CGG TTC TCG TGG TCA AAG CAG ACA CAC GTA ATT CTT GCT GAT GAA ATG GGG CTA GGC AAA ACT ATT CAA AGC ATT GCC CTT TTA GCT TCA CTT TTT GAG GAG AGC CTC ATT CCG CAT TTG GTA ATT GCT CCT CTA TCA ACT TTG CGG AAC TGG GAG AGA GAG TTT GCC ACA TGG GCC CCA CAG ATG AAT GTG GAA CAT GAG TTT TAC TTT CCG AAA CAA AAA AAG ATC AAG AAA AAG AAA TCT GGA CAA ATC AGT AGC GAA AGC AAG CAA AAA AGA ATC AAG TTT GAT GTC CTC CTT ACA TCG TAT GAG ATG ATC AAC CTA GAT ACC GCA GTT CTG AAA CCA ATT AAG TGG GAG TGC ATG ATT GTT GAT GAA GGC CAT CGA CTG AAA AAT AAG GAT TCA AAG TTG TTC TCT TCA TTG ACG CAA TAT TCA AGT AAC CAT CGA ATT CTT CTG ACT GGA ACA CCT CTT CAG AAC AAC TTG GAT GAA CTT TTC ATG CTC ATG CAT TTT CTT GAT GCG GGG AAG TTT GGA AGT TTG GAG GAG TTC CAG GAG GAG TTC AAA GAT ATT AAT CAA GAG GAG CAG ATA TCA AGA CTA CAT AAA ATG TTG GCT CCA CAT TTG CTC AGA AGG GTA AAG AAA GAT GTA ATG AAA GAC ATG CCC CCA AAG AAG GAG CTC ATT TTG CGT GTT GAT TTG AGC AGC CTG CAA AAA AAA TAT TAC AAG GCT ATT TTT ACT CGT AAT TAT CAA ATA TTG ACA AAA AAG GGA GGT GCT CAA ATT TCC CTT AAC AAT ATT ATG ATG GAA CTA AGA AAA GTT TGC TGC CAT CCT TAT ATG CTG GAA GGT GTT GAG CCA GCT ATT CAC GAT GCT AAT GAA TTT TTC AAA CAA CTT TTG GAA TCT TGT GGA AAG CTA CAA CTT CTA GAT AAA ATG ATG GTC AAA CTG AAA GAG CAA GGA CAC AGA GTC CTT ATA TAC ACA CAG TTT CAG CAC ATG CTG GAC TTA CTT GAA GAC TAC TGT TCC CAT AAG AAT TGG AGC TAT GAA CGA ATT GAT GGA AAG GTT GGC GGA GCT GAC CGG CAA ATA CGC ATA GAT CGT TTC AAT GCC AAC AAC TCT AAC AAG TTC TGC TTT TTG CTC TCC ACA AGA GCT GGT GGC TTA GGA ATA AAT CTT GCA ACC GCA GAT ACA GTA ATA ATT TAT GAC AGT GAC TGG AAT CCT CAT GCA GAT CTT CAG GCA ATG GCT AGA GCT CAT CGA CTT GGC CAA AGA AAT AAG GTG ATG ATT TAC AGG CTC ATA AAC CGA GGC ACC ATT GAA GAA AGG ATG ATG CAG TTA ACT AAA AAG AAA ATG GTT CTA GAG CAT CTT GTC GTC GGG AAA CTC AAA ACA CAA AAT ATT AAT CAG GAA GAA TTA GAT GAC ATC ATC AGG TAT GGA TCA AAG GAG CTT TTT GCT AGT GAA GAT GAA GAG GCG GGA AAG TCT GGA AAA ATT CAT TAT GAT GAT GCG GCT ATA GAC AAA TTG CTT GAT CGT GAT CTC GTG GAG GCG GAG GAG GTC TCA GTG GAT GAT GAA GAG GAG AAT GGA TTC TTA AAG GCT TTT AAG GTG GCA AAT TTT GAG TAT ATA GAT GAA AAT GAG GCA GCT GCA TTA GAG GCA CAG AGA GTC GCT GCT GAA AGC AAA TCT TCA GCA GGC GAT AGA GCA AGT TAT TGG GAA GAG TTG TTG AAA GAT AAA TTT GAG CTG CAC CAG GCT GAG GAG CTT AAT GCT CTT GGA AAA AGG AAG AGA AGT CGC AAG CAG TTG GTG TCC ATT GAA GAA GAC GAT CTT GCT GGT TTG GAA GAT GTC AGC TCT GAT GGA GAT GAA AGT TAC GAA GCC GAG TCA ACA GAT GGT GAA GCA CCA GGG CAA GGA GTT GGT CGA CGG CCG TAC AGA AGA AGG GGT CGG AAC TCG GAG CCA ACT CCT TTG ATG GAA GGT GAG GGA AGA TCT TTC AGA GTA CTG GGT TTC AAC CAG AGT CAA AGG GCC ATT TTT GTG CAG ACG TTG ATG AGG TAT GGA GTT GGC AAC TAC GAC TGG AAG GAA TTT GTT CCT CGC TTG AAG CAG AAG ACC TAT GAC GAA ATA AAA GAG TAT GGA ATA ACC TTC TTG AAG CAC ATT GCT GAG GAT ATT GAC AAT TCT CCT ACC TTT TCA GAT GGC GTG CCC AAG GAA GGA CTT AGA ATA GAA GAT GTT CTA ATC AGA ATT GCT GTT CTA ATA CTA GTA CAG GAT AAG GTG AAA TTT GTA GAA GAC CAT CCA GCA AAA CCT CTT TTT CCC TCC CGC ATT CTT GAA AGA TTC CCA GGA CTG AGA AGT GGA AAA ATT TGG AAG GAG GAA CAT GAC AAG ATA ATG ATA CGT GCT GTT TTA AAG CAT GGG TAT GGA CGA TGG CAA GCT ATT GTT GAT GAC AAA GAG TTG GGG ATC CAA GAG CTT ATC TGC AAA GAA TTG AAC TTC CCT CAC ATA AGT TTG TCT GCT GCT GAA CAA GCT CAG GGG CAG AAT GGT AGT TCC AAT CCA GGA GCA CAG CCT GGT AAT ACT GGG AAC AAT AAT GCT CAA GTA AAC TCG ATG TTC TAC TAT CGA GAC ATG CAG AGG CGA CTT GTT GAG TTT GTG AAA AAG CGA GTT CTA CTT TTG GAG AAG GCA TTG AAT TAT GAA TAC GCT GAG GAG TAT GGT TCT ATG CCT GCT GAA GAG CCA GAA GCT GAA CCA AAG GTC GCT GAC ACA GTG GGA GTG AGC TTT ATT GAG GTC GAT GAT GAA ATG CTT GAT CGA CTT CCT AAG ACT GAC CCC ATC ACT TCA GAA GAA GTT ATG GTG GAC AAC AAC CAG GCC CGG GTT GAA ATA GCT GAA CAT TAT AAC CAG CTG TGC AAA GAT TTT GAT GAA AAT GCT CGT GAG GCA GTC ATC AGT GGT AAC ATT AGC ACA ATC CTT TCG GCT CCA TCT GAT CAA TCG TCA CAT GAA 
C_grand                         ATG AGT AGT TTG GTG GAG AGG CTT CGT ATA CGA TCA GAC AGG AAA CCG GTT TAT AAT CTG GAT GAG TCT GAT GAC GAC TTT GTT CCT AAA AAG GAT CGG CTT GAG CAA GTT GAG GCT ATT GTC AGA ACT GAT GCG AAA GAA AAT GCA TGT CAG GCT TGT GGG GAA AGC GCG AAT CTT GTT AGC TGC AAT ACA TGT ACA TAT GCT TTC CAT GCT AAG TGT CTA GTT CCA CCT CTT AAA GAT GCG TCT GTG GAA AAT TGG AGA TGC CCT GAA TGC GTT AGT CCT CTA AAT GAG ATA GAT AAG ATA TTG GAC TGT GAA TCA CGT CCT ACA AAA GAA CAA GGT TCC TCC GAA GCG CCA CCA AAG CCT ATT CAT GTT AAA CAG TAT CTT GTG AAG TGG AAG GGA TTA TCA TAC CTT CAC TGT TCT TGG GTG AAC AAC TTT CAC CGT CAA GCA GAA TCA GCC AAT AAC AGC GAA GAT GAT TTT GTT CCC ATT CGT CCT GAG TGG ACC ACT GTT GAT CGG ATT CTT GCC TGC AGA GAG GAA GAT GAG ATG GAA TAT CTT GTG AAA TAT AAA GAG CTG TCT TAT GAT GAA TGT TAT TGG GAG TCA GAA TCA GAC ATC TCA ACC TTT CAG AAT GAA ATC CAA AGG TTC AAG GAT ATA AAT TCT AGA ACT CGC AGA GTT GAC CAC AAA AGA AAT CCC AGA GAC TTT CAA CAA TTT GAT CAT ACT CCT GAA TTC CTC AAA GGC TTG TTG CAT CCG TAC CAG CTT GAG GGA CTT AAT TTT TTG CGG TTC TCG TGG TCA AAG CAG ACA CAC GTA ATT CTT GCT GAT GAA ATG GGG CTA GGC AAA ACT ATT CAA AGC ATT GCC CTT TTA GCT TCA CTT TTT GAG GAG AGC CTC ATT CCG CAT TTG GTA ATT GCT CCT CTA TCA ACT CTG CGG AAC TGG GAG AGA GAG TTT GCC ACA TGG GCC CCA CAG ATG AAT GTG GAA CAT GAG TTT TAC TTT CCG AAA CAA AAA AAG ATC AAG AAA AAG AAA TCT GGA CAA ATC AGT AGT GAA AGC AAG CAA AAA AGA ATC AAG TTT GAT GTC CTC CTT ACA TCG TAT GAG ATG ATC AAC CTA GAT ACT GCA GTT CTG AAA CCA ATT AAG TGG GAG TGC ATG ATT GTT GAT GAA GGC CAT CGA CTG AAA AAT AAG GAT TCA AAG TTG TTC TCT TCA TTG ACT CAA TAT TCA AGT AAC CAT CGA ATT CTT CTG ACA GGA ACA CCT CTT CAG AAC AAC TTG GAT GAA CTT TTC ATG CTC ATG CAT TTT CTT GAT GCG GGG AAG TTT GGA AGT TTG GAG GAG TTC CAG GAG GAG TTC AAA GAT ATT AAT CAA GAG GAG CAG ATA TCA AGA CTA CAT AAA ATG TTG GCT CCA CAT TTG CTC AGA AGG GTA AAG AAA GAT GTA ATG AAA GAC ATG CCC CCA AAG AAG GAG CTC ATT TTG CGT GTT GAT TTG AGC AGC CTG CAA AAA AAA TAT TAC AAG GCT ATT TTT ACT CGT AAT TAT CAA ATA TTG ACA AAA AAG GGA GGT GCT CAA ATT TCC CTT AAC AAT ATT ATG ATG GAA CTA AGA AAA GTT TGC TGC CAT CCT TAT ATG CTG GAA GGT GTT GAG CCA GCT ATT CAC GAT GCT AAT GAA TTT TTC AAA CAA CTT TTG GAA TCT TGT GGA AAG CTA CAA CTT CTA GAT AAA ATG ATG GTC AAA CTG AAA GAG CAA GGA CAC AGA GTC CTT ATA TAC ACA CAG TTT CAG CAC ATG CTG GAC TTA CTT GAA GAC TAC TGT TCC CAT AAG AAT TGG AGC TAT GAA CGA ATT GAT GGA AAG GTT GGC GGA GCT GAC CGG CAA ATA CGC ATA GAT CGT TTC AAT GCC AAC AAC TCT AAC AAG TTC TGC TTT TTG CTC TCC ACA AGA GCT GGT GGC TTA GGA ATA AAT CTT GCA ACC GCA GAT ACA GTA ATC ATT TAT GAC AGT GAC TGG AAT CCT CAT GCA GAT CTT CAG GCA ATG GCT AGA GCT CAT CGA CTT GGC CAA AGA AAT AAG GTG ATG ATT TAC AGG CTC ATA AAC CGA GGC ACC ATT GAA GAA AGG ATG ATG CAG TTA ACT AAA AAG AAA ATG GTT CTA GAG CAT CTT GTC GTC GGG AAA CTC AAA ACA CAA AAT ATT AAT CAG GAA GAA TTA GAT GAC ATC ATC AGG TAT GGA TCA AAG GAG CTT TTT GCT AGT GAA GAT GAA GAG GCG GGA AAG TCT GGA AAA ATT CAT TAT GAT GAT GCG GCT ATA GAC AAA TTG CTT GAT CGT GAT CTC GTG GAG GCG GAG GAG GTC TCA GTG GAT GAT GAA GAG GAG AAT GGA TTC TTA AAG GCT TTT AAG GTG GCA AAT TTT GAG TAT ATA GAT GAA AAT GAG GCA GCT GCA TTA GAG GCA CAG AGA GTC GCT GCT GAA AGC AAA TCT TCA GCA GGC GAT AGA GCA AGT TAT TGG GAA GAG TTG TTG AAA GAT AAA TTT GAG CTG CAC CAG GCT GAG GAG CTT AAT GCT CTT GGA AAA AGG AAG AGA AGT CGC AAG CAG TTG GTG TCC ATT GAA GAA GAC GAT CTT GCT GGT TTG GAA GAT GTC AGC TCT GAT GGA GAT GAA AGT TAC GAA GCC GAG TCA ACA GAT GGT GAA GCA CCA GGA CAA GGA GTT GGT CGA CGG CCG TAC AGA AGA AGG GGT CGG AAC TCG GAG CCA ACT CCT TTG ATG GAA GGT GAG GGA AGA TCT TTC AGA GTA CTG GGT TTC AAC CAG AGT CAA AGG GCC ATT TTT GTG CAG ACG TTG ATG AGG TAT GGA GTT GGC AAC TAC GAC TGG AAG GAA TTT GTT CCT CGC TTG AAG CAG AAG ACC TAT GAC GAA ATA AAA GAG TAT GGA ATA ACC TTC TTA AAG CAC ATT GCT GAG GAT ATT GAC AAT TCT CCT ACC TTT TCA GAT GGC GTG CCC AAG GAA GGA CTT AGA ATA GAA GAT GTT CTA ATC AGA ATT GCT GTT CTA ATA CTA GTA CAG GAT AAG GTG AAA TTT GTA GAA GAC CAT CCA GCA AAA CCT CTT TTT CCC TCC CGC ATT CTT GAA AGA TTC CCA GGA CTG AGA AGT GGA AAA ATT TGG AAG GAG GAA CAT GAC AAG ATA ATG ATA CGT GCT GTT TTA AAG CAT GGG TAT GGA CGA TGG CAA GCT ATT GTT GAT GAC AAA GAG TTG GGG ATC CAA GAG CTT ATC TGC AAA GAA TTG AAC TTC CCT CAC ATA AGT TTG TCT GCT GCT GAA CAA GCT CAG GGG CAG AAT GGT AGT TCC AAT CCA GGA GCA CAG CCT GGT AAT ACT GGG AAC AAT AAT GCT CAA GTA AAC TCG ATG TTC TAC TAT CGA GAC ATG CAG AGG CGA CTT GTT GAG TTT GTG AAA AAG CGA GTT CTA CTT TTG GAG AAG GCA TTG AAT TAT GAA TAC GCT GAG GAG TAT GGT TCT ATG CCT GCT GAA GAG CCA GAA GCT GAA CCA AAG GTC GCT GAC ACA GTG GGA GTG AGC TTT ATT GAG GTC GAT GAT GAA ATG CTT GAT CGA CTT CCT AAG ACT GAC CCC ATC ACT TCA GAA GAA GTT ATG GTG GAC AAC AAC CAG GCC CGG GTT GAA ATA GCT AAA CAT TAT AAC CAG CTG TGC AAA GAT TTT GAT GAA AAT GCT CGT GAG GCA GTC ATC AGT GGT AAC ATT AGC ACA ATC CTT TCG GCT CCA TCT GAT CAA TCG TCG CAT GAA 
E_sal_1                         ATG AGT AGC TTA GTG GAG AGG CTT CGT ATA CGA TCA GAC AGG AAA CCA GTT TAT AAC CTA GAT GAT TCT GAT GAT GAC TTT GTT CCT AAA AAG GAT CGG CTT GAG CAA GTT GAG GCT ATT GTC AGA ACA GAC GCG AAA GAG AAT GCA TGC CAG GCT TGT GGA GAA AGT GCA AAT CTT GTA AGC TGC AAC ACA TGC ACG TAT GCT TAC CAT GCT AAA TGC TTA GTT CCA CCT CTT AAA GAT GCT TCC GTG GAA AAT TGG AGA TGC CCT GAA TGC GTT AGT CCT CTT AAT GAG ATA GAT AAG ATA TTG GAC TGT GAA TCG CGT CCT ACA ATA GAA CAA GAT TCA TCC GAT GCG GCA CCA GAG CCA GTT TTT GTG AAA CAG TAT CTC GTG AAG TGG AAG GGA TTA TCA TAC CTT CAC TGC TCT TGG GTG AAC AAC TTT CAC CGT CAA TTG GAA TCA GTC AAT AAC AAC GAA GAT GAT TTT GTT GCC ATT CGT CCT GAG TGG ACC ACC GTT GAT CGG ATT CTT GCC TAC AGA GAA GAA GAT GAG GAA CAA TAT CTT GTC AAA TAT AAA GAA CTT TCT TAT GAC GAA TGC TAC TGG GAA TCA GAA TCA GAC ATC TCA ACC TTC CAG AAC GAG ATT CAA AGG TTC AAA GAT ATA AAT TCT AGA ACT CGT AGA GTC GAC CTT AGA AGA AAT CCC AGA GAC TTT CAA CAG TTT GAT CAT AGT CCT GAA TTC CTC AAA GGC TTA TTG CAT CCC TAC CAG CTT GAG GGG CTT AAT TTT CTG CGG TTC TCG TGG TCA AAG CAG ACA CAT GTT ATC CTT GCT GAT GAA ATG GGG CTA GGC AAA ACA ATT CAA AGC ATT GCC CTT CTA GCT TCA CTT TTT GAG GAG AAT CTC ATC CCC CAT TTG GTG ATT GCT CCT CTC TCG ACT CTG CGG AAC TGG GAG AGA GAG TTT GCC ACA TGG GCC CCA CAG ATG AAT GTG GAA CAC GAG TTT TAC TTT CCA AAG CAG AAT AAG ATC AAG AAA AAG AAA TCT GGA CAA ATG AGT AGC GAA AGC AAG CAA AAA AGA ATC AAA TTT GAT GTC CTT CTC ACA TCG TAT GAG ATG ATC AAC CTA GAC ACA GCA GTT CTG AAA CCA ATT AAG TGG GAG TGC ATG ATT GTT GAT GAA GGC CAT CGA CTG AAA AAT AAG GAT TCA AAG CTG TTC TCT TCG TTG ACA CAG TAT TCA AGT AAC CAT CGT ATT CTT CTG ACA GGA ACA CCG CTT CAG AAC AAC TTG GAT GAA CTT TTC ATG CTC ATG CAT TTT CTT GAC GCG GGG AAG TTT GGC AGT TTA GAG GAA TTC CAG GAG GAG TTC AAA GAT ATT AAT CAA GAG GAG CAG ATT TCA AGA CTC CAC AAA ATG TTG GCC CCG CAT TTG CTC AGA AGG GTC AAG AAA GAC GTA ATG AAA GAC ATG CCC CCT AAA AAA GAG CTC ATT TTG CGT GTT GAT TTA AGC AGC CAG CAA AAA GAA TAT TAC AAA GCT ATT TTT ACC CGT AAC TAT CAA ATA TTG ACA AAA AAA GGA GGT GCT CAG ATT TCT CTA AAT AAC ATA ATG ATG GAA TTA CGA AAA GTT TGT TGC CAT CCT TAT ATG CTG GAA GGT GTT GAG CCA GTT ATT CAC GAC GCA CAT GAA GCT TTC AAG AAA CTT GTG GAA TCT TGT GGA AAG CTG CAA CTT TTA GAC AAG ATG ATG GTC AAG CTG AAA GAG CAA GGA CAC AGA GTT CTC ATA TAT ACA CAG TTT CAG CAC ATG CTT GAC TTA CTT GAA GAC TAC TGT TCC TAT AAG GAA TGG AAC TAT GAG CGA ATT GAT GGA AAG GTT GGC GGA GCT GAG CGG CAA ATA CGA ATT GAT CGG TTC AAT GCT AAA AAC TCT AAC AGA TTT TGT TTT TTG CTC TCT ACA AGA GCT GGT GGC TTA GGA ATA AAT CTT GCA ACC GCC GAT ACA GTA ATC ATT TAT GAC AGT GAC TGG AAT CCT CAT GCT GAT CTC CAG GCT ATG GCT AGA GCT CAT CGA CTT GGC CAA ACA AAT AAG GTT ATG ATT TAC AGG CTC ATA AAC CGA GGC ACC ATT GAA GAA AGG ATG ATG CAG TTG ACT AAA AAG AAG ATG GTT CTG GAG CAT CTT GTT GTC GGG AAG CTG AAA ACA CAG AAC ATT AAT CAG GAA GAG TTA GAT GAC ATC ATC AGG TAT GGT TCG AAG GAG CTT TTT GCT AGT GAA GAT GCA GAA GCA GGG AAG TCT GGA AAA ATT CAT TAT GAT GAT GCG GCT ATA GAC AAG TTG CTT GAT CGT GAT ATC GTA GAT GCT GAG GAG CTT GCA GTG GAT GAT GAA GAG GAG AAT GGA TTC TTA AAG GCT TTC AAG GTG GCA AAT TTT GAG TAT ATA GAT GAA AAT GAG GCA GCA GCA TTA GAG GCA CAG AGA GTT GCT GCT GAA AGC AAA TCT TCA GCA GGC GAT AGG GCA AGT TAT TGG GAA GAG TTG TTA AAA GAC AAA TTT GAG GTG CAG CAG GCT GAG GAG CTT AAT GCT CTT GGA AAA AGA AAA AGA AGT CGC AAG CAG TTG GTA TCT GTT GAA GAA GAT GAT CTT GCT GGT TTG GAA GAT GTG AGC TCT GAT GGA GAT GAA AGT TAT GAA GCA GAG TCA ACG GAT GGT GAA GCA CCG GGA CAA GGA AAT GGT AGA AGG CCA TAC AGA AGA AGG GGT CGG AAC TCG GAG CCA ACT CCG TTG ATG GAA GGC GAG GGG AGA TCT TTC AGA GTA CTG GGT TTC AAC CAG AGT CAA AGG GCC ATT TTT GTA CAG ACG TTG ATG AGG TAT GGA GTT GGC AAT TAC GAT TGG AAA GAG TTT GTT CCT CGC TTG AAG CAG AAG ACC TAT GAT GAA ATC AAA GAT TAT GGA GTA CTC TTC TTG AAG CAC ATT GCT GAA GAT ATT GAC AAT TCT CCA ACC TTC TCA GAT GGT GTA CCC AAG GAA GGA CTT AGA ATT GAA GAT GTT CTA GTC AGA ATT GCT GTT CTG ATG CTT GTA CAA GAG AAG GTG AAA TAT GTA GAA GAT CAT CCA GCG AAA CCT GTT TTC CCC AAC CGC ATT CTT GAA AGA TTC CCA GGA CTG AGA AGT GGA AAA GTT TGG AAG GAA GAA CAT GAC AAG ATA ATG ATA CGT GCT GTT TTA AAG CAT GGG TAC GGA CGA TGG CAA GCC ATT GTT GAT GAC AAA GAG TTG GGG ATC CAA GAG CTT ATC TGC AAA GAA TTG AAT TTC CCT CAC GTA AGT TTG TCT GCT GCT GAA CAA GCT CAG GGG CAG AAT GGT AGT TCC AAT CCT GGA GCG CAG CAT GGT ATT GCG GGG AAC AAT AAT GCT CAA GTA AAC TCG ATG TTC TAC TAT CGG GAC ATG CAG AGA AGA CTA GTT GAG TTT GTG AAA AAG CGA ATT CTG CTT CTG GAG AAG GCG TTG AAT TAT GAA TAT GCG GAG GAT TAT GGT TCT ATG CCT AGT GAA GAA CCA GAA GCT GAA GCA AAG GTC ACC GAC TCA GTG AGA GCA AAC TTT GTT GAG GTC GAC GAT GAA ATG CTT GAT GGA CTT CCC AAG ACT GAG CCC ATC ACT TCA GAA GAA ATG ATG GAT GAC AAC AAC CAA GAG CGC GTT GAA ATA GCT CAA CTT TAT AAC AAG ATG TGC AAA GAT TTA GAT GAG AAC GCT CGT GAA TCA GTC ATC AAT GGT AAC ATT AGC AGA ATC CTC TCG GCT TCA TCT GAT CAA TGC TCA CAC GAG 
E_sal_2                         ATG AGT AGC TTA GTG GAG AGG CTT CGT ATA CGA TCA GAC AGG AAA CCA GTT TAT AAC CTA GAT GAT TCT GAT GAT GAC TTT GTT CCT AAA AAG GAT CGG CTT GAG CAA GTT GAG GCT ATT GTC AGA ACA GAC GCG AAA GAG AAT GCA TGC CAG GCT TGT GGA GAA AGT GCA AAT CTT GTA AGC TGC AAC ACA TGC ACG TAT GCT TAC CAT GCT AAA TGC TTA GTT CCA CCT CTT AAA GAT GCT TCC GTG GAA AAT TGG AGA TGC CCT GAA TGC GTT AGT CCT CTT AAT GAG ATA GAT AAG ATA TTG GAC TGT GAA TCG CGT CCT ACA ATA GAA CAA GAT TCA TCC GAT GCG GCA CCA GAG CCA GTT TTT GTG AAA CAG TAT CTC GTG AAG TGG AAG GGA TTA TCA TAC CTT CAC TGC TCT TGG GTG AAC AAC TTT CAC CGT CAA TTG GAA TCA GTC AAT AAC AAC GAA GAT GAT TTT GTT GCC ATT CGT CCT GAG TGG ACC ACC GTT GAT CGG ATT CTT GCC TAC AGA GAA GAA GAT GAG GAA CAA TAT CTT GTC AAA TAT AAA GAA CTT TCT TAT GAC GAA TGC TAC TGG GAA TCA GAA TCA GAC ATC TCA ACC TTC CAG AAC GAG ATT CAA AGG TTC AAA GAT ATA AAT TCT AGA ACT CGT AGA GTC GAC CTT AGA AGA AAT CCC AGA GAC TTT CAA CAG TTT GAT CAT AGT CCT GAA TTC CTC AAA GGC TTA TTG CAT CCC TAC CAG CTT GAG GGG CTT AAT TTT CTG CGG TTC TCG TGG TCA AAG CAG ACA CAT GTT ATC CTT GCT GAT GAA ATG GGG CTA GGC AAA ACA ATT CAA AGC ATT GCC CTT CTA GCT TCA CTT TTT GAG GAG AAT CTC ATC CCC CAT TTG GTG ATT GCT CCT CTC TCG ACT CTG CGG AAC TGG GAG AGA GAG TTT GCC ACA TGG GCC CCA CAG ATG AAT GTG GAA CAC GAG TTT TAC TTT CCA AAG CAG AAT AAG ATC AAG AAA AAG AAA TCT GGA CAA ATG AGT AGC GAA AGC AAG CAA AAA AGA ATC AAA TTT GAT GTC CTT CTC ACA TCG TAT GAG ATG ATC AAC CTA GAC ACA GCA GTT CTG AAA CCA ATT AAG TGG GAG TGC ATG ATT GTT GAT GAA GGC CAT CGA CTG AAA AAT AAG GAT TCA AAG CTG TTC TCT TCG TTG ACA CAG TAT TCA AGT AAC CAT CGT ATT CTT CTG ACA GGA ACA CCG CTT CAG AAC AAC TTG GAT GAA CTT TTC ATG CTC ATG CAT TTT CTT GAC GCG GGG AAG TTT GGC AGT TTA GAG GAA TTC CAG GAG GAG TTC AAA GAT ATT AAT CAA GAG GAG CAG ATT TCA AGA CTC CAC AAA ATG TTG GCC CCG CAT TTG CTC AGA AGG GTC AAG AAA GAC GTA ATG AAA GAC ATG CCC CCT AAA AAA GAG CTC ATT TTG CGT GTT GAT TTA AGC AGC CAG CAA AAA GAA TAT TAC AAA GCT ATT TTT ACC CGT AAC TAT CAA ATA TTG ACA AAA AAA GGA GGT GCT CAG ATT TCT CTA AAT AAC ATA ATG ATG GAA TTA CGA AAA GTT TGT TGC CAT CCT TAT ATG CTG GAA GGT GTT GAG CCA GTT ATT CAC GAC GCA CAT GAA GCT TTC AAG AAA CTT GTG GAA TCT TGT GGA AAG CTG CAA CTT TTA GAC AAG ATG ATG GTC AAG CTG AAA GAG CAA GGA CAC AGA GTT CTC ATA TAT ACA CAG TTT CAG CAC ATG CTT GAC TTA CTT GAA GAC TAC TGT TCC TAT AAG GAA TGG AAC TAT GAG CGA ATT GAT GGA AAG GTT GGC GGA GCT GAG CGG CAA ATA CGA ATT GAT CGG TTC AAT GCT AAA AAC TCT AAC AGA TTT TGT TTT TTG CTC TCT ACA AGA GCT GGT GGC TTA GGA ATA AAT CTT GCA ACC GCC GAT ACA GTA ATC ATT TAT GAC AGT GAC TGG AAT CCT CAT GCT GAT CTC CAG GCT ATG GCT AGA GCT CAT CGA CTT GGC CAA ACA AAT AAG GTT ATG ATT TAC AGG CTC ATA AAC CGA GGC ACC ATT GAA GAA AGG ATG ATG CAG TTG ACT AAA AAG AAG ATG GTT CTG GAG CAT CTT GTT GTC GGG AAG CTG AAA ACA CAG AAC ATT AAT CAG GAA GAG TTA GAT GAC ATC ATC AGG TAT GGT TCG AAG GAG CTT TTT GCT AGT GAA GAT GCA GAA GCA GGG AAG TCT GGA AAA ATT CAT TAT GAT GAT GCG GCT ATA GAC AAG TTG CTT GAT CGT GAT ATC GTA GAT GCT GAG GAG CTT GCA GTG GAT GAT GAA GAG GAG AAT GGA TTC TTA AAG GCT TTC AAG GTG GCA AAT TTT GAG TAT ATA GAT GAA AAT GAG GCA GCA GCA TTA GAG GCA CAG AGA GTT GCT GCT GAA AGC AAA TCT TCA GCA GGC GAT AGG GCA AGT TAT TGG GAA GAG TTG TTA AAA GAC AAA TTT GAG GTG CAG CAG GCT GAG GAG CTT AAT GCT CTT GGA AAA AGA AAA AGA AGT CGC AAG CAG TTG GTA TCT GTT GAA GAA GAT GAT CTT GCT GGT TTG GAA GAT GTG AGC TCT GAT GGA GAT GAA AGT TAT GAA GCA GAG TCA ACG GAT GGT GAA GCA CCG GGA CAA GGA AAT GGT AGA AGG CCA TAC AGA AGA AGG GGT CGG AAC TCG GAG CCA ACT CCG TTG ATG GAA GGC GAG GGG AGA TCT TTC AGA GTA CTG GGT TTC AAC CAG AGT CAA AGG GCC ATT TTT GTA CAG ACG TTG ATG AGG TAT GGA GTT GGC AAT TAC GAT TGG AAA GAG TTT GTT CCT CGC TTG AAG CAG AAG ACC TAT GAT GAA ATC AAA GAT TAT GGA GTA CTC TTC TTG AAG CAC ATT GCT GAA GAT ATT GAC AAT TCT CCA ACC TTC TCA GAT GGT GTA CCC AAG GAA GGA CTT AGA ATT GAA GAT GTT CTA GTC AGA ATT GCT GTT CTG ATG CTT GTA CAA GAG AAG GTG AAA TAT GTA GAA GAT CAT CCA GCG AAA CCT GTT TTC CCC AAC CGC ATT CTT GAA AGA TTC CCA GGA CTG AGA AGT GGA AAA GTT TGG AAG GAA GAA CAT GAC AAG ATA ATG ATA CGT GCT GTT TTA AAG CAT GGG TAC GGA CGA TGG CAA GCC ATT GTT GAT GAC AAA GAG TTG GGG ATC CAA GAG CTT ATC TGC AAA GAA TTG AAT TTC CCT CAC GTA AGT TTG TCT GCT GCT GAA CAA GCT CAG GGG CAG AAT GGT AGT TCC AAT CCT GGA GCG CAG CAT GGT ATT GCG GGG AAC AAT AAT GCT CAA GTA AAC TCG ATG TTC TAC TAT CGG GAC ATG CAG AGA AGA CTA GTT GAG TTT GTG AAA AAG CGA ATT CTG CTT CTG GAG AAG GCG TTG AAT TAT GAA TAT GCG GAG GAT TAT GGT TCT ATG CCT AGT GAA GAA CCA GAA GCT GAA GCA AAG GTC ACC GAC TCA GTG AGA GCA AAC TTT GTT GAG GTC GAC GAT GAA ATG CTT GAT GGA CTT CCC AAG ACT GAG CCC ATC ACT TCA GAA GAA ATG ATG GAT GAC AAC AAC CAA GAG CGC GTT GAA ATA GCT CAA CTT TAT AAC AAG ATG TGC AAA GAT TTA GAT GAG AAC GCT CGT GAA TCA GTC ATC AAT GGT AAC ATT AGC AGA ATC CTC TCG GCT TCA TCT GAT CAA TGC TCA CAC GAG 
B_oler                          ATG AGT AGC TTA GTG GAG AGG CTT CGT TTA AGA TCA GAC AGG AAA CCA GTT TAC AAC CTA GAT GAG TCT GAT GAG GAC TAT GCT CCC AAA AAA GAC AGG TTT GAG CAA GTT GAG GCT ATT GTC AGA ACC GAC GCG AAA GAA AAT GCA TGC CAA GCT TGT GGC GAA AGT GCA AAT CTT GTG AGC TGC AAC ACC TGC ACT TAC GCT TAC CAT GCT AAA TGC CTT ATT CCG CCT CTT AAG GAT GCT TCT GTT GAG AAT TGG AGA TGC CCT GAA TGC GTT AGT CCT CTT AGT GAG ATG GAT AAG ATA TTG GAC TGT GAG ATG CGT CCT ACC ATA GAA CAA GAC TCC TCC GAT GCG GCA CCA AAG CAA GTT TCT GTG AAA CAG TAT CTC GTC AAG TGG AAG GGT TTA TCA TAC CTT CAC TGC TCT TGG GTG AAC AAC TTT CAC CGT CAG CTG GAA TCA TCC AAC AAC AAC GAA GAT GAT TTC GTC GCC ATT CGT CCT GAG TGG ACC ACC GTT GAT CGG ATT CTC GCC TAC AGA GAA GAA GAT GAG GAG CAA TAT CTC GTA AAG TAT AAA GAG CTT TCT TAT GAT GAG TGT TAT TGG GAA TCG GAA TCA GAC ATC TCG ACG TTC CAG AAT GAG ATC CAA AGG TTC AAG GAT ATC AAT TCC AGG ACT CGC AGA GTC GAC CAT AGA AGA AAT CCC AAA GAC TTT CAA CAG TTT GAT CAT AGT CCT GAG TTC CTC AAA GGT TTG TTG CAT CCG TAT CAG CTT GAG GGG CTT AAT TTT CTG CGC TTC TCG TGG TCA AAG CAG ACA CAT GTT ATC CTT GCT GAT GAA ATG GGG CTA GGC AAA ACA ATT CAA AGC ATT GCC CTT TTA GCT TCA CTT TTT GAG GAG AAC CTC ATC CCG CAT TTG GTG ATC GCT CCA CTC TCG ACT CTG AGG AAC TGG GAG AGA GAG TTC GCC ACA TGG GCC CCG CAG ATG AAT GTG GAA CAC GAG TTT TAC TTC CCG AAA CAG CAG AAG ATG AAG AAG AAG AAA TCT GGA CAA AGC AGT AGT GAA AAC AAG CAA AAA AGA ATA AAG TTT GAT GTC CTC CTC ACA TCG TAT GAG ATG ATC AAC CTA GAC ACA GCA GTT CTT AAA CCA ATT AAG TGG GAA TGC ATG ATT GTT GAT GAA GGC CAT CGA CTG AAG AAT AAG GAC TCG AAG CTG TTC TCT TCG TTG ACG CAG TAT TCA AGT AAC CAT CGT ATC CTT CTG ACA GGA ACA CCA CTT CAG AAC AAC TTG GAT GAA CTT TTC ATG CTC ATG CAT TTT CTT GAC GCG GGG AAG TTT GGC AGT TTA GAG GAG TTC CAG GAG GAG TTC AAA GAT ATT AAT CAA GAG GAG CAG ATT TCA AGA CTC CAC AGA ATG TTG GCT CCA CAT TTG CTC AGA AGG GTC AAG AAA GAC GTA ATG AAA GAC ATG CCC CCT AAG AAG GAG CTC ATT TTG CGT GTT GAT CTA AGC AGC GAG CAA AAA GAA TAT TAT AAG GCT ATA TTG TCC CGT AAC TAT CAA GTA TTG ACC AAA AAA GGG GGC GCT CAA ATT TCT CTT AAT AAC ATA ATG ATG GAA TTG CGA AAA GTT TGC TGC CAT CCT TAC ATG CTG GAA GGT GTT GAA CCA GTA ATT CAC GAC GCA AAT GAA GCT TTC AAG AAA CTT GTG GAA TCT TGT GGA AAG CTG CAA CTG TTA AAC AAA ATG ATG GTC AAG CTG AAA GAG CAA GGA CAC AGA GTT CTC ATA TAC ACG CAG TTC CAG CAC ATG CTT GAC TTG CTT GAA GAC TAT TGT TCC TAT AAG GAA TGG AGC TAT GAG CGA ATC GAT GGA AAG GTT GGA GGA GCT GAG CGG CAA ATA CGC ATA GAT CGG TTT AAT GCC GTA AAC TCT AGC AGA TTC TGT TTT TTG CTC TCC ACA AGA GCT GGT GGC TTA GGA ATT AAC CTT GCA ACT GCC GAT ACA GTA ATC ATA TAT GAC AGT GAC TGG AAC CCT CAT GCT GAT CTA CAG GCT ATG GCT AGA GCA CAT CGA CTC GGC CAA AGA AAT AAG GTG ATG ATT TAC AGA CTC ATA AAC CGA GGC ACA ATT GAA GAA AGG ATG ATG CAG TTG ACC AAA AAG AAG ATG GTT CTA GAG CAT CTT GTT GTT GGG AAA CTG AAA ACA CAG AAC ATC AAT CAG GAA GAG TTA GAT GAC ATC ATC AGG TAT GGT TCA AAG GAG CTT TTT GCT AGC GAA GAT GAC GAA GCA GGG AAG TCC GGA AAA ATT CAT TAT GAT GAT GCG GCT ATA GAC AAG TTG CTT GAT CGT GAT ATC GTA GAT GCA GAG GAG GTC GCA GTG GAT GAT GAA GAG GAG AAT GGA TTC TTA AAG GCT TTT AAG GTG GCG AAT TTT GAG TAT ATA GAT GAA AAT GAG GCG GCA GCA TTG GAG GCA CAG AGA GTT GCT GCG GAA AAC AAA TCT TCA GCA GGC GAA AGG GCA AGT TAT TGG GAG GAG TTG TTA AAA GAC AAA TTT GAG GTG CAG CAG GCT GAG GAG CTT AAT GCT CTT GGA AAG AGG AAA AGA AGT CGC AAA CAG TTG GTA TCT GTG GAA GAA GAT GAT CTT GCT GGG TTG GAA GAT GTG AGC TCT GAT GGA GAT GAA AGT TAC GAA GCC GAT TCA ACA GAT GGT GAA GCA CCT GGA CAA GGA ATT GGA AGA AGG CCA TAC CGA AGA AAG GGC AGA AAC TCG GAG CCA ACT CCT TTG ATG GAA GGC GAA GGG AGG TCT TTT AGA GTA CTC GGT TTC AAC CAG AGT CAA AGG GCC ATT TTT GTA CAG ACG TTG ATG AGG TTT GGA GTT GGA AAT TAC GAC TGG AAG GAG TTT GTT CCT CGC TTG AAG CAG AAG ACC TAT GAC GAA ATA AAA GAA TAC GGA GTA CTC TTC TTG AAG CAC ATT GCT GAA GAT ATT GAC AAC TCT TCA ACC TTT TCA GAT GGT GTG CCC AAG GAA GGA CTT AGA ATT GAA GAT GTT CTA GTC AGA ATT GCT GTT CTT ATG CTT GTA CAG GAG AAG ATG AAA CTT GTA GAA GAT CAT CCA GGG AAA CCT GTT TTC CCC AAC CGC ATT CTT GAA AGA TTC CCA GGA CTG AGA AGT GGA AAA GTG TGG AAG GAG GAA CAT GAC AAA ATA ATG ATT CGT GCT GTT TTA AAG CAT GGG TAC GGA CGC TGG CAA GCT ATT GTT GAT GAC AAA GGG TTG GGG ATC CAA GAG CTT ATC TGC AAA GAA CTG AAC TTC CCT CAC ATA AGT TTG TCT GCT GCG GAG CAA GCT CAA GGG CAA AAC GGT AGC TCC AAT CTG GGA GCA CAG CAT GGT GTT ACG GTG AAC AGT AAT GCT CAA GTA AAC TCC ATG TTC TAC TAC CGA GAC ATG CAG AGA AGA CTT GTC GAG TTT GTG AAA AAG CGA GTT CTG CTT CTG GAG AAG GCG TTG AAC TAC GAA TAT GCA GAG GAC TAT GGC TCT GTG CCT AGT GAA GAA CCA GAA GCT GAA CGA AAG GTC ACT GAC ACA GTG GGG GCC AGC TTT ATC GAG GTC GAT GAT GAA ATG CTT CAG GCA CTT CCC AAG ACT GAG CCC ATC ACT TCA GAA GAA ATT ATG GTT GAC AAC AAC CAA GAG CGG GTC GAG ATA TCC CAA CTT TAT AAC AAG ATG TGC AAA GAT TTA GAT GAG AAC GCT CGT GAA TCT GTC ATA GAA TCT AAC ATT AGC AGA ATC CTT TCG GCT CCA TCT GGT CAA CTC TCT AAT GAA 
B_rapa                          ATG AGT AGC TTA GTG GAG AGG CTT CGT TTA AGA TCA GAC AGG AAA CCA GTT TAC AAC CTA GAC GAG TCT GAT GAG GAC TAT GCT CCC AAA AAA GAC AGG TTT GAG CAA GTT GAG GCT ATT GTC AGA ACC GAC GCG AAA GAA AAT GCA TGT CAA GCT TGT GGC GAA AGT GCA AAT CTT GTG AGC TGC AAC ACC TGC ACT TAT GCT TAC CAT GCT AAA TGT CTC ATT CCG CCT CTT AAG GAT ACT TCT GTT GAG AAT TGG AGA TGC CCT GAA TGC GTT AGT CCT CTT AGT GAG ATG GAT AAG ATA TTG GAC TGT GAG ATG CGT CCT ACC ATA GAA CAA GAC TCC TCC GAT GCG GCA CCA AAG CCA GTT TCT GTG AAA CAG TAT CTC GTC AAG TGG AAG GGA TTA TCA TAC CTT CAC TGC TCT TGG GTG AAC AAC TTT CAC CGT CAG CTG GAA TCA TCC AAC AAC AAT GAA GAT GAT TTC GTC GCC ATT CGT CCT GAG TGG ACC ACC GTT GAT CGG ATC CTC GCC TAC AGA GAA GAA GAT GAG GAA CAA TAT CTC GTA AAG TAT AAA GAG CTT TCT TAT GAT GAG TGT TAT TGG GAA TCG GAA TCA GAC ATC TCG ACG TTC CAG AAT GAG ATC CAA AGG TTC AAG GAT ATC AAT TCC AGG ACT CGC AGA GTC GAC CAT AGA AGA AAT CCT AAA GAC TTT CAG CAG TTT GAT CAT AGT CCT GAG TTC CTC AAA GGT TTG TTG CAT CCG TAT CAG CTT GAG GGG CTT AAT TTT CTG CGC TTC TCG TGG TCA AAG CAG ACA CAT GTT ATC CTT GCT GAT GAA ATG GGG CTA GGC AAA ACA ATT CAA AGC ATT GCC CTT TTA GCT TCG CTT TTT GAG GAG AAC CTC ATT CCG CAT TTG GTG ATC GCT CCT CTC TCG ACT CTG AGG AAC TGG GAG AGA GAG TTT GCC ACA TGG GCC CCG CAG ATG AAT GTG GAA CAC GAG TTT TAC TTT CCC AAA CAG CAA AAG ATG AAG AAG AAG AAA TCT GGA CAA AGC AGT AGT GAA AAC AAG CAA AAA AGA ATA AAG TTT GAC GTC CTC CTC ACA TCG TAT GAG ATG ATC AAC CTA GAC ACA GCA GTT CTT AAA CCA ATC AAA TGG GAA TGC ATG ATT GTT GAT GAA GGC CAT CGA CTG AAG AAT AAA GAT TCA AAG CTG TTC TCT TCA TTG ACA CAG TAT TCA AGT AAC CAT CGT ATC CTT TTG ACA GGA ACA CCA CTT CAG AAC AAC TTG GAT GAA CTT TTC ATG CTC ATG CAT TTT CTT GAC GCC GGG AAG TTT GGC AGT TTA GAG GAG TTC CAG GAG GAG TTC AAA GAT ATT AAT CAA GAG GAG CAG ATC TCA AGA CTC CAC AGA ATG TTG GCT CCA CAC TTG CTC AGA AGG GTC AAG AAA GAC GTA ATG AAA GAC ATG CCC CCT AAG AAG GAG CTC ATT TTG CGT GTT GAT CTA AGC AGC GAG CAA AAA GAA TAT TAT AAG GCT ATT TTG TCT CGT AAC TAT CAA GTA TTG ACC AAA AAA GGG GGC GCT CAA ATT TCT CTT AAT AAC ATA ATG ATG GAA CTG CGA AAA GTT TGC TGC CAT CCT TAT ATG CTG GAA GGT GTT GAA CCA GTA ATC CAC GAC GCA AAT GAA GCT TTC AAG AAA CTT GTG GAA TCT TGT GGA AAG TTG CAA CTG TTA GAC AAA ATG ATG GTC AAG CTG AAA GAG CAA GGA CAC AGA GTT CTC ATA TAC ACA CAG TTC CAG CAC ATG CTT GAC TTG CTT GAA GAC TAT TGT TCC TAT AAG GAA TGG AGC TAT GAG CGA ATC GAT GGA AAG GTT GGA GGA GCT GAG CGG CAA ATA CGC ATA GAT CGG TTT AAT GCC GTA AAC TCT AGC AGA TTC TGT TTT TTG CTC TCT ACA AGA GCT GGT GGC TTA GGA ATT AAT CTT GCA ACT GCC GAT ACA GTA ATC ATA TAT GAC AGT GAC TGG AAC CCT CAT GCT GAT CTA CAG GCT ATG GCT AGA GCA CAT CGA CTT GGC CAA AGA AAT AAG GTG ATG ATT TAC AGA CTT ATA AAC CGA GGC ACC ATC GAA GAA AGG ATG ATG CAG TTG ACA AAA AAG AAG ATG GTT CTG GAG CAT CTT GTT GTT GGG AAA CTG AAA ACA CAG AAC ATC AAT CAG GAA GAG TTA GAT GAC ATC ATC AGG TAT GGT TCA AAG GAG CTT TTT GCT AGC GAA GAT GAC GAA GCA GGG AAG TCC GGA AAA ATT CAT TAC GAT GAT GCG GCT ATA GAC AAG TTG CTT GAT CGT GAT ATC GTA GAT GCA GAG GAG GTC GCA GTG GAT GAT GAA GAG GAG AAT GGA TTC TTA AAG GCT TTT AAG GTG GCG AAT TTT GAG TAT ATA GAT GAA AAT GAG GCG GCA GCA TTG GAG GCA CAG AGA GTA GCT GCG GAA AAA AAA TCT TCA GCA GGC GAA AGG GCA ACT TAT TGG GAA GAG TTG TTG AAA GAC AAA TTT GAG GTG CAG CAG GCT GAG GAG CTT AAT GCT CTT GGA AAG AGG AAA AGA AGT CGC AAA CAG TTG GTA TCT GTG GAA GAA GAT GAT CTT GCT GGT TTG GAA GAT GTG AGC TCT GAT GGA GAT GAA AGT TAC GAA GCC GAT TCA ACA GAT GGT GAA GCA ACG GGA CAA GGA AAT GGA AGA AGG CCA TAC CGA AGA AAA GGC AGA AAC TCG GAG CCA ACT CCT TTG ATG GAA GGC GAA GGG AGA TCT TTT AGA GTA CTC GGT TTC AAC CAG AGT CAA AGG GCG ATT TTT GTT CAG ACG TTG ATG AGG TTT GGA GTT GGA AAT TAC GAC TGG AAG GAG TTT GTT CCT CGC TTG AAG CAG AAG ACC TAT GAC GAA ATA AAA GAA TAC GGA GTA CTC TTC TTG AAG CAC ATT GCT GAA GAT ATT GAC AAC TCT TCA ACC TTT TCA GAT GGT GTG CCC AAG GAA GGA CTT AGA ATT GAA GAT GTT CTA GTC AGA ATT GCT GTT CTT ATG CTT GTA CAG GAG AAG GTG AAA CTT GTA GAA GAT CAT CCA GGG AAA CCT GTT TTC CCA AAC CGC ATT CTT GAA AGG TTC CCT GGA CTT AGA AGT GGA AAA GTG TGG AAG GAG GAA CAT GAC AAA ATA ATG ATA CGT GCT GTT TTA AAG CAT GGG TAC GGA CGC TGG CAA GCT ATT GTT GAT GAC AAA GGG TTG GGG ATC CAA GAG CTT ATC TGC AAA GAA CTG AAC TTC CCT CAC ATA AGT TTG TCT GCT GCT GAG CAA GCT CAA GGG CAA AAC GGT AGT TCC AAT CTG GGA GCA CAG CAT GGC GTT ACG GGG AAT AGT AAT GCT CAA GTA AAC TCC ATG TTC TAC TAT CGA GAC ATG CAG AGA AGA CTT GTC GAG TTT GTC AAA AAG CGA GTT CTG CTT CTG GAG AAG GCG TTG AAC TAT GAA TAT GCA GAG GAC TAT GGC TCT GTG CCT AGT GAA GAA CCA GAA GCT GAA CCA AAG GTC ACT GAC ACA GTG GGG GCC AGC TTT ATT GAG GTC GAT GAT GAA ATG CTT CAG GCA CTT CCC AAG ACT GAG CCC ATC ACT TCA GAA GAG ATT ATG GTT GAC AAC AAC CAA GAG CGG GTT GAG ATA GCC CAA CTT TAT AAC AAG ATG TGC AAA GAT TTA GAT GAG AAC GCT CGT GAA TCT GTC ATA GAA TCT AAC ATT AGC AGA ATC CTT TCG GCT CCA TCT GAT CAA CTC TCT ACT GAA 
R_com                           ATG AGT AGC CTG GTC GAG AGG CTT CGT GTT AGA TCG GAG CGA AGG CCA GTT TAT AAC TTA GAT GAA TCG GAT GAA GAT TTC GTG TCA GGA AAA CCT AAA CAA GAA AAA ATC GAA AGG ATA GTC AGG GAC GAT GCG AAG GCT GAC TGT TGT CAA TCT TGT GGA GAA AAT GGC GAT CTT TTG AGC TGT GAA ACG TGT ACT TAT TCT TAC CAT CCC AAG TGC CTA CTT CCA CCT ATA AAA GCT ACT CTT CCT AGC AAC TGG AGA TGT CCA GAA TGT GTT AGC CCT CTC AAT GAT ATT GAT AAG ATT TTG GAC TGT GAA ATG CGT CCT ACT GTA GAT AAT GAT GTG TCC AAG CTG GGT TCA AAG CAA ATT TTT GTA AAA CAG TAT CTT GTG AAG TGG AAA GGA TTA TCT TAT CTG CAC TGT ACT TGG GTA AAT AAC TTC CAT CGT CAA ATG GAC TCG AAC AAT AAC GCT GAG GAT GAC TTT GTT GCC ATT CGG CCT GAA TGG ACT ACT GTT GAC CGG ATT CTT GCT TGC AGG GGA GAT GAT GAG AAG GAA TAT TTT GTG AAG TAT AAA GAA CTT CCT TAT GAT GAA TGT TAT TGG GAA TTT GAA TCA GAT ATA TCA GCA TTT CAG CCT GAA ATA GAA AAA TTT AAC AGA ATT CAG TCA AAA TCT CGC AAA ACT GAC TCC AAG AAG AAG TCA AAA GAA TTT CAA CAG TAT GAA CAA AGT CCT GAA TTT CTA ACT GGC TCC TTA CAT CCA TAT CAA CTA GAA GGC TTG AAC TTC TTG CGT TTT TCG TGG TCC AAA CAG ACG CAT GTG ATA CTT GCT GAT GAG ATG GGC CTT GGA AAA ACT ATA CAA AGT ATT GCA TTC TTA GCA TCT CTT TTT GAA GAA AGC CTC TCG CCG CAT TTG GTT GTA GCT CCA CTT TCA ACA TTG CGG AAC TGG GAG CGT GAA TTT GCA ACA TGG GCA CCC CAA CTG AAT GTT GAG TAT GAA TTT TAC TAT CCC AAG CAC AAA AAG ATT AAG AAA AAG AAA TCT GGT CAA GTT GTA GGT GAA AGC AAA CAA GAT AGA ATC AAA TTT GAT GTG CTC TTA ACT TCT TAT GAG ATG ATC AAC TTG GAC ACG ACA TCA CTG AAA CCA ATA AAG TGG GAG TGC ATG ATT GTT GAT GAA GGT CAT CGT CTC AAA AAT AAG GAC TCA AAA TTG TTT CTT TCA CTG AAG CAG TAT TCT AGC AAT CAT CGT GTG CTT TTG ACT GGA ACT CCT CTT CAG AAC AAT CTG GAT GAA CTT TTC ATG CTC ATG CAC TTC CTT GAT GCT GGA AAG TTT GCA AGT TTG GAG GAG TTC CAG GAG GAG TTT AAG GAT ATA AAT CAA GAG GAG CAA ATT TCG AGA CTT CAT AAA ATG TTG GCA CCC CAT CTC CTT CGA AGG GTG AAG AAG GAT GTC ATG ACA GAG TTA CCT CCT AAA AAG GAA CTC ATT CTA CGT GTT GAA CTA AGC AGC AAG CAA AAA GAA TAT TAC AAG GCC ATT TTG ACT CGT AAC TAT CAA ATA TTA ACT CGA CGT GGT GGT GCA CAG ATA TCT CTC ATC AAT GTG GTT ATG GAA TTG CGC AAG CTC TGC TGT CAT CCT TAT ATG TTA GAA GGA GTT GAA CCA GAT ATA CAA GAT TCC AAT GAA TCT TTT AGA CAG CTT GTG GAA TCT TCT GGG AAA CTG CAA CTG TTA GAC AAA ATG ATG GTC AGG CTT AAA GAG CAG GGA CAC AGA GTT CTC ATT TAT TCA CAA TTT CAG CAC ATG CTA GAC TTG TTG GAA GAT TAC TGC ACA TAT AAG AAA TGG CAA TAT GAA CGG ATC GAT GGA AAG GTT GGT GGA GCG GAG AGA CAA GTT CGT ATA GAC CGG TTC AAT GCC AAA AAT TCT TCC AGA TTT TGT TTT CTC CTT TCT ACT AGA GCT GGA GGA TTG GGC ATA AAC CTT GCA ACT GCT GAT ACA GTT ATT ATA TAT GAT AGT GAT TGG AAT CCT CAT GCT GAT CTT CAA GCA ATG GCT AGA GCT CAT CGA CTT GGC CAA ACC AAC AAG GTA ATG ATT TAT AGG CTC ATT ACA CGG GGA ACT ATT GAG GAA CGG ATG ATG CAG ATG ACT AAG AAG AAA ATG GTT TTA GAG CAT CTT GTT GTT GGA AGG CTG AAA GCA CAA AAT ATT AAC CAG GAA GAG TTA GAC GAC ATC ATT AGG TAT GGT TCA AAG GAG CTA TTT GCT GAT GAA AAT GAT GAA GCA GGA AAA TCA CGT CAA ATT CAT TAT GAT GAC ACT GCT ATA GAC CGA TTA CTT GAT CGT GAA CAA GTT GGA GAA GAA GAG GCT TCA GTG GAT GAT GAA GAG GAA GAT GGA TTT TTG AAG GCT TTT AAG GTT GCA AAT TTT GAG TAC ATT GAC GAA GTC CAG GCT GCA GCG GAG GCA GCT CAA AAA GCT GCA GCA GAA GCT AAA TCT ACC TTG AAT GAA AGG TCA AAT TAC TGG GAA GAA TTG TTG AAA GAT AGA TAT GAA GTG CAT AAG GTT GAG GAG TTT AAT GCG TTA GGC AAG GGA AAA AGA AGC CGT AAA CAG ATG GTG TCT GTT GAA GAA GAT GAT CTT GCT GGT TTG GAA GAT GTA AGC TCT GAT GGC GAG GAT AAC TAT GAA GCT GAT TTG ACT GAT AGT GAG ACG GCT TCT TCT GGA ACA GGA AGA AAG CCT TAC AGA AAG AGA GCT CGT AAT ATG GAA CCA ATC CCT TTG ATG GAG GGT GAA GGA AGA TCA TTT AGG GTG CTG GGT TTC AAT CAA AAT CAG AGG GCT GCA TTC GTA CAA ATT TTG ATG AGG TTT GGG GTA GGG GAG TAT GAC TGG AAG GAG TTC GCA TCT CGC ATG AAA CAG AAG TCA TAT GAA GAA ATA AGA GAT TAT GGG ATT CTT TTC TTG TCT CAT ATC GTT GAA GAA ATA ACT GAC TCA CCA AAC TTT TCA GAT GGT GTT CCT AAA GAA GGA CTT CGA ATT CAA GAT GTA CTT GTT AGG ATT GCT GTC CTG CTT CTG ATC CTG GAA AAG GTG AAG TTT GCA TCT GAG AAG CCG GGC ATT CCA CTT TTC ACA GAT GAC ATT GTA TTG CGC TAC CCA GGA CTG AAG AGT GGA AAA TTT TGG AAA GAA GAA CAT GAT CTG TTA TTA CTT CGT GCA GTC TTA AAG CAT GGA TAT GGA AGG TGG CAA GCT ATT GTT GAT GAC AAA GAC TTG AAG ATT CAG GAG ATC ATT TGT AAA GAG TTG AAT CTT CCT TTT ATA AAT CTG CTT ATC ACA GGA CAA TCC CAA GCT CAA AAT GGT GTT GCT AAC ACT GAA CCT CCT CAA GGT ACT GGC AAT GAT TTA GCA GCT GAT TCC AAT ATA TTA TAT CAT TTT AGA GAT ATG CAG CGC CGG CAG GTT GAG TTC ATT AAG AAA CGA GTG CTT CTT TTA GAG AAA GGG CTC AAT GCA GAG TAC CAG AAA GAA TAT TCG GAG ATT GCA ACG GAA GAG CCT GAA GGT GAC ATA AAG GCT GCA GAT GGA TTT AAT TTA GGC TCC ACA GAG ACT GAT GCT CAA ATG ATT GAC CAG TTG CCT CAA ACG GAA CTG ATT ACA ACG GAA GAA ATT CTG ACA GAT GAT GAT CCA GAT AGA TTG GAA TTG CCG CAA CTC TAC AAT AAG ATG TGC AAC ATA TTG GAG CAA AAC GTT CAA GAA TCT GTT ATT TCT CAA CAG ATA AAT CAA ATT CTC TCG CAT CCA CAA CAG AAG TCT GTC CCT GAA 
M_escul                         ATG AGT AGC TTG GTC GAG AGA CTC CGT GTT CGA TCA GAG CGA CGG CCA ATT TAT ATC TTA GAT GAG TCA GAT GCT GAT TTT GTG TTG GGA AAA CCT AAA CCG GAA AAG TTC GAA AGG ATA GTG AGG CCT GAT GCG AAA GAA GAC TGC TGT CAA TCT TGT GGA GAA AAT AGG GAT CTT CTG AGC TGT GAA ACT TGC ACT TAT GCT TAC CAT GCC AAG TGT CTA CTT CCG CCG CTA AAA GCT ACT CCT CCT AGC AAC TGG AGA TGT CCT GAA TGT GTT AGC CCC CTG AAT GAT ATT GAT AAG ATA TTG GAC TGT GAA ATG CGT CCT ACT GTA GAC AAT GAT GTG TCC AAG TTG GGC TCC AAG CAA ATT TTT GTG AAA CAG TAT CTT GTG AAA TGG AAG GGA TTA TCT TAT CTG CAT TGC ACT TGG GTA AAC AAC TTC CAT CGT CAA ATG GCC TCA AAT AAT AAC TCT GAG GAT GAC TTT GTT GCT ATT CGG CCT GAG TGG ACT ACT GTT GAC CGA ATT CTT GCT TGC AGA GGA GAT GAG GAG AAA GAA TAT TTT GTG AAG TAT AAA GAA CTT TCC TAT GAT GAA TGC TAT TGG GAA TTT GAG TCA GAT ATA TCT GCA TTT CAG CCT GAA ATA GAA AGA TTT AAT AGG ATT CAT TCT AGA TCT CGC AAA ACT GAT TCC AAG AAG AAA TCA AAA GAA TTT CAA CAG TAT GAT CAT AGT CCT GAA TTT CTA ACT GGC TCA CTA CAT CCA TAT CAA CTA GAA GGG TTG AAC TTC TTA CGT TTC TCA TGG TCC AAA CAG ACA CAT GTG ATA CTT GCT GAT GAG ATG GGC CTT GGG AAA ACT ATA CAG AGT ATT GCA TTT TTA GCT TCT CTT TTT GAA GAA AGC ATC TCA CCA CAC TTG GTA GTA GCT CCG CTT TCA ACA TTG CGT AAC TGG GAG CGT GAG TTT GCT ACA TGG GCA CCT CAA ATG AAT GTT GAA TAT GAG TTT TAT TAT CCC AAG CAC AAG AAG ATC AAG AAA AAG AAA TCT GGT TTA GTT GTT GGT GAA AAA AAA CAA GAT AGG ATA AAA TTT GAT GTG CTC TTA ACT TCT TAT GAA ATG GTA AAC TTG GAC TCA ACA TCA TTG AAA CCG ATA AAG TGG GAG AGC ATG ATT GTT GAT GAA GGT CAT CGT CTC AAA AAT AAG GAT TCA AAA TTA TTT CTT TCA CTG AAG CAG TAT TCT AGC AAT CAT CGG GTG CTT TTG ACT GGA ACT CCT CTT CAG AAC AAT CTG GAT GAA CTT TTC ATG CTT ATG CAC TTC CTT GAT GCT GGG AAG TTT GCT AGT TTG GAG GAG TTC CAG GAG GAG TTT AAG GAT ATA AAT CAA GAG GAA CAA ATT TCG AGA CTT CAT AAA ATG TTG GCT CCC CAT CTC CTT AGA AGA GTG AAG AAG GAT GTC ATG ACA GAG CTC CCT CCC AAA AAG GAA CTC ATT TTA CGT GTT GAA CTT AGT AGC AAG CAA AAA GAA TAT TAC AAG GCC ATT CTG ACT CGT AAT TAT CAA ATA TTA ACT CGA CGT GGT GGT CCA CAG ATT TCT CTT ATC AAT GTG GTT ATG GAG CTG CGC AAG CTG TGC TGT CAT GCT TAT ATG TTA GAA GGA GTT GAA CCA GAT ATT GAA GAT GCC AGT GAA TCT TAC AAA CAG CTT GTT GAA TCT TCT GGG AAA CTG CAA TTA TTG GAC AAA ATG ATG GTG AAG CTT AAA GAG CAG GGA CAT AGA GTT CTT ATT TAT TCA CAA TTT CAG CAC ATG CTA GAC TTG CTA GAA GAT TAC TGC ACT TAT AAG AAA TGG CAA TAT GAA CGG ATA GAT GGA AGG GTT GGT GGA GCT GAG AGA CAA ATA CGC ATA GAT CGA TTT AAT GCC AAA AAT TCT TCA AGA TTT TGT TTT CTG CTT TCT ACT AGG GCT GGA GGA TTG GGA ATA AAC CTT GCA ACT GCT GAT ACA GTT ATT ATA TAT GAC AGT GAT TGG AAT CCT CAT GCT GAT CTT CAA GCA ATG GCT AGA GCT CAT CGA CTT GGT CAA ACC AAC AAG GTA ATG ATT TAT AGG CTC ATT ACA CGG GGA ACT ATT GAG GAA CGG ATG ATG CAG ATG ACT AAG AAG AAA ATG GTT TTA GAA CAT CTT GTT GTC GGG AGG TTA AAG GCT CAA AAC ATT AAC CAG GAA GAA CTA GAT GAC ATC ATT AGG TAT GGT TCA AAG GAG CTA TTT GCT GAT GAG AAT GAT GAA GTA GGA AAA TCA CGT CAA ATT CAT TAT GAT GAT GCT GCT ATA GAC CGA TTA CTT GAC CGT GAA CAT GTT GGG GAT GAA GAA GCT TCA TTG GAT GAT GAT GAG GAA GAT GGA TTT TTG AAG GCC TTT AAG GTT GCA AAC TTT GAG TAT ATT GAT GAA GCA GAG GCT GCA GCT GAA GAA GCT CGA AGG GCA GCT GCA GAA GCA AGA TCT GCA ATG AGC GAA AGA GCA AAT TAC TGG GAA GAG TTG TTA AAA GAC CAG TAT GAA GTG CAT AAG GTC AAG GAG TTC AAT GCC TTG GGG AAG GGG AAA AGA AGT CGT AAG CAG ATG GTG TCT GTT GAA GAA GAT GAT CTA GCT GGT TTG GAA GAT GTA AGC ACT GAA GGC GAG GAT AAT TAT GAA GCC GAC TTA ACC GAT AGT GAA ACA GCT TCT TCT GGA GCT GGG AGA AAG CCT TAC AGA AAG AGA GCT CGC AAT ATG GAG CAA CTT CCT CTG ATG GAA GGT GAG GGA AGA TCA TTC AGG GTA TTG GGT TTC AAT CAA AAT CAG AGG GCT GCA TTT GTA CAA ATT TTG ATG AGG TTT GGG GTG GGG GAA TAT GAT TGG AAG GAG TTT GCA TCT CGC ATG AAA CAG AAG ACA TAT GAA GAA ATA AGA GAT TAT GGG GTA CTT TTC TTG TCT CAC ATT GTT GAA GAT ATA AAT GAC TCG CCA AAC TTT GCA GAT GGT GTT CCT AAA GAA GGA CTT AGA ATA CTA GAT GTA CTT GTT AGG ATC GCT GTC CTG CTT CTG ATC AGG GAT AAG GTG AAG TTT GTA TTA GAG AAG CCA GGC ACT CCA CTT TTC ACA GAT GAT ATT GTA TTG CGC TAT CCA GGA CTG AAG AGT GGA AAA TTT TGG AAA GAA GAA CAT GAT CTA TTG TTG CTT CGT GCA GTA CTG AAG CAT GGA TAT GGA AGG TGG CAA GCT ATT GTT GAT GAC AAA GAC TTG AGG ATT CAG GAG CTC ATT TGT CAA GAG TTG AAT CTT CCT TTT ATA AAT CTA CCT GTG CCA GGA CAA GTT CAA ACT CAA AAC GGT GTT GTT ACG ACG GAA GCT CCT CAG GGT ACT AGC AAT TAT TTG GGA GCT GAT CCT TCT ATA CTT TAT CAT TTT AGA GAC ATG CAG AGG CGA CAG GTT GAG TTC ATT AAG AAG AGA GTG CTG CTT TTG GAG AAG GGC CTT AAT GCC GAG TAC CAG AAA GAA TAC CCA GAG ATT ACA GGT GAA GAG CCT GAA GGT GAC ATA AAG GCT GCA GAT GGA TCA AAT TCA AGC TCC ATA GAG ATT GAT GCT CAA ATT ATT GAT CAG TTG CCT CAA ATG GAA CCA ATT TCA TCC GAA GAA ATT TCT CCA GAT GAT GAT CCG GAT AGA TTA GAA CTG CCA CAA CTA TAT AAC AAG ATG TGC AAT GTA TTG GAG CAA AAC GTT CAT GAA TCG ATT ATT TGT GAA CAG ATG AAT CAA ATC CTT TCC CCT CTG AAA CAG AAG TAT TCT TCT GAA 
C_pap                           ATG AGT AGC TTG GTT GAA AGG TTG AGG ATT AGG TCG GAT CGG AGG CCG ATA TAT AAC TTA GAT GAA TCA GAT GCG GAT CTT GTT CCA AAA AAG CCT GCT CAA GAA AAG TTT GAG CCG ATA GTC AGG ATT GAT GCG AAA GAC AAT GCA TGT CAA GCT TGT GGC GAA GGT GAA AAT CTT TTG AGC TGT GAA ACA TGT ACT TAT GCT TAC CAT CCT AAA TGT TTA GTT CCA CCT ATA AAA GCT CCC CTT CCT GAA AAC TGG AGG TGT CCT GAA TGC GTT AGC CCT TTG AAT GAT ATT GAC AAG ATA TTG GAC TGT GAA ATG CGC CCA ACA GTA GGT AAT GAT GCC TCT AAG CTG GGT GCA AAG CAA ATT TTT GTA AAA CAA TAC CTT GTG AAG TGG AAG GGA TTA TCT TAC CTG CAT TGT ACT TGG GTA AAC AAC TTT AAT CGT CAA ATG TCA TCA ATC AAT AAC TCT GAG GAA GAT TTT GTT GCC ATT CGG CCA GAG TGG ACT ACT GTT GAT AGA ATT CTT GCC TGC AGA GGA GAC GAG GAA AAA GAA TAT CTT GTG AAG TAT AAA GAG CTT TCT TAT GAT GAA TGT TAT TGG GAG TCT GAA TCA GAT ATC TCT GCA TTT CAA CCT GAA ATT GAA AGG TTT AAT AAA ATT CAG TCT AGG TCT CAA AAC GTT GAG TTG AAA AAG AAA GCA CGA GAA TTC CAA CAG TAT GAG CAT AGT CCC AAT TTT CTC TCT GGC TCA CTG CAT CCA TAT CAG CTT GAG GGG CTG AAC TTC TTA CGC TTT TCA TGG TCC AAA CAA ACA CAT GTG ATA CTT GCT GAT GAG ATG GGC CTT GGA AAA ACC ATA CAG AGT ATT GCT TTT TTG GCG TCT CTT TTT GAA GAA AGC ATC ACT CCA CAT TTG GTG GTT GCC CCA CTG TCA ACT CTG CGA AAC TGG GAA CGG GAA TTT GCA ACA TGG GCT CCC CAA ATG AAT GTT GAA CAT GAA TTT TAT TTT CCC AAA CAT AAA AAA ATC AAG AAA AAG AAA TAT GGT CAG ATT GTT AGT GAA AGC AAA CAA GAA AGA ATT AAA TTT GAT GTT CTC CTA ACA TCA TAT GAG ATG ATC AAC TTG GAC ACA GCG TCA TTG AAA CCA ATT AAA TGG GAA TGC ATG ATT GTT GAT GAA GGC CAT CGT CTC AAA AAT AAG GAT TCA AAG TTG TTT TCT TCC TTG AAG CAA TAT ACT AGT AAC CAT CGT GTG CTT TTG ACT GGA ACA CCA CTT CAG AAC AAT CTG GAT GAA CTT TTC ATG CTG ATG CAC TTC CTT GAT GCT GGG AAG TTT GGA AGC TTA GAG GAG TTC CAG GAG GAG TTT AAG GAC ATC AAT CAA GAA GAG CAG ATT ATG AGA CTA CAC AAA ATG TTG GCT CCA CAT CTA CTT AGA AGG GTT AAG AAA GAT GTT ATG AAG GAG TTA CCA CCA AAG AAA GAA CTC ATA TTA CGT GTT GAA CTG AGT AGC AAA CAG AAA GAA TAC TAC AAG GCA ATT CTT ACC CGC AAC TAC CAG ATA TTG ACC CGA CGT GGG GGT GCG CAG ATC TCT CTT ATT AAT GTT GTT ATG GAA TTG CGG AAG CTT TGT TGT CAT CCA TAT CTC CTA GAG GGG GTT GAA CCA GAT ATA GAG GAT TCA AAT GAA GCT TAC AGA CAA CTT CTG GAA TCA GCC GGA AAA TTG CAG CTG TTG GAC AAA ATG ATG ATG AAG CTT AAG GAG CAA GGT CAT AGA GTT CTT ATA TAT TCA CAG TTC CAA CGC ATG CTT GAT GTA CTA GAA GAT TAT TGT ACT TAC AAG AAA TGG CAG TAC GAA CGT ATA GAT GGA AAG GTT GGT GGA GCT GAG AGA CAG ATA CGC ATA GAC CGG TTT AAC GCC AAA AAC TCT TCC AGA TTT TGC TTT TTG CTG TCT ACT AGA GCT GGT GGC TTG GGA ATC AAC CTT GCA ACT GCT GAC ACA GTC ATC ATA TAC GAC AGC GAT TGG AAT CCG CAT GCT GAT CTA CAG GCA ATG GCT AGA GCT CAT CGA CTT GGT CAG ACA AAC AAG GTG ATG ATT TAT AGG CTC ATA ACG CGA GGT ACT ATT GAA GAA CGA ATG ATG CAG ATG ACA AAG AAG AAA ATG ATT TTA GAG CAT CTT GTT GTT GGA AAG TTG AAG ACG CAA AAC ATC AAC CAG GAA GAG TTG GAT GAC ATC ATT AGA TAT GGG TCA AAG GAG CTC TTT GCT GAT GAA AAT GAT GAA GCA GGA AAA TCT CGC CAA ATC CAT TAC GAT GAT GCT GCT ATT GAT AGA TTA CTC GAT CGT GAT CAT GTT GAT GCT GAA GAG GCT TCA TTG GAT GAT GAA GAG GAA GAT GGA TTT TTG AAG GCT TTC AAG GTG GCA AAT TTT GAA TAT ATT GAT GAA GCA GAT GCC ATA GCA GAA AAG GCA CAG AAA GCA GCC ATG GAA AAC AAA TCT TCA ATG AGC GAA AGA TCA AAC TTT TGG GAA GAG TTG TTA AAA GAC AGT TAT GAA GTG CAT AAA GTT GAG GAG TTC AGT GCT TTG GGC AAA GGG AAG AGA AGC CGT AAG CAG ATG GTA TCT GTT GAA GAA GAT GAC CTT GCT GGT CTG GAA GGT GTG AGT TCT GAG GGG GAG GAC AAT TAT GAA GCT GAT TTG ACT GAT GGT GAT ACG ACT TCA TCT GGA ACT CAG AGA AGG CCT TAC AGA AAG AGA GCT CGC AGC TCG GAA CCA GCA CCT TTG ATG GAA GGT GAA GGT AGA TCT TTC AGA GTA CTG GGA TTC AAC CAG AAT CAG AGG GCT ACG TTT GTG CAG ATA CTC ATG AGG TTT GGT CTT GGG GAT TTT GAC TGG AAG GAG TTT GTC CCG CGT TTA AAA CAG AAG ACA TTT GAA GAA ATA AGA GAT TAT GGG ACT CTC TTC CTA AGG CAT GTT GTT GAA GAT TTA AAT GAC TCG CCC ACC TTT TCA GAT GGT GTG CCA AAG GAG GGA CTT CGA ATT CCA GAC GTA CTG GTC CGT ATT GCA ATT TTG ACG TTG ATA CAA GAA AGG ATC CAG TAT GCA GAA GAA AAT CCT GGC AGT CCT CTT TAT GGT GAT GAT ATT GTT GCA CGC TAT CCA GCC TTG AAG GGT GGC AAA TTT TGG AAA GAG GAA CAT GAT CTA ATA TTA CTG CGT GCT GTT CTC AAG CAT GGA TAT GGA AGA TGG CAA GCT ATT GTT GAT GAC AAG GAC CTG AGG ATT CAG GAA GTT ATA TGC AAA GAG CTG AAT CTT CCA TTT ATA AAT CTA CCT GCC CCA GGA CAA TCA CAA ACA CAA AAT GGG GCA TCT AAT GTG GAA GGA CCT CTG GGT GCT GGG GAT GAC AGG ACA ACT GAC CCT TCT ATA CTC TAC CAC TTC AGA GAT ATG CAG AGA AGG CAG GTT GAG TTT GTC AAG AAA AGG GTA CTC CTC TTG GAG AAG GGC CAT AAT GCG GAG TAC CAA AAA ATT TAC GGA AAC AGT CCT ACT GAA GTG GCT GAG AAT GTA CCT GGG GGC TCG GGC GTC GAA GTT CCT AGC ACT ATG GAT ATA GAC GAT GAC TCA ATT GAT CAG TTG CCT GCA TTA GAA GTA ATT GCA CCA GAA GAT TTC TCA TTG CCT GGT GAC TCT GAA CGA ACT GAA CTA GCC GTT CGG TAC AAT GAG ATG TGC AAG ATT CTG GAT CAA AAC GTA CCA GAA TCA GCG TTG TTT GAA AAT ATA AGC GTG GCG CTT TCC CCA AAC TTG AAG CAG TCA ACT CAA CAA 
P_trich                         ATG AGT AGC TTA GTG GAG AGG CTA CGT GTT AGA TCA GAA AGG AGG CCA GTT TAT AAC TTG GAT GAA TCA GAC GAT GAT TAT GTT TCC GGG AAA GCT AAT CAG GAG AAA ATT GAA AGA TTT GTC AGG GAT GAC GCG AAG GAG GAT TCC TGT CAA GCT TGT GGA GAA AGT GAG AAT CTT CTG AAT TGT GAA ACC TGC ACA TAT GCT TAC CAT TCC AAG TGC CTG CTT CCA CCA CTA AAA GCT CCT TTT CCT AGC AAT TGG AGG TGC CCT GAA TGT GTT AGC CCT CTG AAT GAT ATC GAT AAG TTA TTG GAC TGT GAA ATG CGC CCT ACT GTT GAT AGC GAT GCC TCT AAA CTG GGC TCA AAG CAA ATT TTT GTA AAA CAG TAT CTT GTG AAA TGG AAA GGC TTA TCT TAT CTA CAT TGC ACT TGG GTA AAC AAC TTC AAT CGT CAG ATG GCA TCA AAC AAC AAC TCC GAG GAT GAA TTT GTT GCT ATC CGA CCT GAA TGG ACA ACT GTT GAT CGG ATT CTT GCT TGC AGG GGA GAT GAG GAG AAG GAA TAT CTT GTG AAG TAC AAG GAA CTC CCT TAC GAT GAA TGT TAT TGG GAA TTT GAA TCA GAT GTA TCT GCA TTT CAG CCT GAA ATA GAA AAA TTT AAT AAA ATT CAA TCT AGG TCT CAC AAA ACT GAT TCA AAG AAG AAA TCA AAA GAA TTT CAA CAG TGT GAT CAC AGT CCT GAA TTT CTT TCT GGC TCA TTG CAT CCT TAT CAG TTA GAA GGG CTG AAC TTC TTA CGT TTT TCT TGG TCC AAA CAA ACA CAT GTA ATA CTT GCT GAT GAG ATG GGC CTT GGG AAA ACT ATA CAG AGT ATT GCA TTT TTA GCA TCT CTT CGC GAA GAG GGC ATC TCT CCG TAT CTG GTA GTA GCT CCA CTT TCA ACA TTG CGA AAC TGG GAA CGT GAA TTT GCA ACA TGG GCA CCT CAA ATG AAT GTT GAA TAT GAG TTT TAC TAT CCC AAA CAC AAG AAG ATC AAG AAA AAG AAA TCT GGT CAA GTT GTT ACT GAA AGC AAG CAA GAT AGA ATA AAA TTT GAT GTG CTT CTA ACG TCT TAT GAG ATG ATT AAC TTG GAC TCA ACA TCG CTG AAA CCA ATA AAG TGG GAA TGC ATG ATT GTT GAT GAA GGT CAT CGT CTA AAA AAC AAG GAC TCT AAA TTG TTT CTC TCG CTG AAG CAG TAC TGT AGT AAC CAT CGT GTG CTT TTG ACT GGA ACC CCT CTT CAG AAC AAT CTG GAT GAA CTT TTC ATG CTC ATG CAT TTC CTT GAT GCT GGG AAG TTT GCA AGT TTA GAG GAA TTC CAA GAG GAG TTT AAG GAT ATA AAT CAA GAG GAG CAG ATT TTG AGA CTT CAT AAA ATG TTG GCT CCC CAT CTC CTC AGA AGG GTG AAA AAG GAT GTC ATG AAA GAG CTA CCT CCT AAG AAG GAA CTC ATT CTA CGT ATT GAA CTA AGT AGC AAG CAG AAA GAA TAT TAC AAG GCC ATT CTG ACT CGC AAC TAT CAA ATA CTA ACT CGA CGT GGT GGT GCA CAG ATT TCT CTT ATC AAT GTG GTT ATG GAA TTG CGC AAA CTC TGT TGT CAT CCT TAT ATG TTA GAA GGA GTG GAG CCG GAT ATT GAA GAT ACC AAT GAA TCT TTC AGG CAG CTC CTT GAA ACT TCT GGG AAA TTG CAA CTG TTG GAC AAA CTG ATG GTG AGA CTT AAA GAA CAA GGG CAT AGA GTT CTC ATT TAC TCA CAA TTT CAG CAC ATG CTG GAC TTG CTA GAA GAT TAC TGC ACT CAT AAG AAA TGG ATG TAT GAA CGG ATA GAT GGA AAG GTT GGT GGA GCT GAG AGA CAA GTG CGC ATA GAT CGA TTT AAT GCC AAA AAT TCT TCA AGA TTT TGC TTT CTT CTC TCA ACT AGA GCC GGA GGA CTG GGA ATA AAC CTT GCA ACT GCT GAT ACT GTT ATT ATA TAT GAT AGT GAT TGG AAT CCC CAT GCT GAT CTT CAA GCA ATG GCT AGA GCA CAT CGA CTT GGG CAA ACC AAC AAG GTA TTG ATT TAT AGG CTC ATA ACC CGA GGA ACT ATT GAG GAA CGG ATG ATG CAA CTG ACT AAG AAG AAA ATG GTT TTA GAG CAC CTT GTT GTT GGG AGG CTG AAG GCA CAG AAT ATT AAT CAG GAA GAG TTA GAT GAC ATC ATA AGA TAT GGT TCA AAG GAG CTT TTT GCT GAT GAG AAT GAT GAA GCA GGG AAA TCA CGT CAA ATT CAT TAT GAT GAT GCT GCT ATT GAT CGA TTA CTT GAC CGT GAA CAA GTT GGA GAT GAA GAA ACA TCA TTG GAT GAT GAA GAG GAA GAT GGA TTT TTG AAG GCG TTT AAG GTT GCA AAT TTT GAG TAT ATT GAC GAA GCA GAG GCT GCC GCA GAG GAA GCT CAA AAG GCA GCC ATG GAA ACG AGA TCC ACC ATA AAC GAA AGA ACA AAC TTT TGG GAA GAG TTG CTA AAA GAT AGT TAT GAA GTA CAC AAA GTT GAG GAG TTT AAT GCC TTG GGC AAA GGA AAG AGA AGC CGT AAG CAG ATG GTG TCT GTT GAA GAT GAT GAC CTT GCT GGT CTA GAA GAT GTA AGC TCT GAT GGC GAG GAC AAT TAT GAA GCT GAG TTG ACT GAT GGT GAA ACA ACA TCA TCA GGA GTA GTA AGA AGG CCT TAT AAG AAG AAA GCT CGA AAT ACA GAA CCA ATT CCT CTG ATG GAA GGT GAA GGA AGA TCA TTC AGA GTA TTG GGT TTT AAA CAA AAT CAG AGG GCT GCC TTT GTA CAA ATC TTG ATG AGG TTT GGG GTT GGG GAC TAT GAC TGG AAG GAG TTT GCC TCT CGA TTG AAA CAG AAG ACA TAT GAA GAA GTA GAA AAT TAT GGG AGA TTA TTC TTG ACT CAC ATA GCG GAA GAT CTA ACT GAC TCA CCA AAT TTT TCA GAC GGT GTT CCT AAA GAG GGT CTT AGA ATA CAA GAC GTA CTT GTT AGG ATT GCT GTC CTG CTT TTG ATA AGG GAT AAG GCG AGG TTT GCA TCA GAG AAC CCA GGT AGC GCC CTT TTC ACA GAT GAC ATT ATA CTG CGC TAC CCA GGC CTG AAG AGT GGA AAA TTT TGG AAA CAA GAG CAC GAT TCA TTG TTA CTT CAT GCA GTA TTG AAG CAT GGG TAT GGA AGA TGG CAA GCT ATT GTT GAT GAC AAG GAC TTG AAG GTT CAA GAG ATA ATC TGT AAA GAG TTG AAT CTT CCT TGT ATA AGA CTA CCT GTC CTT GGG CAA GGA CAA GCA CAA AAT GGT TCT GCT AAT GCA GAA GCT CCT CAG GTT GCT GGA AAT GAT GTA GCA GCT GAT TCA TCT ATA TTA TTT CAT TTT AGA GAT ATG CAG AGA CGA CAG GTA GAG TTC ATT AAG AAA AGA GTG CTG CTT TTA GAG AGA GGA CTC AAT GCG GAG TAC CAG AAA ATT TAC ATA GAG ATT ACA AGT GAA GAG GCT GAT GGT GAA ACA AAG GCT GCT GAC AGC TCA AGT TTA GGC TCC ATA GAG ATC AAT GCT CAA ATG ATT GAC CAG TTG CCT CAG ATG GAA CCA ATT GGA TCA GAA GAA ATT TCA GCA GAT GAC AAT CCT GAT AGA TTG GCA TTG GCT GAG CAT TAT AAC AAG ATG TGC ACG GTG TTG GAG CAA AAT GTT CAT GAA ACA ATT ATT TTT GAA CAG ATG AAT CAA ATT CTC TCT CCT TTA CAA CAA AAA TCT ACT TCG GAA 
V_vini                          ATG AGT AGT TTG GTT GAG AGA CTA CGT GTA AGG TCA GAT CGA AGG CCA ATT TAC AAT TTA GAT GAA TCA GAT GCT GAT CTT GTG CAT GGG AAA TCT ATG CAG GAG AAG TTT GAA AAG ATT GTT AGG AGT GAT GCG AAA GAT GAC TCA TGT CAA GCC TGT GGA GAA AGT GGG AAT CTT TTG AGC TGT GAA ACT TGT ACT TAT GCT TAC CAT CCC AAG TGT TTA CTT CCA CCA CTG AAA GCT CCT CTT CCT AGC AAC TGG AGG TGT CCT CAA TGT GTT AGT CCT CTA AAT GAT ATT GAC AAG ATA CTG GAC TGT GAA ATG CGC CCT ACT GTT GAT AGT GAT GCC TCT AAG CTG GGA TCT AAG CAA ATA TTT GTA AAA CAG TAT CTT GTA AAG TGG AAG GGA TTA TCT TAT CTG CAT TGC ACA TGG GTG AAC AAC TTT AAT CGT CAA ATG GCA TCA AAC AAT AAC TCT GAA GAA GAC TTT GTT GCG GTT CGG CCT GAA TGG ACT ACT GTT GAT CGA ATT ATT GCT TGC AGG GGA AAT GAT GAG AGG GAG TAT CTT GTA AAA TGG AAA GAA CTT TCC TAT GAT GAA TGT TAT TGG GAA TTT GAA TCA GAC ATT TCT GCA TTT CAA CCT GAA ATC GAA AGA TTT AAT AAA ATT CAG TCT AGG TCT CGC AAA AGT GAC TCA AAA AGG AAA CAG AGA GAA TTT CAA CAG TTT GAA CAT AGT CCT GAA TTT CTT TCT GGC TCA CTA CAT CCA TAT CAG CTT GAA GGA TTG AAC TTC CTA AGG TTC TCT TGG GGC AAA CAA ACT CAT GTA ATA CTT GCA GAT GAG ATG GGC CTG GGC AAA ACT ATA CAA AGT ATT GCC TTT TTA GCA TCT CTT TTT GAA GAG AAC GTC TCT CCA CAT TTA GTT GTA GCG CCA CTT TCA ACT TTG CGA AAC TGG GAA CGT GAA TTT GCA ACA TGG GCA CCT CAG ATG AAT GTT GAT TAT GAA TTT TAC TTT CCC AAA CAT AAG AAG ATC AAG AAA AAA AAA TCT GGT CAA ATT GTC ACT GAA AGC AAG CAA GAC AGG ATA AAA TTT GAT GTT CTC CTG ACA TCT TAT GAA ATG ATA AAC TTG GAT TCT GCA TCA TTG AAA CCA ATT AAG TGG GAG TGT ATG ATT GTT GAT GAA GGT CAT CGT CTC AAG AAT AAG GAT TCG AAG TTG TTT CTA TCA CTG AAG CAA TAT TTG AGT AAA CAT CGT GTG CTT TTG ACA GGA ACT CCT CTT CAG AAC AAT CTG GAT GAA CTT TTC ATG CTC ATG CAC TTC CTT GAT GCT GGA AAG TTT GGA AGT TTA GAG GAG TTC CAG GAA GAG TTC AAA GAT ATC AAT CAA GAG GAG CAA ATT TCA AGG CTT CAT AAA ATG TTG GCT CCC CAT CTT CTT AGA AGA GTG AAG AAA GAT GTC ATG AAA GAA CTG CCT CCT AAA AAG GAG CTC ATT TTA CGT GTT GAA TTA AGT AGC AAG CAG AAA GAA TAT TAC AAG GCC ATT CTG ACT CGT AAC TAT CAG ATC CTA ACT CGT CGG GGT GGT GCA CAG ATC TCT CTT ATA AAT GTG GTT ATG GAA TTG CGC AAG CTC TGT TGT CAC CCT TAT ATG TTA GAA GGA GTT GAA CCA GAT ATT GAG GAT GCA ACT GAA GCT TAC AAA CTA CTG CTG GAA TCT TCT GGG AAA TTG CAA CTG TTG GAC AAA ATG ATG GTG AAG CTT AAA GAG CAA GGA CAT AGG GTT CTT ATA TAT TCA CAG TTT CAA CAC ATG CTG GAC TTA CTC GAA GAT TAC TGT ACT TAT AAG AAA TGG CAG TAT GAA CGG ATT GAT GGA AAG GTT GGC GGG GCG GAA AGA CAA GTT CGA ATA GAT CGG TTT AAT GCA AAG AAT TCT TCA AGA TTT TGT TTC TTA CTT TCT ACT AGA GCA GGT GGT TTG GGA ATA AAC CTT GCA ACT GCT GAC ACA GTT ATA ATA TAT GAC AGT GAT TGG AAT CCT CAT GCT GAT TTG CAA GCA ATG GCT AGG GCT CAT CGA CTT GGG CAA ACC AAC AAG GTA CTG ATT TAT AGA CTC ATA ACA AGG GGG ACC ATT GAA GAA AGG ATG ATG CAA ATG ACT AAG AAG AAA ATG GTT TTA GAG CAT CTT GTT GTT GGG AGG CTC AAG GCT CAA AAC ATT AAC CAG GAA GAG TTA GAT GAC ATC ATA AGG TAC GGG TCA AAG GAG CTA TTT GCT GAT GAG AAT GAT GAA GCA GGA AAA TCC CGC CAA ATT CAT TAT GAC GAT GCT GCA ATA GAT AGA TTA CTT GAT CGA GAA CAA GTT GGG GAT GAA GAG GCT ACA TTG GAC GAT GAC GAA GAT GAT GGG TTT TTA AAA GCA TTT AAG GTA GCA AAT TTT GAA TAT ATT GAT GAA GTA GAA GCT GTA GTA GAA GAA GTA CAA AAG GCT CCT GTG GAG AAC AAA GCT GCT GTC AAC GAA AGA ACA AGT TAT TGG GAA GAG TTA TTA AGA GAC AGA TAT GAA GTT CAT AAA ATT GAA GAG TTT AAT GCT TTG GGC AAG GGA AAG AGA AGC CGT AAA CAG ATG GTA TCT GTT GAA GAA GAT GAC CTT GCT GGT TTG GAA GAT ATA AGC TCT GAA GGT GAG GAT AAC TAT GAA GCT GAT CTG ACT GAT GGT GAA ACA ACA TCA GCT GGA GTT GGG AGA AAG CCT TAC AGA AAG AAA GCT CGG AAT ATG GAA CCA CTC CCT CTG ATG GAA GGT GAA GGC AGA TCA TTT AGA GTA CTG GGA TTC AAT CAA AAT CAA AGG GCT GCA TTT GTC CAA GTT TTG ATG AGG TTT GGG GTT GGG GAG TTT GAC TGG GCA GAG TTT ACA CCC CGC TTG AAG CAG AAA ACT TTT GAA GAA ATT AAA GAT TAT GGG ACT CTC TTC TTG GCT CAC ATT TCT GAA GAT ATA ACT GAC TCA CCA ACC TTT TCA GAT GGA GTT CCG AAA GAA GGA CTT CGA ATA CCT GAT GTA CTT GTT AGG ATT GCA GTC CTG CTT TTA GTA AGG GAC AAG GTA AAA CTT GCT TTA GAA AAG CCA GGG GCT CCT CTT TTC GAG GAT GAT ATT GTA TCA CGC TTC CCT GGA TTG AAA GGT GGA AGA CAT TGG AAG GAG GAG CAT GAT TTA TTA CTA CTG CGT GCA GTA ATA AAG CAT GGA TAT GGA AGA TGG CAA GCT ATC GTT GAT GAC AAA GAC TTG AAA GTT CAA GAA GTG ATT TGT CAA GAG CAG AAT CTC CCC TTC ATA AAT TTT CCT GTC CCA GGA GGT TCT CAA GCA CCA GAT GGG ACC GCT AAT TCT GAA GCA CCT AAA GGC AGT GGG ACT GAT TTA GCC CCT GAT TCT TCT GTC TTA TAT CAT TTT AGA GAA ATG CAG AGA AGA CAG GTT GAA TTT ATT AAG AAA AGG GTG CTT CTA TTG GAA AAA GCT CTC AAC ACC GAG TAC CAG AAA GAA TAC ATA GAG ATT GCA AGT GAA GAT CCT GAA AAT GAA GCC AAG GTT ATA GAC ATA TCT AGT CCA AGC AAT GTA GAG GTT GAT GCT CAA ATC ATG GAC CAG TTG CCT CGT ATA GAA GTA ATT GCT TCA GAA GAA ATT TCA GCG GAT GAT AAA CCA GAA CGT GCA GAA ATG GCT CGG CTT TAT AAC GAG ATG TGC AAG GTA CTT GCA GAA AAT GTC CAT GAG TCA GTT ATT TGT GAA GAC ATA AAC AGA ATA CTC TCA CCC CAA CTG CAG AAT CCT ACT TCA GAA 
C_sin                           ATG AGT AGC TTG GTT GAG AGG CTC CGG GTT AGA TCA GAT CGG AAG CCA ATT TAT CAG TTA GAT GAA TCG GAT GCT GAT TTT GAG CAA GGA AAA CCT ACC GTG GAA AAG TTT GAA AGA ATA GTC AGG ATT GAT GCG AAA GAT GAT TCA TGT CAA GCC TGT GGA GAA AGT GAA AAT CTT ATG AGC TGT GAT ACT TGT ACA TAT GCA TAC CAT GCT AAG TGT TTG GTT CCT CCG CTA AAA GCT CCT CCT TCT GGC AGC TGG AGG TGC CCA GAA TGT GTT AGC CCG CTG AAT GAT ATT GAC AAA ATA TTG GAC TGT GAG ATG CGT CCA ACT GTA GAT AGT GAT GTC TCT AAG CTG GGT TCT AAG CAG ATA TTT GTT AAA CAG TAT CTT GTA AAG TGG AAG GGA TTA TCT TAT TTG CAT TGC ACT TGG GTA AAC AAT TTC CAT CGC CAA ATG TCA TCA AAC AAT AAT GCT GAA GAA GAC TTT GTT GCC ATT CGA CCT GAG TGG ACT ACT GTT GAT CGG ATT CTT GCC TGC AGG GGA GAG GAT GAG AAG GAA TAT CTT GTG AAG TAT AAA GAA CTT TCC TAT GAT GAA TGC TAT TGG GAA TAT GAA TCA GAT ATA TCT GCA TTT CAA CCT GAA ATT GAA AGA TTT ATC AAA ATT CAG TCT AGA TCA CAC AGA ACT GAA TCT ACA AAG AAA CCA AAA GAA TTT CAA CAG TAT GAA CAT AGT CCT GAA TTT CTT TCT GGT TCA CTA CAT CCA TAT CAG CTT GAA GGA CTG AAC TTC TTA CGT TTT TCT TGG TCC AAA CAG ACA CAT GTG ATA CTC GCT GAT GAA ATG GGT CTT GGC AAA ACC ATA CAG AGT ATT GCC TTT TTA GCA TCT CTT TTT GGA GAG CGC ATC TCT CCG CAT TTA GTT GTA GCT CCA CTT TCA ACA TTG CGA AAC TGG GAA CGT GAA TTT GCA ACT TGG GCA CCA CAA ATG AAT GTT GAA TAT GAA TTT TAC TTC CCC AAA CCT AAG AAG GTC AAG AAA AAG AAA TCT GGT CAA GTT GTC AGT GAA AGC AAG CAA GAC AGG ATA AAG TTT GAT GTC CTC CTA ACA TCT TAT GAG ATG ATT AAC TTG GAC AGT GCA TCT TTG AAA CCG ATA AAG TGG CAA TGC ATG ATT GTT GAT GAA GGT CAC CGT CTA AAA AAT AAG GAT TCG AAA TTG TTT TCT TCA CTG AAG CAA TAT TCA ACT AGA CAT CGT GTG CTC TTA ACT GGA ACA CCT CTT CAG AAC AAT CTG GAT GAA CTT TTT ATG CTC ATG CAC TTC CTT GAT GCT GGG AAG TTT GGA AGT TTA GAG GAG TTC CAG GAA GAG TTC AAG GAT ATA AAT CAA GAG GAG CAG ATT TCA AGA CTT CAT AGA ATG TTG GCC CCC CAT CTT CTT CGA AGA GTG AAG AAA GAT GTC ATG AAG GAA TTA CCT CCC AAG AAG GAA CTC ATT TTA CGT GTT GAA TTA AGT AGT AAG CAG AAG GAA TAT TAT AAG GCC ATT CTG ACA CGT AAC TAT CAA ATA TTA ACT CGA CGG GGG GGT GCG CAG ATT TCT CTT ATT AAT GTC GTT ATG GAA TTG CGC AAG CTT TGT TGT CAT CCT TAT ATG TTG GAA GGA GTT GAG CCA GAT ATA GAA GAT ACA AAT GAA TCT TTC AAG CAG CTG CTG GAA TCT TCT GGG AAA CTG CAA CTC TTG GAT AAA ATG ATG GTG AAA CTT AAA GAG CAG GGA CAT AGA GTT CTT ATA TAT TCG CAG TTC CAG CAC ATG CTG GAC TTA CTA GAA GAT TAC TTA ACT TTT AAG AAA TGG CAG TAC GAG CGG ATA GAT GGC AAG GTT GGT GGA GCT GAG AGA CAG ATA CGC ATA GAT CGA TTT AAT GCC AAA AAT TCT TCC AGA TTT TGT TTT TTG CTC TCT ACT AGG GCT GGG GGC TTG GGA ATT AAC CTT GCG ACG GCA GAC ACA GTT ATC ATA TAT GAC AGT GAT TGG AAT CCT CAT GCC GAT CTA CAA GCA ATG GCT AGA GCT CAT CGA CTG GGG CAG ACC AAC AAG GTA ATG ATT TTT AGG CTC ATA ACG CGA GGA TCC ATT GAA GAA AGG ATG ATG CAA ATG ACT AAG AAG AAA ATG GTT CTA GAG CAT CTT GTT GTA GGG AGG CTA AAG GCC CAG AAC ATT AAT CAG GAA GAG TTG GAT GAC ATC ATC AGG TAT GGC TCA AAG GAA CTA TTT GCT GAT GAG AAT GAT GAA GGT GGA AAA TCC CGC CAA ATT CAT TAC GAT GAT GCT GCT ATA GAT AGA TTA CTT GAC CGC GAT CAA GTT GGA GAT GAA GAG GCT TCC TTG GAT GAT GAA GAT GAA GAC GGA TTT CTG AAG GCT TTC AAG GTG GCA AAT TTT GAA TAT ATT GAA GAA GTG GAG GCT GCA GCA GAG GAA GCT CAA AAA TTG GCC GCG GAA AAT AAA TCT AGC ATG AGC GAA AGA TCA AGT TAC TGG GAA GAG TTG CTG AAA GAC AGG TAC GAA GTG CAT AAA GTT GAG GAG TTC AAC GCT TTA GGA AAA GGA AAG AGA AGC CGT AAG CAG ATG GTG TCT GTT GAA GAA GAT GAT CTA GCT GGT TTG GAA GAT GTA AGC TCT GAA GGT GAG GAT AAC TAT GAA GCT GAC TTG ACG GAC GGC GAC ACC ACA TCC AGT GGA ACT GGC CGG AAA CCC AAC AAG AAG AGA TCT CGT AGT ATG GAG CCA CCT CCT CTG ATG GAA GGT GAA GGG AGG TCA TTC AGA GTG CTT GGT TTC AGC CAA AAC CAG AGG GCT GCA TTT GTA CAA ATA TTA ATG AGG TTT GGG GTC GGG GAC TTC GAC TGG AAG GAA TTT ACC CCT CGC TTA AAA CAG AAG AGC TAT GAA GAA ATA AGA GAG TAT GGG ATC CTT TTC TTG ACC CAC ATT ACT GAA GAT ATA ACC GAC TCT CCA ACC TTC TCA GAT GGT GTT CCA AAA GAG GGG CTT AGA ATT CAG GAT GTG CTT GTA AGG ATA GCG GTC TTG CTT TTG ATT AGA GAT AAG GTG AAA TTC TTA TCA CAA AAG CCA GGC ACT CCT CTT TTT ACA GAT GAC ATA TAT TTG CGC TAT CCA GGA CTG AGG GGT GGA AAG TTT TGG AAG GAG GAA CAC GAT TCA TTA TTA CTG CGC GCT GTG CTA AAG CAT GGG TAT GGT AGA TGG CAA GCT ATT GTT GAT GAT AAG GAC TTG AAG GTT CAG GAG GTC ATC TGT CAA GAA TTG AAT CTC CCC TTT ATA AAT CTA CCT GTC CCT GGA GCC AGT CAA GCA CCA AAT GGT GCT GCC AAT CCA GAA GCA CTC CAG AGC ACT GGG AAT GAT TCA GCA GCT GAT TCT TCT GTA TTA TAT CAT TTC AGA GAT ATG CAG AGA AGA CAA GTT GAA TTT ATC AAG AAA AGA GTG CTT CTT CTT GAG AAA GGG CTT AAT GCA GAG TAC CAG AAA GAA TAC GTA GAG ATC CCG AGT GAA GAG CCT GAG AGT GAA AGA AAG ACA ACA GAA AGA CCA AGT CCA ACC TCA ATG GAG ATT GAT TCC CAA ATG GTT GAT CAG TTG CCA AAA TTA GAG GCA ATT ACA TCA GAA GAA ATA TCA GCA GAC AGT GAT GCA GAT CGA TTG GGA TTG GCT CAG CAT TAT AAT GAG ATG TGC AAG GTA CTG GAA GAA AAT GTT CAT GAA GTA GTG CTT TGT GAA GAT GTA AAC CAG ATT CTC TCT ACC CAG ACA AGT CCT CCA GAG CAG CCA 
S_purp                          ATG AGT AGC TTG GTG GAG AGG CTA CGT GTT AGA TCA GAA AGG AGG CCA GTT TAT AAC TTG GAT GAA TCA GAT GAT GAT TTT GAT TCC AGG AAA GCT AAT CAG GAG AAA ATT GAA AGA TTT GTC AGG GAT GAC GCG AAG GAG GAG TCC TGT CAA GCT TGC GGA GAA AGT GAG AAT CTT CTG AAC TGT GAA ACC TGC ACA TAT GCT TAC CAT TCT AAG TGC CTG CTT CCA CCA CTA AAA GCT CCT TTT CCT AGC AGT TGG AGG TGC CCT GAA TGT GTT AGC CCT CTG AAT GAT ATT GAT AAG TTA TTG GAC TGT GAA ATG CGC CCT ACT GTT GAT AGT GAT GCC TCT AAG CTG GGA TCA AAG CAA ATT TTT GTA AAA CAG TAT CTT GTA AAG TGG AAA GGC TTA TCT TAT CTA CAT TGC ACT TGG GTA AAC AAC TTC AAT CGT CAG ATG GCA TCA AAC AAT AGC TCC GAG GAT GAA TTT GTT GCT ATC CGA CCG GAA TGG ACA ACT GTT GAT CGG ATT CTT GCT TGC AGG GGA TAT GAG GAG AAG GAA TAT CTT GTG AAG TAC AAG GAA CTC CCT TAT GAT GAA TGT TAT TGG GAA TTT GAA TCA GAT GTA TCT GCA TTT CAG CCT GAA ATA GAA AGA TTT AAT AAA ATT CAA TCC AGG TCT CAC AAA ACT GAT TCA AAG AAG AAA TCA AAA GAA TTT CAA CAG TTT GAT CAC AGT CCT GAA TTT CTT TCT GGC TCA TTG CAT CCT TAT CAG TTA GAA GGA CTG AAC TTC TTA CGT TTT TCT TGG TCC AAA CAA ACA CAT GTG ATA CTT GCT GAT GAG ATG GGC CTT GGG AAA ACT ATA CAG AGT ATT GCA TTT TTA GCA TCT CTT TAC ATA GAG GGC ATC TCT CCG TAT TTG GTA GTA GCT CCA CTT TCA ACG TTG CGA AAT TGG GAA CGT GAA TTT GCA ACA TGG GCA CCT CAA ATG AAT GTT GAA TAT GAG TTT TAC TAC CCA AAG CAC AAG AAG ATC AAG AAA AAG AAA TCT GGT CAA GTT GTT ACT GAA AGC AAG CAA GAT AGA ATA AAA TTT GAT GTG CTT CTA ACA TCT TAT GAG ATG ATT AAC TTG GAC TCA TCA TCG TTG AAA CCA ATA AAG TGG GAA TGC ATG ATT GTT GAT GAA GGT CAT CGT CTA AAA AAT AAG GAC TCG AAA TTG TTT CTC TCG CTG AAG CAG TAC TGC AGT TAC CAT CGT GTG CTT TTG ACT GGA ACC CCT CTT CAG AAC AAT CTG GAT GAA CTT TTC ATG CTC ATG CAT TTC CTT GAT GCT GGG AAG TTC TCA AGT TTA GAG GAA TTC CAA GAG GAG TTT AAG GAT ATA AAT CAA GAG GAG CAG ATT TTG AGA CTT CAC AAA ATG CTG GCT CCC CAT CTC CTC AGA AGG GTG AAA AAG GAT GTC ATG AAG GAG CTA CCT CCT AAG AAG GAA CTC ATT CTA CGT GTT GAA CTA AGT GGC AAG CAG AAA GAA TAT TAC AAG GCC ATT CTG ACT CGT AAC TAT CAA ATA CTA ACT CGA CGT GGT GGT GCA CAG ATT TCT CTT ATC AAT GTG GTT ATG GAA TTG CGC AAA CTC TGT TGT CAT CCT TAT ATG TTA GAA GGA GTG GAG CCA GAT ATT GAA GAT ATC AAT GAA TCT TTC AGG CAG CTC CTT GAA ACT TCT GGG AAA TTG CAA CTG TTG GAC AAA ATG ATG GTG AGA CTT AGA GAA CAA GGG CAC AGA GTT CTC ATT TAC TCA CAA TTT CAA CAC ATG CTG GAC CTA CTG GAA GAT TAC TGC ACT CAT ATG AAA TGG ATG TAT GAA CGG ATA GAT GGA AAG GTT GGT GGA GCT GAG AGA CAA GTG CGC ATA GAT CGA TTT AAT GCT AAA AAT TCT TCA AGA TTT TGC TTT CTT CTC TCA ACT AGA GCT GGA GGA CTG GGA ATA AAC CTT GCA ACT GCT GAT ACC GTT ATT ATA TAT GAT AGT GAT TGG AAT CCC CAT GCT GAT CTT CAA GCA ATG GCT AGG GCA CAT CGA CTT GGG CAA ACC AAC AAG GTA ATG ATT TTC AGG CTC ATA ACC CGA GGA ACT ATA GAG GAA CGA ATG ATG CAA CTG ACT AAG AAG AAA ATG GTT TTA GAG CAC CTT GTT GTT GGG AGG CTG AAG GCA CAA AAT ATT AAT CAG GAA GAG CTA GAT GAC ATC ATA AGA TAT GGT TCA AAG GAG CTT TTT GCT GAT GAG AAT GAT GAA GCT GGA AAA TCA CGT CAA ATT CAT TAT GAC GAT GCT GCT ATT GAT CGA TTA CTT GAC CGT GAA CAA GTT GGA GTT GAA GAA ACA TCA TTG GAT GAT GAA GAG GAA GAT GGG TTT TTG AAG GCA TTT AAG GTT GCA AAT TTT GAG TAT ATT GAC GAA GCA GAG GCT GCC GCA GAG GAA GCT CAA AAG GCA GCC ATG GAA ATG AGA TCC ATA ATA AAC GAA AAA ACT AAC TAC TGG GAA GAG TTG CTA AAA GAT AGT TAT GAA GTG CAC AAA ATT GAG GAG TTT AAA GCC TTG GGC AAA GGA AAG AGA AGC CGT AAG CAG ATG GTG TCT GTT GAA GAT GAT GAC CTT GCT GGT CTG GAA GAT GTA AGC TCT GAT GGT GAG GAT AAC TAT GAA GCT GAG TTG ACT GAT GGT GAA ACA ACA TCA TCA GGA ATT GTA AAA AGG CCT TAT AAG AAG AAA GCT CGA AAT ACG GAA CCA ATT CCT CTG ATG GAA GGT GAA GGA AGA TCG TTT AGA GTA TTG GGT TTT AAT CAA AAT CAG AGG GCT GCA TTT GTT CAA ATT TTG ATG AGG TTT GGG GTT GGG GAC TAT GAC TGG AAG GAG TTT GCC CCT CGT TTG AAA CAG AAG ACA TAT GAA GAA GTA GAA AAT TAT GGG CGA TTA TTC TTG ACT CAC ATA GCG GAA GAT CTA ACT GAC TCA CCA AAC TTT TCA GAC GGT GTT CCT AAA GAG GGT CTT AGA ATA CAA GAT GTA CTT TTT AGG ATT GCT GTC CTG CTT TTG ATA AGG GAT AAG GCG AGG TTT GCA TCA GAG AAC CCA GGT AGC CCC CTT TTC ACA GAT GAC ATT ATA CTG CGC TAC CCA GGC CTG AAG AGT GGA AAA TTT TGG AAA CAA GAG CAC GAT TCA TTG TTA CTT CAT GCA GTA TTG AAG CAT GGG TAT GGA AGA TGG CAA GCT ATT GTT GAT GAC AAG GAC TTG AGG GTT CAA GAA ATC ATT TGT AAA GAG TTG AAT CTT CCT TGT ATA AGA CTA CCT GTC CTT GGG CAA GGA CAA GCA CAA AAT GGT TCT GCT ATT GCA GAA GCT CCT CAG GGT ACT GGA AAT GAT GCA GCA GCT GAT TCA TCT ATT TTA TTT CAT TTT AGA GAT ATG CAG AGA AGA CAG GTA GAG TTC ATT AAG AAA AGA GTG CTG CTT TTG GAG AGA GGA CTC AAT GCG GAG TAC CAG AAA ATT TAC ATA GAG ATT ACA AGT GAA GAG GCT GAT GTT GAA ACA AAG GCT GCT GAC AAT TCA AGT TTA GGC TCC ATA GAG ATC AAT GCT CAA ATG ATT GAG CAG TTG CCT CAG ATG GAA CCA ATT GCA TCA GAA GAG ATT TCA GCT GAT GAC AAT CCT GAT AGA TTG GCA TTA ACT GTG CAT TAC AAC AAG ATG TGC ACG GTG TTG GAG CAA AAT GTT CAT GAA TCA ATT ATT TTT GAA CAG ATG AAT CAA ATT CTC TCT CCT TTA CAA CAG AAA TCT ACT TTG GAA 
G_raim                          ATG AGT AGC TTG GTT GAG AGG CTC CGG GAT AGA TCA GAT CGA AAG CCA ATT TAC AAT TTG GAT GAA TCA GAT GCA GAT TTT GTG TCC AGA AAA TCT AAA GAA GAG AAG TTA GAA AGG ATA GTC AGG GAT GAT GCG AAA GAA AAC ACG TGC CAA GCT TGT GGA GTG ACT GAG AAT CTC TTG AAT TGT GCA ACA TGT ACT TAT GCA TAC CAC CCA AAG TGT TTA CTT CCT CCA TTG AAA GCT CCT CCT CCT AAC AAC TGG AGA TGC CCT GAA TGT GTT AGC CCT CTG AAT GAC ATT GAA AAG ATA TTG GAT TGC GAA ATG CGT CCT ACT GTG GAC AAT GAT GCT TCC AAG TTG GGT TCA AAG CAA ATA TTT GTG AAA CAG TAT CTT GTA AAG TGG AAG GGA TTA TCT TAT TTG CAT TGC ACT TGG GTA AAC AAC TTC CAT CGA CAA ATG GCA TCA AAG AAT AGC TCT GAA GAT GAC TTT GTT GCC ATT AGA CCT GAG TGG ACA ACA GTT GAT CGA ATT CTT GCT TGC AGG GGA GAC GAG GAG AAG GAG TAC CTT GTT AAG TAT AAA GAA CTA TCT TAT GAT GAA TGT TAT TGG GAG TTC GAA TCA GAC ATA TCT GCA TTT CAA CCT GAA ATT GAG AAA TTC AAT AAA ATT AGG TCC AGA TCT CGT AAA GTT GAG TCC AAG AAA AAA TCA AAG GAA TTT CAG CAG TAC GAA CAG AGT CCT GAA TTT CTT ACT GGA ACG CTG CAC CCT TAC CAG CTT GAA GGG TTG AAC TTC TTG CGA TTT TCT TGG TCC AAA CAA ACA CAT GTA ATT CTT GCT GAT GAA ATG GGC CTT GGT AAA ACA ATC CAG AGT ATT GCT TTT TTA GCA TCT CTT TTT GAA GAT AAC ATT GCT CCT CAT TTG GTT GTA GCA CCA CTA TCA ACA TTA CGG AAC TGG GAA CGG GAG TTT GCA ACA TGG GCT CCC CAA ATG AAT GTT GAG TAT GAA TTT TAT CAT CCT AAA CAC AAG AAG ATC AAA AAA AAG AAA TCT GGC CAT ATT GTT AGT GAA AGC AAG CAA GAT AGG ATA AAA TTT GAT GTT CTT TTA ACA TCA TAT GAG ATG ATT AAC TTG GAC ACA GCA TCA TTG AAG CCA ATA ATG TGG GAG TGC ATG ATC GTT GAT GAA GGA CAT CGG CTT AAG AAT AAG GAT TCA AAG TTG TTT CTT TCA TTG AAG CAG TAT ACC ACT TAC CAC CGC ACT CTT TTG ACT GGA ACT CCT CTT CAG AAC AAT CTG GAT GAA CTT TTC ATG CTA ATG CAC TTT CTT GAT GCT GGA AAG TTT GGA AGT TTG GAG GAG TTC CAG GAG GAA TTT AAG GAT ATT AGT CAG GAG GAG CAG ATT TCC AGG CTT CAT ACA ATG TTG GCG CCA CAT CTC CTT AGA AGA GTG AAG AAG GAC GTC ATG AAG AAA CTT CCT CCA AAA AAA GAA CTC ATT TTA CGT GTT GAA TTA AGT AGC AAG CAG AAA GAA TAT TAC AAG GCA ATT CTG ACT CGC AAC TAT CAA ATA CTT ACC CGA CGC GGT GGT GCA CAA ATA TCT CTA ATC AAT GTG GTT ATG GAG TTG CGG AAG TTA TGC TGT CAT CCT TAT ATG TTG GAA GGG GTT GAA CCA GTT ATC GAA GAT GCG AAT GAA GCT CAC AAA CAG CTC CTG GAG TCT TCT GGG AAA TTG CAA CTA TTG GAC AAG ATG ATG GTA AAG CTT AAA GAG CAG GGA CAT AGA GTT CTT ATA TAT TCG CAA TTC CAG CAC ATG TTG GAC TTA CTA GAG GAT TAC TGT ACT TAC AAG AAC TGG CAA TAT GAA CGG ATA GAT GGA AAG GTT GGT GGA GCT GAG AGG CAG ATA CGC ATA GAC CGG TTT AAT GCC AAA AAT TCT TCT CGG TTT TGC TTT TTG CTT TCT ACT AGA GCT GGT GGC TTG GGT ATA AAT CTT GCA ACT GCC GAT ACA GTT ATC ATT TAT GAC AGT GAT TGG AAT CCT CAT GCT GAT TTA CAA GCA ATG GCA AGA GCT CAT CGA CTC GGC CAA ATG AAT AAG GTG ATG ATT TAT CGG CTC ATA ACT CGA GGA TCC ATT GAA GAA AGG ATG ATG CAG ATG ACT AAG AAG AAA ATG GTT TTG GAG CAT CTT GTT GTT GGG AGG CTA AAA GCT CAA AAT ATT AAT CAG GAA GAG TTA GAT GAT ATC ATC AGA TAT GGC TCA AAG GAA CTA TTT GCT GAT GAA AAT GAT GAA GCA GGA AAG TCC CGC CAA ATT CAT TAT GAT GCT GCT GCT ATT GAT AGA TTA CTT GAT CGT GAA CAA GTT GGG GAT GAA GAG GCC TCA GTG GAT GAT GAA GAG GAG GAT GGA TTT TTG AAG GCA TTC AAG GTA GCT AAT TTT GAA TAT AAG GAC GAA GCA GAA ACT GTT GTG GAG GAA GCT CAA AAA GTG GCC GTG GAG GAT AAA AAT ACC ATG AAT GAA AGA ACA AGT TAC TGG GAA GAG TTG TTA CGA GAC CGA TAT GAA GTT CAT AAA GTT GAG GAG TTC AAT GCT CTG GGA AAA GGA AAG AGA AGC CGT AAG CAG ATG GTA TCT GTT GAA GAA GAT GAC CTT GCT GGT TTG GAA GAT GTA AGC TCT GAT GGT GAG GAT AAC TTT GAA GCT GAA CTG ACT GAT GGT GAT ACA ACT TCA TCT GGA ACT GGT AGA AGG CCC TAC AGG AAG AGG AAT CGT AGT ACG GAG CCA ATT CCT CTA ATG GAA GGT GAA GGA AAG TCA TTT AGA GTG CTT GGT TTC AAT CAG AGT CAG AGG GCT GCA TTT GTA CAG ATA TTG ATG AGG TTT GGG GTT GGG GAC TTT GAT TGG AAG GAG TTT GCA CCT CGT TTA AAA CAG AAG ACA TAT GAA GAA ATA AAA GAT TAT GGT GTT CTT TTC TTG TCA CAT ATT TCT GAA GAT ATA ACC GAA TCT CCA ACA TTT TCA GAT GGT GTT CCC AAA GAA GGT CTC AGA ATT CAA GAT GTA CTG GTT AGG ATA GCT GTC CTG CTT TTA GTA AGC AAC AAG GTG AAG ACT GCA TCA GAA CAT CCT GGG ACC CGC CTT TTT ACC GAT GAT ATT ATC ATG CGC TAT CCA ACA TTA AAG GGT GGG AAA TTT TGG AAA GAG GAA CAT GAT TTG TTG TTA CTG AGT GCT GTT CTA AAG CAT GGG TAT GGA AGA TGG CAG GCT ATT GTT GAT GAT AAA GAA TTG AGG ATT CAG GAG GTC ATT TGT CAA GAG CTT AAT CTT CCC TTT ATA AAT CTT CCT GTT CCA GGG CAA GCT CAA GTG CAA TAT GGT GTT ACC AAT ATA GAA TCG ACC CGG GGA TCT GGG AAT GAT GTA GGA GGT GAT CCT TCC ATT TTG TAT CAT TTT AGA GAT ATG CAG AGA AGG CAG GTT GAA TAT GTC AAG AAA AGG GTG CTT CTC TTG GAA AAA GGG CTC AAT GCT GAG TAT CAG AAA GAA TAC TTA GAG GTG ACA AGT GAA GAG CCA GAC AAT GCA CAA AAG GTT GCT AGC ATG CCA AGT ACA AGC TCA AAA GAG ATG CCT TCG AAA GTG TTT GAC GCG TTA CCT TCA ATA GAA GTT ATC GAT TCA GAA GAA ATT TCA GCA GAT GAT GAT GCA GAT CGA TTG GAA TTG CCT CAA CAT TAC AAT AAG ATA TGC AAG ATC TTG GAG GAG AAT CAG GGT GAG AAT CAA ACT TGT GGG GAC ATA TCT CGG ATT CTT TCA CTC TCG GAG CCT CTA GGT ACA GCT GCA 
E_grand                         ATG AGC AGC TTG GTC GAA CGG CTA CGT ACT AGA TCA GAA CGA AGG CCA ATT TAC AGT ATA GAT GAA TCG GAT GAT GAT TTT GTT CTC CGA AAA CCT GTG CAG GAC AAG CTA GAA AAG ATA GTC AGG GAT GAC GCG AAG GAA GAT TCA TGT CAA GCC TGT GGT GAA AGT GAA AAT CTT TTG TGC TGT GAG ACG TGT AAT TAT TCT TAC CAT GCC AAG TGT TTG ATT CCG CCA CTC AAA GCT CCT TAT CCC AGC AAT TGG AAA TGT CCT GAA TGT GTT AGC CCC TTA AAT GAT ATT GAG AAG ATT TTA GAC TGT GAA ATG CGC CCC ACT GCA GAT AGT GAT GCT TCT ACA CTG GGT ACA AAG CAA ATT TTT GTG AAA CAA TAT CTT GTG AAG TGG AAG GGA TTG TCC TTT CTG CAT TGC ACC TGG ATC AAC AAC TTC CAC AAG CAA ATG GCA TCA AAC AAT AAT GCC GAC GAT GAA TTT GTT GCC ATA AGA CCA GAA TGG ACT ACA GTT GAT CGG ATT ATT GCA TGC AGG GGA AAT GAT GGA AAG GAA TAT CTA GTG AAG TGG AAA GAG CTT TCC TAT GAT GAA TGT TAC TGG GAA TTC GAG ACG GAT ATA TCT GCG TTC CAG CCG GAA ATT GAA AAA TTT AAT CAA ATA CAG ACC AGG TCT CGC AGA TCC GAT CTG AGG AAG AAG CAG AAG GAG TTT CAT CAG TAT GAA CAG AGT CCA GAA TTT CTT ACA GGT TCA CTG CAT CCA TAT CAG CTT GAA GGT CTT AAT TTT CTA CGC TTC TCT TGG TCT AAA CAG ACA CAT GTG ATT CTT GCT GAT GAG ATG GGT CTC GGC AAA ACT ATA CAG AGT ATT GCT TTT TTA GCA TCT CTG TTT GTA GAA AAT TTA TAT CCA TTC TTA GTT GTA GCT CCA CTT TCT ACT TTG CGG AAT TGG GAA CGG GAA TTT GCT ACA TGG GCA CCT CAA TTG AAT GTC GAC TAC GAA TTT TAC TTT CCT AAG AGC AAG AAG CTC AAG AAA AAA AAA TCT GGC CAG CTT GTT AGT GAG ACC AAG CAA GAT AGG ATA AAA TTT GAT GTC CTC TTA ACA TCG TAT GAG ATG ATT AAT CTG GAC ACA GCA TCA TTG AAG CCG ATT CAG TGG GAA TGC ATG ATT GTT GAT GAA GGT CAT CGT TTG AAA AAT AAG GAT TCT AAA TTG TTC CAC TCA TTG AAG CAG TAT TCA AGC AGA CAT CGA GTC CTA TTG ACT GGA ACC CCA CTT CAG AAT AAT CTG GAT GAG CTT TTT ATG CTT ATG CAT TTT CTT GAT GCT GGG AAG TTT GGA AGC TTG GAA GAA TTC CAG GAA GAA TTT AAG GAC ATC AAT CAG GAG GAG CAG ATT ATA AGG CTG CAT AAA ATG CTG GCT CCA CAC CTT CTC CGA AGA GTA AAG AAA GAT GTC ATG AAG GAG CTG CCC CCA AAG AAG GAA CTT ATT TTA CGT GTT GAG TTG AGT GCA AAA CAG AAA GAA TAC TAC AAG GCC ATT CTA ACC CGT AAT TAT CAG ATA CTA ACA CGG CGA GGT GGT CCC CAG ATA TCT TTG AAT AAT GTG ATT ATG GAA CTG CGG AAA CTG TGT TGC CAT CCT TAC ATG CTA GAG GGA GTT GAA CCG GAC ATA GAA GAT AGT GGC GAA GCC TAC AAA CAA CTC CTG GAA TCT TGT GGA AAA TTG CAG CTG TTG GAC AAA ATG ATG GTG AAG CTT AAA GAG CAA GGA CAT AGA GTG CTT ATT TAT TCA CAA TTC CAG CAT TTG TTA GAC TTA CTT GAA GAT TAC TGC ACT TAC AAG AAA TGG CAA TAT GAA AGG ATA GAT GGC AAG GTA GGT GGA GCA GAC AGA CAA GTA CGT ATT GAT CGC TTT AAT CAG AAA TCC TCC ACC AGA TTT TGT TTC CTT CTC TCT ACA AGA GCT GGA GGC TTG GGA ATA AAC CTT GCT ACT GCA GAC ACC GTA ATT ATA TAC GAC AGT GAT TGG AAT CCA CAT GCT GAT CTA CAA GCA ATG GCC AGG GCT CAT CGA CTT GGA CAA ACC AAC ACA GTA ATG ATA TAC AGA TTG ATT ACC CGA GGT ACC ATT GAA GAA AGG ATG ATG CAA ATG ACT AAG AAA AAG ATG GTT TTG GAG CAT CTG GTG GTT GGA AGG CTA AAG GCT CAA AAC ATT AAC CAG GAA GAG TTA GAT GAC ATA ATA AGA TAT GGC TCA AAG GAG CTA TTT GCT GAT GAA AAT GAT GAA GCT GGA AAG TCC CGC CAA ATT CAC TAT GAC GAT GCT GCC ATA GAT AGA CTA CTT GAT AGA GAA CAA GTT GGA GTT GAA GAG ACG ACA GTG GAA GAT GAT GAA GAT GAT GGA TTT CTG AAG GCC TTC AAG GTG GCG AAT TTC GAA TAT ATT GAT GAA GTA GAG GCT GTA GCT GAA GAA GCG CAG AAG GCT GCT GAA GAG AGT AAA TCT AAC ATG AGC GAA AGA ACA AAT TTC TGG GAA GAG CTG TTA AGA GAT AGA TAT GAA GTG CAC AAA GTC GAG GAG TTT AAT GCC TTG GGG AAG GGG AAG AGA AGT CGA AAA CAG ATG GTA TCT GTT GAG GAT GAC GAT CTT GCC GGA CTG GAA GAT GTG AGT TCC GAA GAT GAG GAT AAC TAT GAA GCT GAA TCC ACT GAT GGT GAA GCT GCT CTT CCT GGA ATT GGA AGA AGG CCT TAT AGA AAG AGA TCT AGG AGT ACG GAG CCG CTT CCT CTT ATG GAA GGT GAA GGA CGA TCA TTT AGG GTA CTG GGA TTC AAT CAA AAT CAG CGG GCA GCC TTT GTG CAG ATT TTG ATG AGA TTT GGA GTT GGT GAC TTT GAC TGG AAG GAA TTT ACT CCC CGT TTA AAG CAG AAG ACT TAT GAG GAA ATT AAA GAA TAC GGA AGA CTA TTC TTG AGT CAC ATC GCT GAA GAA ATT ACA GAT TTG CCA ACC TTT GCA GAT GGT GTA CCA AAG GAA GGA CTT AGA ATA CAA GAT GTC CTT GTC CGA ATT GCT CAA TTG ATG CTG GTA AAG GAA AAG GTG CTG TCA GCA TCA GAA AAT GTT GGG GCA CCA CTT TTT CCA GAG GAA ATA TTA TTG CGC TAT TCT GGA TTG AAG CCT GGA AAA TTT TGG AAC GAG GAA CAT GAT TTA TTG TTA CTG CGA GCT GTG CTC AAG CAT GGA TAT GGA CGA TGG CAA GCT ATT GTG GAT GAC AAG GAC TTG AGG GTT CAA GAG GTC ATC TGT CAG GAA TTA AAT CTC CCC TTT ATA AAT GTA CCT ATC CCA GGA CAG GTT CAA CCT CAA AAT GTT ACT ACT GAT GCA ACT GCA AGC CAG GGC AAT GGA AAT GAT CCA GCC GTT GAT TCT AAT CTT CTA TAT CAT TAT AGA GAT ATG CAG AGA AGA CAA GTT GAG TTT ATC AAG AAA AGG GTG CTT CTT TTG GAA AAA GGA CTT AAT GCA GAG TAT CAG CAA GAT TAC TTA GGG AAT GCT TCT GAG GCG CCT GAA TCT GAA CCT CGA GCA CCA GAG GCA CCC CCT CCA AGC TCT GAT AAT GTT GAT ATG AAG ATA ATT GAG CAG CTG CCT CAG ATT AAA GTC ATT GCT GCA GAG GAA ATC TCC ACT GAT GAT GAT TCA GAC CGA ATG GAG CTT GCG CGG GTG TAT AAC AAG ATG TGC AAG GTT GTT GAG GAT AAT GTT CAT GAA TCA GTG GCC TTT GAA AGC ATA ACT CGA ATC CTA ACA CCT GAG TCA GGT GAC CCT AAG TCA GAA 
P_pers                          ATG AGT AGC TTG GTT GAG AGG CTT CGC GTT AGG TCA GAC CGA AGG CCA GTT TAC AAC ATT GAT GAA TCA GAT GCC GAT TTT GTA ACT AGA AAA CCT ACA GAG GAA AAG TTT GAA AAG ATT GTT AGG AGC GAT GCG AAA GAG AAT TCA TGT CAA GCC TGT GGC GAA ACT GGG AAT CTT TTG TGC TGT GAA ACA TGC AGT TAT GCT TAC CAT TCT AAG TGT TTA CTT CCA CCA CCG AGA TCT CCT CTC CCT GGC AAC TGG AGA TGC CCT GAA TGT GTA AGC CCA TTA AAT GAT ATT GAT AAG ATC TTG GAC TGT GAA ATG CGC CCT ACT GTG GAT AGT GAT GCC TCA AAG CTG GGC TCA AAG CAA ATT TTT GTA AAA CAA TAT CTT GTG AAG TGG AAG GGA CTC TCT TAT TTG CAT TGC ACA TGG GTT AAC ATT TTC CAT CGT CAA ATG GAA TCA AGT AAT AAC TCT GAG GAT GAT TTT GTC GCC ATT CGA CCT GAA TGG ACA ACT GTT GAT CGA ATT CTG GCC TGC AGG GGA GAT GAC GAG AAA GAA TAT CTA GTG AAG TGG AAA GAA CTA TCA TAT GAT GAA TGC TAT TGG GAA TCA GAG TCG GAC ATA TCT GCA TTT CAG CCG GAA ATA GAG AGA TTC AAC AGA ATT CAG TCT AGG AAA AGT AAA ATG GAA TCA AAA AAG AAG CAG AAA GAG TTT CAA CAG TAT GAA CAT AGT CCT GAA TTT CTT TCT GGC TCA CTC CAT CCA TAT CAG CTT GAA GGG TTG AAC TTC TTA CGT TTC TCC TGG TCC AAA CAA ACT CAC GTG ATA CTT GCA GAT GAA ATG GGA CTC GGA AAA ACT ATA CAG AGT ATT GCT TTT TTA GCA TCT CTT TTT GAA GAG AAA GTT GGT CCA CAT CTG GTG GTG GCT CCA CTT TCA ACA TTG AGA AAT TGG GAA CGT GAA TTT GCA ACG TGG GCA CCT CAA ATG AAT GTT GAA TAT GAA TTT TAC TTT CCC AAA CAC AAG AAG ATT AAG AGA AAG AAA TCT GGT CAA ATT GTT AGT GAA AGT AAG CAA GAA AGG ATC AAA TTT GAT GTC CTC CTG ACA TCA TAT GAA ATG ATC AAC TTA GAC TCA ACA TCA CTA AAA CCG ATA AAG TGG GAG TGT ATG ATT GTT GAT GAA GGT CAT CGT CTC AAA AAT AAG GAT TCA AAG TTA TTT TCA TCA TTA CAG CAG TAT TGC ACT AGT CAT CGT GTG CTT CTG ACT GGA ACT CCT CTT CAG AAC AAT CTG GAC GAG CTC TTT ATG CTT ATG CAC TTT CTT GAT GCC GGG AAG TTC GGA AGT CTA GAG GAA TTC CAG GAA GAG TTT AAG GAT ATC AAT CAA GAG GAG CAG ATT TCA CGG CTT CAC AGA ATG TTG GCA CCT CAT CTT CTT AGA AGA GTG AAA AAA GAT GTC ATG AAG GAA CTA CCT CCT AAA AAG GAA CTT ATA TTA CGT GTT GAT TTA AGT AGC AAA CAG AAA GAG TAC TAC AAA GCA ATT CTG ACA CGT AAC TAT CAG ATA TTA ACT CGT CGA GGT GGT GCA CAG ATA TCT CTT ATC AAC GTG GTC ATG GAA TTG CGC AAG CTT TGT TGT CAT CCT TAT ATG TTA GAG GGA GTT GAA CCA GAC ATA GAA GAT TCA AAT GAA TCT TAC AAA CAG CTA TTG GAA TCT TCT GGG AAA TTG CAA TTG TTG GAC AAA ATG ATG GTG AAA CTT AAG GAG CAA GGG CAT AGA GTT CTC ATA TAT TCA CAA TTT CAG CAC ATG CTG GAT TTG CTA GAA GAC TAT TGT ACT TTC AAA AAA TGG CAG TAT GAA CGG ATA GAT GGA AAA GTT GGT GGA GCT GAG AGA CAA ATA AGA ATA GAT CGA TTT AAT GCC AAA AAT TCT TCC AGG TTT TGT TTT CTG CTT TCT ACT AGA GCT GGG GGC TTA GGA ATA AAC CTT GCA ACT GCT GAC ACA GTG ATC ATA TAT GAC AGT GAT TGG AAT CCT CAT GCT GAT CTA CAA GCT ATG GCT AGA GCT CAT CGA CTT GGG CAA ACT AAC AAG GTA ATG ATT TAT AGG CTA GTA ACT CGG GGA AGT ATT GAA GAA CGG ATG ATG GAA ATG ACT AAG AAG AAA ATG GTA TTA GAG CAT TTG GTT GTT GGA AGG TTA AAG GCT CAG AAC ATC AAC CAG GAA GAG TTA GAT GAC ATC ATA AGG TAT GGA TCG AAG GAG TTA TTT GTT GAT GAA AAT GAT GAA GCA GGA AAA TCC CGT CAA ATT CAT TAT GAT GAT GCT GCC ATA GAT AGA TTA CTT GAT CGT GAA CAA GCT GGG GAT GAT GAG GCT ATG TTG GAC GAC GAA GAT GAA GAT GGA TTT TTA AAG GCC TTC AAG GTG GCA AAT TTT GAA TAT ATT GAT GAA GCA GAG GCT GTA GCA GAG GAA CCA CAA AAA GCT GCC GTG GAC AGT AGA CCC ACC GTG AAC GAA AGA ACA AAT TAC TGG GAA GAG TTA TTA AGA GAC AAA TAT GAA GTG CAT AAA GTT GAA GAG TTT AAT GCT TTG GGC AAA GGA AAG AGA AGC CGT AAG CAG ATG GTA TCT GTT GAA GAT GAC GAC CTT GCT GGT TTG GAA GAT GTA AGT TCT GAT GGT GAG GAT AAC TAT GAA GCT GAC ATA ATG GAG GGT GAA ACA TCA TCA TCA GGA ACT GGG AGG AAG CCT AAC AAA AAG AGA AGT CGT AGT GCA GAG CCC CCT CCC TTG ATG GAA GGA GAA GGA AGA TCA TTC AAA GTT TTG GGT TTC AAT CAA AGT CAG AGA GCC GCA TTT GTA CAA ATT TTG ATG AGG TTT GGG GTT GGG GAA TAT GAC TGG AAA GAG TTT ACA CCT CGC ATG AAG CAG AAG ACA TTT GAA GAA ATA GAG AAT TAT GGT AGA CTA TTC TTG GCT CAC ATA GCT GAA GAG ATG ACC GAC TCC CCA ACC TTT TCA GAT GGT GTT CCT AAA GAA GGG CTC AGA ATA GGA GAT GTA CTT TGT AGG ATT GCT GTT CTG ATG CAG ATG CAG CAA AGG GTG GAC TTG GCA TCA AAG AAT CCA GGC ACT CCG CTT TTT TCA GAG GAC ATC CTG TTG CTC TAC CCT GGA TTG AAG GGT GGA AAA TTT TGG AAA GAG GAA CAT GAT TTA ACA TTG TTG CGT GCT GTA CTA AAG CAT GGA TAT GGA AGA TGG CAA GCT ATC GTT GAT GAC AAA GAC CTG AGG CTT CAA GAA GTT ATC TGT CAA GAG TTG AAT CTT CCC TTT ATA AAC CTA CCA GTC CCT GGA CAA GCT CAA GCA CAA AAT GGT GCG GCT AAC ACA GAA GGA CCT AGT GGT ACC GGA AGT GAT ATA GGA GCT GAT TCG TCT GTG CTG TAT CAA TTT AGA GAC ATG CAG AGA AGA CAG GTA GAA TTT ATC AAG AAA AGA GTG CTT CTC TTG GAG AAA GGC AAC AAT GTA GAT TTG GCG AAA GAA CAG GAA GAG GTT CCG AGT GAA GAG CCT GAC AGT GAA CCC AAG GTT ACA AGA ATG TCA AGC CCT CAT CCT ATG GAG ATT GAT GGA CAA ACG GTT GAT CAG TTG CCT GGA ATA GTA AAG ATC ACT TCT GAA GAA ATT TTC GCA GAC AAC GAT CCA GAT CGA TTG AAG TTG CCT CAC CTT TAT AAT GAG ATG TGC AAG CTT GTG GAG GAA AAT GCC CAT GAA TTA GTT ATT TGT GAA GAA ATA AGC AGG ATT CTC TCT ACT GTG CAA CAA AAT TCT AAT TTG GCC 
T_cacao                         ATG AGT AGC TTG GTT GAG AGG CTT CGG GTT AGA TCG GAT CGG AAG CCA ATT TAT AAT ATG GAT GAA TCA GAT GCT GAT TTT ATA TCT GGA AAA TCT AAA GAG GAG AAG TTA GAA AGG ATA GTC AGG ACT GAT GCG AAA GAA AAC TCA TGT CAA GCC TGT GGA GAG AGT GAA AAT CTC TTG AGT TGC GCA ACA TGT ACC TAT GCA TAC CAC CTA AAG TGT TTA CTT CCT CCA TTA AAA GCT CCT CCA CCT GAC AAC TGG AGA TGC CCT GAA TGT GTT AGC CCC CTT AAT GAC ATT GAA AAG ATA TTG GAT TGT GAA ATG CGT CCT ACT GTG AAT AAT GAT GCT TCC AAG CTG GGT TCG AAG CAA ATA TTT GTG AAA CAG TAT CTT GTA AAG TGG AAA GGG TTA TCG TAT TTG CAT TGC ACT TGG GTA AAC AAC TTT AAT CGA CAA ATG GGA CCA AAC AAT AGC TCT GAA GAT GAT TTT GTT GCC ATT AGA CCT GAG TGG ACT ACA GTT GAT CGA ATC CTT GCT CGC AGG GGA GAC TCC AAT ATA GAG TAC CTT GTA AAG TAT AAA GAA CTT CCT TAT GAT GAA TGT TAT TGG GAG TTT GAA TCA GAC ATA TCT GCA TTT CAA CCT GAA ATT GAG AGA TTT AAG AAC ATT CAG TCC AGA TCT CAT AAA GTT GAG TCC AAG AAA AAA TCA AAG GAA TTT CAA CCC TTT GAA CAT ACT CCT GAA TTT CTT TCT GGC TCA CTG CAT CCT TAC CAG CTT GAA GGG TTG AAC TTC TTG CGT TAT TCT TGG TCC AAA CAA ACA CAT GTA ATT CTT GCT GAT GAG ATG GGC CTT GGT AAA ACC ATC CAG AGT ATT GCA ATT TTA GCA TCT CTG TTT GAA GAG AAC CAT ACT CCT CAT TTG GTA GTA GCA CCA CTT TCA ACA TTA CGG AAC TGG GAA CGG GAG TTT GCA ACA TGG GCT CCG AAA TTG AAT GTT GAA TAT GAA TTT TAT CTT CCT AAA CAT AAG AAG ATC AAG AAA AAG AAA TCT GGT CAA ATT GTT AGC GAA AGC AAG CAA GAT AGG ATA AAA TTT GAT GTC CTG TTA ACA TCA TAT GAG ATG ATT AAC TTG GAC ACA GCA TCG TTG AAG CCA ATA AAG TGG GAG TGC ATG ATC GTT GAT GAA GGT CAT CGG CTC AAG AAT AAG GAT TCA AAG TTG TTT CTT TCG TTG AAG CAG TAT ACC AGT AAT CAT CGC ACT CTT TTG ACT GGA ACT CCT CTT CAG AAC AAC CTT GAT GAG CTT TTC ATG CTG ATG CAC TTT CTT GAT GCT GGA AAG TTT GGA AGT TTA GAG GAG TTC CAG GAG GAA TTT AAG GAT ATC AGT CAG GAG GAG CAG ATT TCA AGA CTT CAT AAA ATG TTG GCC CCA CAT CTC CTT AGA AGG GTG AAG AAG GAT GTC ATG AAG GAA CTT CCT CCC AAG AAG GAA CTC ATT TTA CGT GTT GAA TTA AGT AGC AAG CAG AAA GAA TAT TAC AAG GCA ATT TTG ACT CGT AAC TAT CAA CTA CTT ACC AAA CGC TGT GGT CCA CAA ATA TCT CTA ATC AAT GTG GTT ATG GAG TTG CGG AAG CTA TGC TGT CAT CCT TAT ATG TTG GAA GGG GTT GAA CCA GAT ATT GAA GAT GCA AAT GAA GCT TAC AAA CAG CTC TTG GAA TCT TCT GGA AAA TTG CAA CTG TTG GAC AAG ATG ATG GTA AAG CTT AAA GAG CAG GGG CAT AGA GTT CTT ATC TAT TCC CAG TTC CAA CAC ATG CTG GAC TTA CTG GAG GAT TAC TGT ACT TAC AAG AAC TGG CAG TAT GAA CGT ATA GAT GGA AAG GTT GGT GGA GCT GAG AGG CAG ATT CGC ATA GAT CGG TTT AAT GCC AAA AAT TCT TCC CGG TTT TGT TTT TTG CTT TCT ACT AGA GCT GGT GGC TTG GGT ATA AAT CTT GCA ACT GCA GAT ACA GTT ATC ATT TAT GAC AGT GAT TGG AAT CCC CAT GCT GAT TTA CAA GCA ATG GCT AGA GCT CAT CGA CTG GGC CAA ACC AAC AAG GTG ATG ATT TAT CGG CTC ATA ACT CGA GGA TCC ATT GAA GAA AGG ATG ATG CAG ATG ACT AAG AAG AAA ATG GTT TTG GAG CAT CTT GTT GTT GGG AGG CTA AAG GCT CAA AAT ATT AAT CAG GAG GAG TTG GAT GAC ATC ATT AGA TAT GGC TCA AAG GAA CTA TTT GCT GAT GAG AAC GAT GAA GCA GGA AAG TCC CGC CAA ATT CAT TAT GAT GAT GCT GCT ATT GAT AGA TTA CTT GAT CGT GAG CAA GTT GGC GAT GAA GTG GCT TCA GTG GAT GAT GAA GAG GAG GAT GGA TTT TTG AAG GCC TTC AAG GTA GCT AAT TTT GAA TAT ATA GAG GAA GCA GAA ACT GTT GCA GAG GAA GTT CAA AAA GAG GCC ATG GAA AAC AAA AAT ACC GTG AAC GAA AGA ACA AGT TAT TGG GAA GAG TTG TTA CGA GAC AGA TAC GAA GTT CAT AAA AAT GAG GAG TAC AAT TCT CTG GGA AAA GGA AAG AGA AGC CGA AAG CAG ATG GTA TCT GTT GAA GAA GAT GAC CTT GCG GGT CTG GAA GAT GTA AGC TCA GAT AAT GAA GAT AAC TTT GAA GCT GAA TTG ACT GAT GGT GAT ACA ACT TCA TCT GGA AAT GGG AGA AAG CCT TAC AGG AAG AGA GTT CGT AGT ACG GAG CCA ATT CCT TTA ATG GAA GGT GAA GGA AAG TCT TTC AGG GTG CTT GGT TTC AAT CAG AGT CAG AGG GCT GCA TTT GTT CAG ATA TTG ATG AGA TTT GGG GTT GGG GAC TAT GAC TTT AAG GAG TTT GTA CCT CGC TTA AAG CAG AAG ACA TAT GAA GAA ATA AAA GAT TAT GGT GTT CTC TTT TTG AGC CAT ATC GTA GAA GAT ATG AAC GAC TCT CCG ACA TTT TCA GAT GGT GTT CCG AAA GAA GGT CTC AGA ATT CAA GAT GTA CTA GTT AGG ATA GCT ACC CTG CTT TTA ATA GGT CAA AAG GTG AAG TCT GCA TCA GAA AAC CCT GGT ACC TCC CTT TTT ACT GAT GAT ATA CTA ACG CGC TAT CCA ACT CTA AGG GGT GGA AAA TCT TGG AAT GAG GAA CAT GAT TTG TTG TTA CTG CGT GCT GTT CTA AAG CAT GGG TAT GGA AGA TGG CAG GCT ATA GTT GAT GAC AAA GAC TTG AGG ATT CAG GAG ATC ATT TGT CAA GAG TTG AAT CTT CCC TTT TTA AAC TTT CCT GTT CCG GGG CAA GCT CAA GTG CAA AAT GGT GCT ACC AAT TTA GAA GCA ACA CAA GTC TCT GGG AAT GAT GTA GGA GGG GAC CCT GCT GCT ATG TAT CAG TTT AGA GAT TTG CAG AGA AGG CAG GTT GAA TAT ATC AAG AAA AGG GTG CTT CTC TTG GAA AAG GGG ATG AAC GCA GAG TAT CAG AAA GAA TAT TTA GAA ATG ACA AGT GAA GAG CCA GAG AAT GGA CAA AAC GTT GCA GAC ATG CCA AAT GCA AGC TCA ACA GAG ATC CCT TTC CAA GTG GTT GAC CAC TTA ATT CCA ATA GAA GTA ATT GCA TCA GAA CAA ATT TCA GCA AAT GAT GAT GCA GAT CGA TTG GAA CTG CCG CTG CAT TTT AAT AAG ATG TGC AAG ATA TTG GAG GGC AAT GCT CTT GAA GCT GTG ATT TGT GAG GAC ATA TCT CGG ATT CTG TCA CCC ACA CAG CAC TAT CCT ACT TCA AAG 
C_clem                          ATG AGT AGC TTG GTT GAG AGG CTC CGG GTT AGA TCA GAT CGG AAG CCA ATT TAT CAG TTA GAT GAA TCG GAT GCT GAT TTT GAG CAA GGA AAA CCT ACC GAG GAA AAG TTT GAA AGA ATA GTC AGG ATT GAT GCG AAA GAT GAT TCA TGT CAA GCC TGT GGA GAA AGT GAA AAT CTT ATG AGC TGT GAT ACT TGT ACA TAT GCA TAC CAT GCT AAG TGT TTG GTT CCT CCG CTA AAA GCT CCT CCT TCT GGC AGC TGG AGG TGC CCA GAA TGT GTT AGC CCG CTG AAT GAT ATT GAC AAA ATA TTG GAC TGT GAG ATG CGT CCA ACT GTA GAT AGT GAT GTC TCT AAG CTG GGT TCT AAG CAG ATA TTT GTT AAA CAG TAT CTT GTA AAG TGG AAG GGA TTA TCT TAT TTG CAT TGC ACT TGG GTA AAC AAT TTC CAT CGC CAA ATG TCA TCA AAC AAT AAT GCT GAA GAA GAC TTT GTT GCC ATT CGA CCT GAG TGG ACT ACT GTT GAT CGG ATT CTT GCC TGC AGG GGA GAG GAT GAG AAG GAA TAT CTT GTG AAG TAT AAA GAA CTT TCC TAT GAT GAA TGC TAT TGG GAA TAT GAA TCA GAT ATA TCT GCA TTT CAA CCT GAA ATT GAA AGA TTT ATC AAA ATT CAG TCT AGA TCA CAC AGA ACT GAA TCT ACA AAG AAA CCA AAA GAA TTT CAA CAG TAT GAA CAT AGT CCT GAA TTT CTT TCT GGT TCA CTA CAT CCA TAT CAG CTT GAA GGA CTG AAC TTC TTA CGT TTT TCT TGG TCC AAA CAG ACA CAT GTG ATA CTC GCT GAT GAA ATG GGT CTT GGC AAA ACC ATA CAG AGT ATT GCC TTT TTA GCA TCT CTT TTT GGA GAG CGC ATC TCT CCG CAT TTA GTT GTA GCT CCA CTT TCA ACA TTG CGA AAC TGG GAA CGT GAA TTT GCA ACT TGG GCA CCA CAA ATG AAT GTT GAA TAT GAA TTT TAC TTC CCC AAA CCT AAG AAG GTC AAG AAA AAG AAA TCT GGT CAA GTT GTC AGT GAA AGC AAG CAA GAC AGG ATA AAG TTT GAT GTC CTC CTA ACA TCT TAT GAG ATG ATT AAC TTG GAC AGT GCA TCT TTG AAA CCG ATA AAG TGG CAA TGC ATG ATT GTT GAT GAA GGT CAC CGT CTA AAA AAT AAG GAT TCG AAA TTG TTT TCT TCA CTG AAG CAA TAT TCA ACT AGA CAT CGT GTG CTC TTA ACT GGA ACA CCT CTT CAG AAC AAT CTG GAT GAA CTT TTT ATG CTC ATG CAC TTC CTT GAT GCT GGG AAG TTT GGA AGT TTA GAG GAG TTC CAG GAA GAG TTC AAG GAT ATA AAT CAA GAG GAG CAG ATT TCA AGA CTT CAT AGA ATG TTG GCC CCC CAT CTT CTT CGA AGA GTG AAG AAA GAT GTC ATG AAG GAA TTA CCT CCC AAG AAG GAA CTC ATT TTA CGT GTT GAA TTA AGT AGT AAG CAG AAG GAA TAT TAT AAG GCC ATT CTG ACA CGT AAC TAT CAA ATA TTA ACT CGA CGG GGG GGT GCG CAG ATT TCT CTT ATT AAT GTC GTT ATG GAA TTG CGC AAG CTT TGT TGT CAT CCT TAT ATG TTG GAA GGA GTT GAG CCA GAT ATA GAA GAT ACA AAT GAA TCT TTC AAG CAG CTG CTG GAA TCT TCT GGG AAA CTG CAA CTC TTG GAT AAA ATG ATG GTG AAA CTT AAA GAG CAG GGA CAT AGA GTT CTT ATA TAT TCG CAG TTC CAG CAC ATG CTG GAC TTA CTA GAA GAT TAC TTA ACT TTT AAG AAA TGG CAG TAC GAG CGG ATA GAT GGC AAG GTT GGT GGA GCT GAG AGA CAG ATA CGC ATA GAT CGA TTT AAT GCC AAA AAT TCT TCC AGA TTT TGT TTT TTG CTC TCT ACT AGG GCT GGG GGC TTG GGA ATT AAC CTT GCG ACG GCA GAC ACA GTT ATC ATA TAT GAC AGT GAT TGG AAT CCT CAT GCC GAT CTA CAA GCA ATG GCT AGA GCT CAT CGA CTG GGG CAG ACC AAC AAG GTA ATG ATT TTT AGG CTC ATA ACG CGA GGA TCC ATT GAA GAA AGG ATG ATG CAA ATG ACT AAG AAG AAA ATG GTT CTA GAG CAT CTT GTT GTA GGG AGG CTA AAG GCC CAG AAC ATT AAT CAG GAA GAG TTG GAT GAC ATC ATC AGG TAT GGA TCA AAG GAA CTA TTT GCT GAT GAG AAT GAT GAA GGT GGA AAA TCC CGC CAA ATT CAT TAC GAT GAT GCT GCT ATA GAT AGA TTA CTT GAC CGC GAT CAA GTT GGA GAT GAA GAG GCT TCC TTG GAT GAT GAA GAT GAA GAC GGA TTT CTG AAG GCT TTC AAG GTG GCA AAT TTT GAA TAT ATT GAA GAA GTG GAG GCT GCA GCA GAG GAA GCT CAA AAA TTG GCC GCG GAA AAT AAA TCT AGC ATG AGC GAA AGA TCA AGT TAC TGG GAA GAG TTG CTG AAA GAC AGG TAC GAA GTG CAT AAA GTT GAG GAG TTC AAC GCT TTA GGA AAA GGA AAG AGA AGC CGT AAG CAG ATG GTG TCT GTT GAA GAA GAT GAT CTA GCT GGT TTG GAA GAT GTA AGC TCT GAA GGT GAG GAT AAC TAT GAA GCT GAC TTG ACG GAC GGC GAC ACC ACA TCC AGT GGA ACT GGC CGG AAA CCC AAC AAG AAG AGA TCT CGT AGT ATG GAG CCA CCT CCT CTG ATG GAA GGT GAA GGG AGG TCA TTC AGA GTG CTA GGT TTC AGC CAA AAC CAG AGG GCT GCA TTT GTA CAA ATA TTA ATG AGG TTT GGG GTC GGG GAC TTC GAC TGG AAG GAA TTT ACC CCT CGC TTA AAA CAG AAG AGC TAT GAA GAA ATA AGA GAG TAT GGG ATC CTT TTC TTG ACC CAC ATT ACT GAA GAT ATA ACC GAC TCT CCA ACC TTC TCA GAT GGT GTT CCA AAA GAG GGG CTT AGA ATT CAG GAT GTG CTT GTA AGG ATA GCG GTC TTG CTT TTG ATT AGA GAT AAG GTG AAA TTC TTA TCA CAA AAG CCA GGC ACT CCT CTT TTT ACA GAT GAC ATA TAT TTG CGC TAT CCA GGA CTG AGG GGT GGA AAG TTT TGG AAG GAG GAA CAC GAT TCA TTA TTA CTG CGC GCT GTG CTA AAG CAT GGG TAT GGT AGA TGG CAA GCT ATT GTT GAT GAT AAG GAC TTG AAG GTT CAG GAG GTC ATC TGT CAA GAA TTG AAT CTC CCC TTT ATA AAT CTA CCT GTC CCT GGA GCC AGT CAA GCA CCA AAT GGT GCT GCC AAT CCA GAA GCA CTC CAG AGC ACT GGG AAT GAT TCA GCA GCT GAT TCT TCT GTA TTA TAT CAT TTC AGA GAT ATG CAG AGA AGA CAA GTT GAA TTT ATC AAG AAA AGA GTG CTT CTT CTT GAG AAA GGG CTT AAT GCA GAG TAC CAG AAA GAA TAC GTA GAG ATC CCG AGT GAA GAG CCT GAG AGT GAA AGA AAG ACA ACA GAA AGA CCA AGT CCA ACC TCA ATG GAG ATT GAT TCC CAA ATG GTT GAT CAG TTG CCA AAA TTA GAG GCA ATT ACA TCA GAA GAA ATA TCA GCA GAC AGT GAT GCA GAT CGA TTG GGA TTG GCT CAG CAT TAT AAT GAG ATG TGC AAG GTA CTG GAA GAA AAT GTT CAT GAA GTA GTG CTT TGT GAA GAT GTA AAC CAG ATT CTC TCT ACC CAG ACA AGT CCT CCA GAG CAG CCA 


Printing out site pattern counts


        22       3468  P

A_thal                          AAA AAA AAA AAA AAA AAA AAA AAA AAA AAA AAA AAA AAA AAA AAA AAA AAA AAA AAA AAA AAA AAA AAA AAA AAA AAA AAA AAA AAA AAA AAA AAA AAA AAA AAA AAA AAA AAA AAA AAA AAA AAA AAA AAA AAA AAA AAA AAA AAA AAA AAC AAC AAC AAC AAC AAC AAC AAC AAC AAC AAC AAC AAC AAC AAC AAC AAC AAC AAC AAC AAC AAC AAC AAG AAG AAG AAG AAG AAG AAG AAG AAG AAG AAG AAG AAG AAG AAG AAG AAG AAG AAG AAG AAG AAG AAG AAG AAG AAG AAG AAG AAG AAG AAG AAG AAG AAG AAG AAG AAG AAG AAG AAT AAT AAT AAT AAT AAT AAT AAT AAT AAT AAT AAT AAT AAT AAT AAT AAT AAT AAT AAT AAT AAT AAT AAT AAT AAT AAT AAT AAT AAT AAT AAT AAT AAT AAT AAT ACA ACA ACA ACA ACA ACA ACA ACA ACA ACA ACA ACA ACA ACA ACA ACA ACA ACA ACC ACC ACC ACC ACC ACC ACC ACG ACG ACT ACT ACT ACT ACT ACT ACT ACT ACT ACT ACT ACT ACT ACT AGA AGA AGA AGA AGA AGA AGA AGA AGA AGA AGA AGA AGA AGA AGA AGA AGA AGA AGA AGA AGA AGA AGA AGA AGA AGC AGC AGC AGC AGC AGC AGC AGC AGC AGG AGG AGG AGG AGG AGG AGG AGG AGG AGG AGG AGT AGT AGT AGT AGT AGT AGT AGT AGT AGT AGT AGT AGT AGT AGT AGT AGT ATA ATA ATA ATA ATA ATA ATA ATA ATA ATA ATA ATA ATA ATA ATA ATA ATA ATA ATA ATA ATA ATC ATC ATC ATC ATC ATC ATC ATC ATC ATC ATC ATC ATC ATC ATC ATC ATG ATG ATG ATG ATG ATG ATG ATG ATG ATG ATG ATG ATG ATG ATG ATG ATG ATT ATT ATT ATT ATT ATT ATT ATT ATT ATT ATT ATT ATT ATT ATT ATT ATT ATT ATT ATT ATT ATT ATT ATT ATT ATT ATT ATT ATT ATT ATT ATT ATT ATT ATT CAA CAA CAA CAA CAA CAA CAA CAA CAA CAA CAA CAA CAA CAA CAA CAA CAA CAA CAA CAA CAA CAA CAA CAA CAA CAA CAA CAA CAA CAC CAC CAC CAC CAC CAC CAC CAC CAC CAG CAG CAG CAG CAG CAG CAG CAG CAG CAG CAG CAG CAG CAG CAG CAG CAG CAG CAG CAG CAG CAG CAG CAT CAT CAT CAT CAT CAT CAT CAT CAT CAT CAT CAT CAT CAT CAT CAT CAT CAT CAT CAT CCA CCA CCA CCA CCA CCA CCA CCA CCA CCA CCA CCA CCA CCA CCC CCC CCC CCC CCC CCC CCG CCG CCG CCG CCG CCT CCT CCT CCT CCT CCT CCT CCT CCT CCT CCT CCT CCT CCT CCT CCT CCT CGA CGA CGA CGA CGA CGA CGA CGA CGA CGA CGC CGC CGC CGC CGC CGC CGC CGG CGG CGG CGG CGG CGG CGG CGG CGG CGT CGT CGT CGT CGT CGT CGT CGT CGT CTA CTA CTA CTA CTA CTA CTA CTA CTA CTA CTA CTA CTC CTC CTC CTC CTC CTC CTC CTC CTC CTC CTC CTC CTC CTG CTG CTG CTG CTG CTG CTG CTG CTG CTG CTG CTG CTG CTG CTG CTT CTT CTT CTT CTT CTT CTT CTT CTT CTT CTT CTT CTT CTT CTT CTT CTT CTT CTT CTT CTT CTT CTT CTT CTT CTT CTT CTT CTT CTT CTT CTT CTT CTT CTT CTT CTT CTT GAA GAA GAA GAA GAA GAA GAA GAA GAA GAA GAA GAA GAA GAA GAA GAA GAA GAA GAA GAA GAA GAA GAA GAA GAA GAA GAA GAA GAA GAA GAA GAA GAA GAA GAA GAA GAA GAA GAA GAA GAA GAA GAA GAA GAA GAA GAA GAA GAA GAA GAA GAA GAA GAA GAA GAA GAA GAC GAC GAC GAC GAC GAC GAC GAC GAC GAC GAC GAC GAC GAC GAC GAC GAC GAC GAG GAG GAG GAG GAG GAG GAG GAG GAG GAG GAG GAG GAG GAG GAG GAG GAG GAG GAG GAG GAG GAG GAG GAG GAG GAG GAG GAG GAG GAG GAG GAG GAG GAG GAG GAG GAG GAG GAG GAG GAG GAG GAG GAG GAG GAG GAG GAG GAG GAG GAG GAG GAG GAG GAG GAT GAT GAT GAT GAT GAT GAT GAT GAT GAT GAT GAT GAT GAT GAT GAT GAT GAT GAT GAT GAT GAT GAT GAT GAT GAT GAT GAT GAT GAT GAT GAT GAT GAT GAT GAT GAT GAT GAT GAT GAT GAT GAT GAT GAT GAT GAT GAT GAT GAT GAT GAT GAT GAT GAT GCA GCA GCA GCA GCA GCA GCA GCA GCA GCA GCA GCA GCA GCA GCA GCA GCA GCC GCC GCC GCC GCC GCC GCC GCG GCG GCG GCG GCG GCG GCG GCT GCT GCT GCT GCT GCT GCT GCT GCT GCT GCT GCT GCT GCT GCT GCT GCT GCT GCT GCT GCT GCT GCT GCT GCT GCT GCT GCT GCT GCT GCT GCT GCT GCT GCT GCT GCT GCT GCT GCT GGA GGA GGA GGA GGA GGA GGA GGA GGA GGA GGA GGA GGA GGA GGA GGA GGA GGA GGA GGA GGA GGA GGA GGA GGA GGA GGA GGA GGA GGC GGC GGC GGC GGC GGC GGC GGC GGG GGG GGG GGG GGG GGG GGG GGG GGG GGG GGT GGT GGT GGT GGT GGT GGT GGT GGT GGT GGT GGT GGT GGT GGT GTA GTA GTA GTA GTA GTA GTA GTA GTA GTA GTA GTA GTA GTA GTC GTC GTC GTC GTC GTC GTC GTC GTC GTC GTC GTG GTG GTG GTG GTG GTG GTG GTG GTG GTG GTG GTG GTG GTG GTG GTG GTT GTT GTT GTT GTT GTT GTT GTT GTT GTT GTT GTT GTT GTT GTT GTT GTT GTT GTT GTT GTT GTT GTT GTT GTT GTT TAC TAC TAC TAC TAC TAC TAC TAC TAC TAC TAT TAT TAT TAT TAT TAT TAT TAT TAT TAT TAT TAT TAT TAT TAT TAT TAT TAT TAT TAT TAT TAT TAT TAT TAT TCA TCA TCA TCA TCA TCA TCA TCA TCA TCA TCA TCA TCA TCA TCA TCA TCA TCA TCA TCA TCC TCC TCC TCC TCC TCC TCC TCG TCG TCG TCG TCG TCG TCT TCT TCT TCT TCT TCT TCT TCT TCT TCT TCT TCT TCT TCT TCT TCT TCT TCT TGC TGC TGC TGC TGC TGC TGC TGC TGC TGC TGC TGG TGG TGT TGT TGT TGT TGT TGT TGT TGT TTA TTA TTA TTA TTA TTA TTA TTA TTA TTA TTA TTA TTA TTA TTC TTC TTC TTC TTC TTC TTC TTC TTC TTC TTC TTC TTC TTC TTC TTC TTC TTC TTC TTC TTC TTG TTG TTG TTG TTG TTG TTG TTG TTG TTG TTG TTG TTG TTG TTG TTG TTG TTG TTG TTG TTG TTG TTG TTG TTG TTG TTG TTG TTT TTT TTT TTT TTT TTT TTT TTT TTT TTT TTT TTT TTT TTT TTT TTT TTT TTT TTT TTT TTT TTT TTT TTT TTT 
A_lyr                           ... ... ... ... ... ... ... ... ... ... ... ... ... ... ... ... ... ... ... ... ... ... ... ... ... ... ... ... ... ... ... ... ... ... ... ... ... ... ... ... ... ... ... ... ... ... ... ... ... ..G ... ... ... ... ... ... ... ... ... ... ... ... ... ... ... ... ... ... ... ..T ..T ..T .GA ..A ..A ..A ..A ... ... ... ... ... ... ... ... ... ... ... ... ... ... ... ... ... ... ... ... ... ... ... ... ... ... ... ... ... ... ... ... ... ... ... ..C ..C ..C ..C ..C ... ... ... ... ... ... ... ... ... ... ... ... ... ... ... ... ... ... ... ... ... ... ... ... ... ... ... ... ... ... ... ... ... ... ... ... ... ... ... ... ... ... ... ... ... ... ..G ..T C.. ..A ... ... ... ... ... T.. ... ... ..G ..G ... ... ... ... ... ... ... ... ... ... G.A G.. ... ... ... ... ... ... ... ... ... ... ... ... ... ... ... ... ... ... ... ... ... ... ... ... ..G ... ... ... ... ... ... ... ... ..T ..A ... ... ... ... ... ... ... ... C.A C.. ..C ... ... ... ... ... ... ... ... ... ... ... ... ... ... ... ... ... ... ... ... ... ... ... ... ... ... ... ... ... ... ... ... ..C ..T ..T ..T T.. ..A ... ... ... ... ... ... ... ... ... ... ... ... ... ... G.. ... ... ... ... ... ... ... ... ... ... ... ... ... ... ... ... T.. .C. ... ... ... ... ... ... ... ... ... ... ... ... ... ... ... ... ... ... ... ... ... ... ... ... ... ... ... ... ... ... ... ... ... G.. A.. ... ... ... ... ... ... ... ... ... ... ... ... ... ... ... ... ... ... ... ... ... ... ... ... ... ... ... ..G ... ... ... ... ... ... ... ..T ..T A.C ... ... ... ... ... ... ... ... ... ... ... ... ... ... ... ... ... ... ... ... ... ..T ..C ... ... ... ... ... ... ... ... ... ... ... ... ... ... ... ... ... ... T.. ... ... ... ... ... ... ... ... ... ... ... ..G ..G ..T A.G ..A ... ... ... ..T ..A ... ... ..T TT. ..C ... ... ... ... ... ... ... ... ... ... ... ... ... ... ... ... ... ... ... ... ... ... ... ... ... ..G ... ... ... ... ... ... ..T ..A ... ... ... ... ... ... ... ..T ... ... ... ... ... ... ... ... ... ... ... ... ... ... ... ... ... ... ... ..G ..G ..A ... ... ... ... ... ... ... ... ... ... ... ... ..A ... ... ... ... ... ... ... ... ... ... ... ... ... T.. ... ... ... ... ... ... ... ... ... ... ... ... ... ... ... ... ... ... ... ... ... ... ... ... ... ... ... ... ... ... ... ... ... ... ... ... G.. T.. A.. ... ... ... ... ... ... ... ... ... ... ... ... ... ... ... ... ... ... ... ... ... ... ... ... ... ... ... ... ... ... ... ... ... ... ... ... ... ... ... ... ... ... ... ... ... ... ... ... ... ..C ..G ..G ..G ..T ..T .C. ... ... ... ... ... ... ... ... ... ... ... ... ... ... ... ... ... ... ..A ..A ..A ..A ..A ... ... ... ... ... ... ... ... ... ... ... ... ... ... ... ... ... ... ... ... ... ... ... ... ... ... ... ... ... ... ... ... ... ... ... ... ... ... ... ... ... ... ... ... ... ... ... ... ... ... A.. ..C ..C ..C ..C ..C ... ... ... ... ... ... ... ... ... ... ... ... ... ... ... ... ... ... ... ... ... ... ... ... ... ... ... ... ... ... ... ... ... ... ... ... ... ... ... ... ... ... ... ... ... ... ... ... ... ... ... ... ... ... ... ... ... ... ... ... ... ... ..C ..G ..T ..T ... ... ... ... ... ... ... ... ... ... ... ... ... ... A.. ..A ..A ..C ..C ..G ... ... ... ... ... ... ... ... ... ... ... ... ... ... ... ... ... ... ... ... ... ... ... ... ... ... ... ... ... ... ... ... ... ... .A. ... ... ... ... ... ... ... ... ... ... ... ... ... ... ... ... ... ... ... ... ... ... ... ... ... ... ... ..G ... ... ... ... ... ... ... ..T .C. ..A ... ... ... ... ... ... ... .T. .C. ..C ... ... ... ... ... ... ... ... ... ... ... ... ... ... ... ... ... ... ... ... ... ... ... ... ... ... ... C.. ... ... ... ... ... ... ... ..G ..T ..T ... ... ... ... ... ... ... ... ... ... ... ... ... ... ... ... .C. .G. ..A ..C ..C ..C ... ... ... ... ... ... ... ... ... ... ... ... ... ... ... ... ... ... ... ... ... ... ... ... ... ... ... ... ..T ..T ..C ..C ... ... ... ... ... ... ... ... ... ... ... ... ... ... ... ... ... ... ... ... ... ... ... A.. ... ... ... ... ... ... ... ... ... ... ... ... ... ... ... ... ..T ..T .T. ..A ... ... ... ... ..T ..T ... ... ... ... ... ... CT. ..A ..C ..C ... ... ... ... ... ... ... ... ... ... ... ... ... ... ... ... ... ... ... ... ... ... ... ... ..T ... ... ..C ..C ... ... ... ... ... ... ... ... ... ... ... ... ... ... ... ... ... ... ..G ..T G.. ... ... ... ... ... ... ... ... ... ... ... ... ... ... ... ... ... ... ... ... .C. ..A ..A ... ... ... ... ... ... ... ... ... ... ... ... ... ... ... ... ... ... ... ... ... ... ... ... ... .A. ..C ... ... ... ... ... ... ... ... ... ... ... ... ... ... ... ... ... ... ... ... ... ... ... 
A_hal                           ... ... ... ... ... ... ... ... ... ... ... ... ... ... ... ... ... ... ... ... ... ... ... ... ... ... ... ... ... ... ... ... ... ... ... ... ... ... ... ... ... ... ... ... ... ... ... ... ... ..G ... ... ... ... ... ... ... ... ... ... ... ... ... ... ... ... ... ... ..T ..T ..T ..T .GA ..A ..A ..A ..A ... ... ... ... ... ... ... ... ... ... ... ... ... ... ... ... ... ... ... ... ... ... ... ... ... ... ... ... ... ... ... ... ... ... ... ..C ..C ..C ..C ..C ... ... ... ... ... ... ... ... ... ... ... ... ... ... ... ... ... ... ... ... ... ... ... ... ... ... ... ... ... ... ... ... ... ... ... ... ... ... ... ... ... ... ... ... ... ... ..G ..T C.. ... ..A ... ... ... ... T.. ... ... ..G ..G ... ... ... ... ... ... ... ... ... .T. G.A ... ... ... ... ... ... ... ... ... ... ... ... ... ... ... ... ... ... ... ... ... ... ... ... ... ..G ... ... ... ... ... ... ... ... ... ..A ... ... ... ... ... ... ... ... C.A C.. ..C ... ... ... ... ... ... ... ... ... ... ... ... ... ... ... ... ... ... ... ... ... ... ... ... ... ... ... ... ... ... ... ... ..C ..T ..T ..T ... ..A ... ... ... ... ... ... ... ... ... ... ... ... ... ... ... ... ... ... ... ... ... ... ... ... ... ... ... ... ... ... ... T.. .C. ... ... ... ... ... ... ... ... ... ... ... ... ... ... ... ... ... ... ... ... ... ... ... ... ... ... ... ... ... ... ... ... ... G.. A.. ... ... ... ... ... ... ... ... ... ... ... ... ... ... ... ... ... ... ... ... ... ... ... ... ... ..G .C. ..G ... ... ... ... ... ... ... ... ..T A.C ... ... ... ... ... ... ... ... ... ... ... ... ... ... ... ... ... ... ... ... ... ... ..C ... ... ... ... ... ... ... ... ... ... ... ... ... ... ... ... ... ... T.. ... ... ... ... ... ... ... ... ... ... ... ..G ..G ... A.G ..A ... ... ... ... ..A ..A ... ..T TT. ..C ..C ... ... ... ... ... ... ... ... ... ... ... ... ... ... T.. ... ... ... ... ... ... ... ... ... ..G ... ... ... ... ... ... ..T ..A ... ... ... ... ... ... ... ..T ... ... ... ... ... ... ... ... ... ... ... ... ... ... ... ... ... ... ... ..G ..G ..A ... ... ... ... ... ... ... ... ... ... ... ... ... ... ... ... ... ... ... ... ... ... ... ... ... ... T.. ... ... ... ... ... ... ... ... ... ... ... ... ... ... ... ... ... ... ... ... ... ... ... ... ... ... ... ... ... ... ... ... ... ... ... ... G.. T.. A.. ... ... ... ... ... ... ... ... ... ... ... ... ... ... ... ... ... ... ... ... ... ... ... ... ... ... ... ... ... ... ... ... ... ... ... ... ... ... ... ... ... ... ... ... ... ... ... ... ... ..C ..G ..G ..G ..T ..T .C. ... ... ... ... ... ... ... ... ... ... ... ... ... ... ... ... ... ... ..A ..A ..A ..A ... ... ... ... ... ... ... ... ... ... ... ... ... ... ... ... ... ... ... ... ... ... ... ... ... ... ... ... ... ... ... ... ... ... ... ... ... ... ... ... ... ... ... ... ... ... ... ... ... ... ... A.. ..C ..C ..C ..C ..C ... ... ... ... ... ... ... ... ... ... ... ... ... ... ... ... ... ... ... ... ... ... ... ... ... ... ... ... ... ... ... ... ... ... ... ... ... ... ... ... ... ... ... ... ... ... ... ... ... A.. ... ... ... ... ... ... ... ... ... ... ... ... ... ..G ..T ..T ... ... ... ... ... ... ... ... ... ... ... ... ... ... ... ..A ... ..C ... ..G ... ... ... ... ... ... ... ... ... ... ... ... ... ... ... ... ... ... ... ... ... ... ... ... ... ... ... ... ... ... ... ... ... ... .A. ... ... ... ... ... ... ... ... ... ... ... ... ... ... ... ... ... ... ... ... ... ... ... ... ... ... ... ..G ... ... ... ... ... ... ... ..T .C. ..A ... ... ... ... ... ... ... .T. .C. ..C ... ... ... ... ... ... ... ... ... ... ... ... ... ... ... ... ... ... ... ... ... ... ... ... ... ... ... C.. ... ... ... ... ... ... ... ..G ... ... AC. ... ... ... ... ... ... ... ... ... ... ... ... ... ... ... .C. .G. ..A ..C ..C ..C ... ... ... ... ... ... ... ... ... ... ... ... ... ... ... ... ... ... ... ... ... ... ... ... ... ... ..T ..T ... ..T ..C ..C ... ... ... ... ... ... ... ... ... ... ... ... ... ... ... ... ... ... ... ... ... ... ... A.. ... ... ... ... ... ... ... ... ... ... ... ... ... ... ... ... ... ..T .T. ..A ... ... ... ... ..A ..T ... ... ... ... ... ... CT. ..A ..C ..C ... ... ... ... ... ... ... ... ... ... ... ... ... ... ... ... ... ... ... ... ... ... ... ... ..T ... ... ..C ..C ... ... ... ... ... ... ... ... ... ... ... ... ... ... ... ... ... ... ..G ..T G.. ... ... ... ... ... ... ... ... ... ... ... ... ... ... ... ... ... ... ... ... .C. ..A ..A ... ... ... ... ... ... ... ... ... ... ... ... ... ... ... ... ... ... ... ... ... ... ... ... ... .A. ..C ..G ... ... ... ... ... ... ... ... ... ... ... ... ... ... ... ... ... ... ... ... ... ... 
B_stric                         ... ... ... ... ... ... ... ... ... ... ... ... ... ... ... ... ... ... ... ... ... ... ... ... ... ... ... ... ... ... ... ... ... ... ... ... ... ... ... ... ... ... ... ... ..C ..G ..G ..G .T. ... ... ... ... ... ... ... ... ... ... ... ... ... ... ... ... ... ... ..T ..T ... ..T ..T .G. ..A ..A ... ... ..A ... ... ... ... ... ... ... ... ... ... ... ... ... ... ... ... ... ... ... ... ... ... ... ... ... ... ... ... ... ... ... ... ... .G. ..C ..C ..C ... ... ..A ..C ... ... ... ... ... ... ... ... ... ... ... ... ... ... ... ... ... ... ... ... ... ... ... ... ... ... ... ... ... ... ... ... ... ... ... ... ... ... ... ... ... ... ... ..T ... ... C.. ... ... ... ... ... ... T.. ..C ..T ..A ..G ... ... ... ... ... ... ... ... ... ... G.A ... ... ... ... ... ... ... ... ... ... ... ... ... ... ... ... ... ... ... ... ... ... ... ... ..G ... .A. ... ... ... ... ... ... ... ... ..A ... ... ... ... ... ... ... ... ... ... ..C ... ... ... ... ... ... ... ... ... ... ... ... ... ... ... ... ... ... ... ... ... ... ... ... ... ... ... ... ... ... ... ... ..C ... ..T ..T ... ... ... ... ... ... ... ... ... ... ... ... ... ..G ..T ..T G.T ... ... ... ... ... ... ... ... ... ... ... ... ... ... ... ... T.. GC. .A. ..A ..C ... ... ... ... ... ... ... ... ... ... ... ... ... ... ... ... ... ... ... ... ... ... ... ... ... ... ... ... ... ... ... ... ... ... ... ... ... ... ... ... ... ... ... ... ... ... ... ... ... ... ... ... ... ... ... ... ..G G.. ... ..G ... ... ... ... ... ... ... ... ..T A.C ..A ... ... ... ... ... ... ... ... ... ... ... ... ... ... ... ... ... ... ... ... ... ..C A.. ..C ... ... ... ... ... ... ... ... ... ... ... ... ... ... ... ... T.. ... ... ... ... ... ... ... ... ... ... ..G ... ..G ..T ... ... ... ... ... ..A ..A ... ... ..T ... ..C ... A.. ... ... ... ... ... ... ... ... ... ... ... ... ... ... ... ... ... ... ... ... ... ... ... ..G ... ... ... ... ... ..G ..T ..A ... ... ... ... ... ... ... ..T ..G ... ... ... ... ... ... ... ... ... ... ... ... ... ... ... ... ... ..T ..G ..T ... A.. ... ... ... ... ... ... ... ... ... ... ... ... ..A ... ... ... ... ... ... ... ... ... ... ... T.. ... ... ... ... ... ... ... ... ... ... ... ... ... ... ... ... ... ... ... ... ... ... ... ... ... ... ... ... ... ... ... ... ... ... ... ... G.. GA. T.. ... ... ... ... ... ... ... ... ... ... ... ... ... ... ... ... ... ... ... ... ... ... ... ... ... ... ... ... ... ... ... ... ... ... ... ... ... ... ... ... ... ... ... ... ... ... ..G ..G ..G .G. ..C ..G ..G ..G ..T ..T .C. ... ... ... ... ... ... ... ... ... ... ... ... ... ... ... ... ... ..T ..A ..A ... ... ... ... ... ... ... ... ... ... ... ... ... ... ... ... ... ... ... ... ... ... ... ... ... ... ... ... ... ... ... ... ... ... ... ... ... ... ... ... ... ... ... ... ... ... ... ... ... ... ... ..T ..T ... ..A ..C ... ... ... ..C ... ... ... ... ... ... ... ... ... ... ... ... ... ... ... ... ... ... ... ... ... ... ... ... ... ... ... ... ... ... ... ... ... ... ... ... ... ... ... ... ... ... ... ... ... ... ... ... ... ... ... ... ... ... ... ... ... ... ... ... T.. ... ..T ... ..G ... ... ... ... ... ... ... ... ... ... ... ... ... ..T ... ..A ... ..C ... ... ..A ..G ... ... ... ... ... ... ... ... ... ... ... ... ... ... ... ... ... ... ... ... ... ... ... ... ... ... ... ... ... ... ... .T. ... ... ... ... ... ... ... ... ... ... ... ... ... ... ... ... ... ... ... ... ... ... ... ... ... ... ... ..G ... ... ... ... ... ... ... ... ... .C. ... ... ... ... ... ... ... ... TT. ... ..C ..C ..C ... ... ... ... ... ... ... ... ... ... ... A.. A.. ... ... ... ... ... ... ... ... ... ... ..G ..T C.. A.. ... ... ... ... ... ... ..G ..T ..T ... ... ... ... ... ... ... ... ... ... ... ... ... ... ... ... .C. .G. ..A ..C ..C ..C ... ... ... ... ... ... ... ... ... ... ... ... ... ... ... ... ... ... ... ... ... ... ... ... ... ... ... ... ..T ... ..C ..C ... ... ... ... ... ... ... ... ... ... ... ... ... ... ... ... ... ... ... ... ... ... ... A.. ... ... ... ... ... ... ... ... ... ... ... ... ... ... ... ..G ... ... ... ... ... ... ... ..T ..T ..T ..A ... ... ... ... ... ... ..A ..C ..C ... ... ... ... ... ... ... ... ... ... ... ... ... ... ... ... ... ... ... ... ... ... ... ... ... ... ... ..C ..C ... ... ... ... ... ... C.. ... ... ... ... ... ... ... ... ... ... ... ..G ..T GC. ... ... ... ... ... ... ... ... ... ... ... ... ... ... ... ... ... ... ..T ..T .C. ... ... C.. ... ... ... ... ... ... ... ... ... ... ... ... ... ... ... ... ... ... ... ... ... ... ... ... .A. .AC C.. .A. ... ... ... ... ... ... ... ... ... ... ... ... ... ... ... ... ... ... ... ... ... 
C_rub                           ... ... ... ... ... ... ... ... ... ... ... ... ... ... ... ... ... ... ... ... ... ... ... ... ... ... ... ... ... ... ... ... ... ... ... ... ... ... ... ... ..C ..G ..G ..G ..T ..G ..G ..G ... ... ... ... ... ... ... ... ... ... ... ... ... ... ... ... ..T ..T .G. ..T ..T ... ..T ..T .G. ..A ... ... ... ... ... ... ... ... ... ... ... ... ... ... ... ... ... ... ... ... ... ... ... ... ... ... ... ... ... ... ... ... ... ... ... ... ... .G. ..C ..C ..C ... ... ..A ..C ..C ..C ... ... ... ... ... ... ... ... ... ... ... ... ... ... ... ... ... ... ... ... ... ... ... ... ... ... .G. ... ... ... ... ... ... ... ... ... ... ... ..G ..T .G. ..T ... ... C.. ... ... ... ... ... ..T T.. ..C ..A ..A ..G ... ... ... ... ... ... ... ... ... ... G.A G.. ... ... ... ... ... ... ... ... ... ... ... ... ... ... ... ... ... ... ... ... ... ... ..G ... ... ... ... ... ... ... ... ... ... ... ..A ... ... ... ... ... ... ... ... ... ... ..C ..C ... ... ... ... ... ... ... ... ... ... ... ... ... ... ... ... ... ... ... ... ... ... ... ... ... ... ... ... ... ... ... ..C ... ..T ..T ... ..A ... ... ... ... ... ... ... ... ... ... ... ..G ..A ..T G.. ... ... ... ... ... ... ... ... ... ... ... ... ... C.. GCA TCA T.. GC. .A. ... ..C ... ... ... ... ... ... ... ... ... ... ... ... ... ... ... ... ... ... ... ... ... ... ... ... ... ... ... ... ... G.. ... ... ... ... ... ... ... ... ... ... ... ... ... ... ... ... ... ... ... ... ... ... ... ... ... ..G ..G G.. ... ..G ... ... ... ... ... ... ..T ... ..T AGC ... ..A ..A ... ... ... ... ... ... ... ... ... ... ... ... ... ... ... ... ... ... ..A ..C ... ..C ..C ... ... ... ... ... ... ... ... ... ... ... ... ... ... ... ... ... ... ... ... ... ... ... ... ..T ..T ..G ... ..G ..T ... ... ..A ... ... ..A ..A ... ... ..T ..A ..C ... ... ... ... ... ... ... ... ... ... ... ... ... ... ... ... A.. ... ... ... ... ... ... ... ... ..G ... ... ... ... ... ..G ..T ..A ..A ... ... ... ... ... ..T ..T ..G ..A ... ... ... ... ... ... ... ... ... ... ... ... ... ... ..G ..G ..T ..G ..G ... AC. ... ... ... ... ... ... ... ... ... ..T ..T ... ..A A.. ..A ..A ... ... ... ... ... ... T.. T.. T.. ... ..A ..A ... ... ... ... ... ... ... ... ... ... ... ... ... ... ... ... ... ... ... ... ... ... ... ... ... ... ... ... ... ... ... ... ... G.. GA. T.. ... A.. ... ... ... ... ... ... ... ... ... ... ... ... ... ... ... ... ... ... ... ... ... ... ... ... ... ... ... ... ... ... ... ... ... ... ... ... ... ... ... ... ... ... ..G ..G ... ..G ..G ... ..C ..G ..G ..G ..G ..T CC. ... ... ... ... ... ... ... ... ... ... ... ... ... ... ... ... ..T ..T ..A ..A ... ... ... ..A ..A ..A ..A ..C ... ... ... ... ... ... ... ... ... ... ... ... ... ... ... ... ... ... ... ... ... ... ... ... ... ... ... ... ... ... ... ... ... ... ... ... ... ... ... ... ... ... ... ..A ..T ... ..A ..C ... ... ... ..C ..A ..C ..C ..C ..C ..G ... ... ... ... ... ... ... ... ... ... ... ... ... ... ... ... ... ... ... ... ... ... ... ... ... ... ... ... ... ... ... ... ... ... ... ... ... ... ... ... ... ... ... ... ... ... ... ... ... ... ... ..G ..T ..T ... ... C.. ..T ..G C.. ... ... ... ... ... ... ..A ..C ... ... ... ... ..T ... ..A ... ..C TT. ..G ..A ..A ... ... ... ... ... ... ... ... ... ... ... ... ... ... ... ... ... ... ... ... ... ... ... ... ... ... ... ... ... ... ... .T. ... C.. ... ... ... ... ... ... ... ... ... ... ... ... ... ... ... ... ... ... ... ... ... ... ... ... ..G ..G ... ... ... ... ... ... ... ... ... .CA ... ..A ... ... ... ... ... ... .T. ... ... ..C ..C ... ... ... ... ... ... ... ... ... ... ... A.. A.. ... ... ... ... ... ... ... ... ..G ..T ..G ..T ... A.. ... ... ... ... ... ... ..G ..T ..T ... ..C ... ... ... ... ... ... ... ... ... ... ... ... ... ..T .C. .G. ..A ..C ..C ..C C.. ... ... ... ... ... ... ... ... ... ... ... ... ... ... ... ... ... ... ... ... ... ... ... ... ... ... ..T ..T ... ..C ..C ..C ... ... ... ... ... ... ... ... ... ... ... ... ... ... ... ... ... ... ... ... ... ... A.C G.. ... ... ... ... ... ... ... ... ... ... ... ... ... ... ... ... ... ... ..G ... ... ... ... ..T ..T ..A C.. ... ... ... ... ... ..A ..C ..C ... ... ... ... ... ... ... ... ... ... ... ... ... ... ... ... ... ... ... ... ... ... ..T ..T ..T ... ... ..C ... ..C ... ... ... ... ... C.. C.. ... ... ... ... ... ... ... ... ..G ..G ..G ..T GC. ... ... ... ... ... ... ... ... ... ... ... ... ... ... ... ... ..T ..T ..T ..T .C. ..A ... C.A ... ... ... ... ... ... ... ... ... ... ... ... ... ... ... ... ... ... ... ... ... ... ... ... .A. .AC C.. CA. ..C ... ... ... ... ... ... ... ... ... ... ... ... ... ... ... ... ... ... ... ... 
C_grand                         ... ... ... ... ... ... ... ... ... ... ... ... ... ... ... ... ... ... ... ... ... ... ... ... ... ... ... ... ... ... ... ... ... ... ... ... ... ... ... ... ..C ..G ..G ..G ..T ..G ..G ..G ... ... ... ... ... ... ... ... ... ... ... ... ... ... ... ... ..T ..T .G. ..T ..T ... ..T ..T .G. ..A ... ... ... ... ... ... ... ... ... ... ... ... ... ... ... ... ... ... ... ... ... ... ... ... ... ... ... ... ... ... ... ... ... ... ... ... ... .G. ..C ..C ..C ... ... ..A ..C ..C ..C ... ... ... ... ... ... ... ... ... ... ... ... ... ... ... ... ... ... ... ... ... ... ... ... ... ... .G. ... ... ... ... ... ... ... ... ... ... ... ..T ... .G. ..T ... ... C.. ... ... ... ... ... ..T T.. ..C ..A ..A ..G ... ... ... ... ... ... ... ... ... ... G.G G.. ... ... ... ... ... ... ... ... ... ... ... ... ... ... ... ... ... ... ... ... ... ... ..G ... ... ..T ... ... ... ... ... ... ... ... ..A ... ... ... ... ... ... ... ... ... ... ..C ..C ... ... ... ... ... ... ... ... ... ... ... ... ... ... ... ... ... ... ... ... ... ... ... ... ... ... ... ... ... ... ... ..C ... ..T ..T ... ... ... ... ... ... ... ... ... ... ... ... ... ..G ..A ..T G.. ... ... ... ... ... ... ... ... ... ... ... ... ... C.. GCA TCA T.. GC. .A. ... ..C ... ... ... ... ... ... ... ... ... ... ... ... ... ... ... ... ... ... ... ... ... ... ... ... ... ... ... ... ... G.. ... ... ... ... ... ... ... ... ... ... ... ... ... ... ... ... ... ... ... ... ... ... ... ... ... ..G ..G A.. ... ..G ... ... ... ... ... ... ..T ... ..T AGC ... ..A ..A ... ... ... ... ... ... ... ... ... ... ... ... ... ... ... ... ... ... ..A ..C ... ..C ..C ... ... ... ... ... ... ... ... ... ... ... ... ... ... ... ... ... ... ... ... ... ... ... ... ..T ..T ..G ... ..G ..T ... ... ..A ... ... ..A ..A ... ... ..T ..A ..C ... ... ... ... ... ... ... ... ... ... ... ... ... ... ... ... A.. ... ... ... ... ... ... ... ... ..G ... ... ... ... ... ..G ..T ..A ..A ... ... ... ... ... ..T ..T ..G ..A ... ... ... ... ... ... ... ... ... ... ... ... ... ... ..G ..G ..T ..G ..G ... AC. ... ... ... ... ... ... ... ... ... ..T ..T ... ..A A.. ..A ..A ... ... ... ... ... ... ... T.. T.. ... ..A ... ... ... ... ... ... ... ... ... ... ... ... ... ... ... ... ... ... ... ... ... ... ... ... ... ... ... ... ... ... ... ... ... ... G.. GA. T.. ... A.. ... ... ... ... ... ... ... ... ... ... ... ... ... ... ... ... ... ... ... ... ... ... ... ... ... ... ... ... ... ... ... ... ... ... ... ... ... ... ... ... ... ... ..G ..G ... ..G ..G ... ..C ..G ..G ..G ..G ..T CC. ... ... ... ... ... ... ... ... ... ... ... ... ... ... ... ... ..T ..T ..A ..A ... ... ... ..A ..A ..A ..A ..C ... ... ... ... ... ... ... ... ... ... ... ... ... ... ... ... ... ... ... ... ... ... ... ... ... ... ... ... ... ... ... ... ... ... ... ... ... ... ... ... ... ... ... ..A ..T ... ..A ..C ... ... ... ..C ..A ..C ..C ..C ..C ..G ... ... ... ... ... ... ... ... ... ... ... ... ... ... ... ... ... ... ... ... ... ... ... ... ... ... ... ... ... ... ... ... ... ... ... ... ... ... ... ... ... ... ... ... ... ... ... ... ... ... ... ..G ..T ..T ... ... C.. ..T ..G C.. ... ... ... ... ... ... ..A ..C ... ... ... ... ..T ... ..A ... ..C TT. ..G ..A ..A ... ... ... ... ... ... ... ... ... ... ... ... ... ... ... ... ... ... ... ... ... ... ... ... ... ... ... ... ... ... ... .T. ... C.. ... ... ... ... ... ... ... ... ... ... ... ... ... ... ... ... ... ... ... ... ... ... ... ... ... ..G ... ... ... ... ... ... ... ... ... .CA ... ..A ... ... ... ... ... ... .T. ... ... ..C ..C ... ... ... ... ... ... ... ... ... ... ... A.. A.. ... ... ... ... ... ... ... ... ..G ..T ..G ..T ... A.. ... ... ... ... ... ... ..G ..T ..T ... ..C ... ... ... ... ... ... ... ... ... ... ... ... ... ..T .C. .G. ..A ..C ..C ..C C.. ... ... ... ... ... ... ... ... ... ... ... ... ... ... ... ... ... ... ... ... ... ... ... ... ... ... ..T ..T ... ..C ..C ..C ... ... ... ... ... ... ... ... ... ... ... ... ... ... ... ... ... ... ... ... ... ... A.T G.. ... ... ... ... ... ... ... ... ... ... ... ... ... ..G ... ... ... ... ..G ... ... ... ... ..T ..T ..A C.. ... ... ... ... ... ..A ..C ..C ... ... ... ... ... ... ... ... ... ... ... ... ... ... ... ... ... ... ... ... ... ... ..T ..T ..T ... ... ..C ... ..C ... ... ... ... ... C.. C.. ... ... ... ... ... ... ... ... ..G ..G ..G ..T GC. ... ... ... ... ... ... ... ... ... ... ... ... ... ... ... ... ..T ..T ..T ..T .C. ..A ... C.A ..A ... ... ... ... ... ... ... ... ... ... ... ... ... ... ... ... ... ... ... ... ... ... ... .A. .AC C.. CA. ..C ... ... ... ... ... ... ... ... ... ... ... ... ... ... ... ... ... ... ... ... 
E_sal_1                         ... ... ... ... ... ... ... ... ... ... ... ... ... ... ... ... ... ... ... ... ... ... ... ... ... ... ... ... ... ... ... ..G ..G ..G ..G ..G ..G ..G ..T .G. ... ... ... ... G.. ..G ..G ..G .T. ... ... ... ... ... ... ... ... ... ... ... ... ... ... ... ... ... ..T ... ... ... ..T ..T .G. ..A .GA ... ... ... ..A ..A ..A ..A ..A ..A ... ... ... ... ... ... ... ... ... ... ... ... ... ... ... ... ... ... ... ... ... ... ... ... ... ... G.. .G. ..C ..C ... ... ... ..A ..C ... ... ..C ..C ..C ... ... ... ... ... ... ... ... ... ... ... ... ... ... ... ... ... ... ... ... ... ... C.. ... ... ... ... ... ... ... ... ... ... ..G T.. ... ... ... ... .G. ... T.. ... ... ... ... ... ... T.. ..C ..A ..G ..G ..A ..C ... ... ... ... ... .G. G.G ... G.A .G. ... ... ... ... ... ... ... ... ... ... ... ... ... ... ... ... ... ... ... ... ... ..G ... ... ... ... .A. ... ... ... ... ... ... .A. ..A ..A ... ... ... ... ... ... ... ... ... ..C ... ..C ... ... ... ... ... ... ... ... ... ... ... ... ... ... ... ... ... ... ... ... ... ... ... ... ..C ..G ..T ..T G.. G.. ..G ... ..T ..T ... ... ... ... ... ... ... ... ... ... ... ... ... ..G ..T ... G.. ... ... ... ... ... ... ... ... ... ... ... ... ... ... T.. TC. T.. GC. ... ..A ... ..C ... ... ... ... ... ... ... ... ... ... ... ... ... ... ... ... ... ... ... ... ... ... ... ... ... G.. G.. G.. ..G G.. ..G A.. ... ... ... ... ... ... ... ... ... ... ... ... ... ... ... ... ... ... ... ... ..G ..G ..G ... ... ... ..G ... ... ... ... ... ..G ... ... ..T A.C ... ..A ... A.. ..A ... ... ... ... ... ... ... ... ... ... ... ... ... ... ... ... ... ..C .T. ... .T. ..C ..C ... ... ... ... ... ... ... ... ... ... ... ... ... T.. ... ... ... ... ... ... ..G G.. ... ..G ..C ... ... ... ... ... ..T ... ... ..A ..A ..A ..C ... ..T ..C ..C ... ... ... ... ... ... ... ... ... ... ... ... ... ... .A. ... A.. A.. ... ... ... ... ... ... ..G ..A ... ... ... ..T ..G ..T ..A ... A.. ..C ... ... ... ... ..T ..G ... ... ... ... ... ... ... ... ... ... ... ..C ..G ..T T.. ... ..T ..C ..G ..G ..G ... A.. ... ... ... ... ... ... ... ..T ... ... ... ... GAA ... ... .A. ... ... ... ..T G.. ... ... T.A ... ... ... ..A ..A ..C ..C ... ... ... ... ... ... ... ... ... ... ... ... ... ... ... ... ... ... ... ... ... ... ... ... ... ... ... ... ... G.. GA. T.A ... ... C.. ... ... ... ... ... ... ... ... ... ... ... ... ... ... ... ... ... ... ... ... ... ... ... ... ... ... ... ... ... ... ... ... ... ... ... ... ... ... ..G ..G ..G ... ... ... ... ..T ... ..T ..G ..G ..G ..T ..T .C. ... ... ... ... ... ... ... ... ... ... ... ... ... ... ... ..T ... ... ..A ..A ... ... ... ... ... ... ... ... ..A ..A ..A ..A ..A ... ... ... ... ... ... ... ... ... ... ... ... ... ... ... ... ... ... ... ... ... ... ... ... ... ... ... ... ... ... ... ... ... ... ... ... ... ..T ..A ... ... .CA ..C ... ... ... ..C ... ..G ... ... ... ... ..C ..C ..C ..C ..C ..C ..C ... ... ... ... ... ... ... ... ... ... ... ... ... ... ... ... ... ... ... ... ... ... ... ... ... ... ... ... ... ... ... ... ... ... ... ... ... ... ... ... ... ... ..G ..T ... ... ..G ... ... C.G ... ..T ... ... ... ... ... ... ..T ... .A. ... ... ... ... ..T A.C ..A ... ..A ... ... ..C ... ..C ..C ... ... ... ... ... ... ... ... ... ... ... ... ... ... ... ... ... ... ... ... ... ... ... ... ... ... ... ... ... .T. ... ... A.. ... ... ... ... ... ... ... ... ... ... ... ... ... ... ... ... ... ... ... ..C ..G ..G ..T ... ..G ... ... ... ... ... ... ... ... ... .C. ..A ... ... ... ... ... ... ... .AT ... ..C ..C ... .A. ... ... ... ... ... ... ... ... ... ... A.. A.. ... ... ... ... ... ..C ..G ..T ... ... ... ..T ... ... C.T ... ... ... ..T ..T ... ..T ..T ... ... .CA ..A ..A ... ... ... ... ... ... ... ... ... ..T ... ... .G. ..A ..C ..C ... ... AA. A.. ..C ... ... ... ... ... ... ... ... ... ... ... ... ... ... ... ... ... ... ... ... ... ..T ... ... ..T ..T ..C ..C ... ..C ... ... ... ... ... ... ... ... ... ... ... ... ... ... ... ... ... ... ... ... ... A.. ... G.. ... ... ... ... ... ... ... ... ... ... ..G ..G ... ... ... ... ... .G. ..A ..T ..T ... ... ..T ... C.A ... ... ... ... ... ..A AAC ..C ... ... ... ... ... ... ... ... ... ... ... ... ... ... .A. ... ... ... ... ... ... ..T ... ... ... ... ... ..C ..C ... ..C ... ... ... ... ... ... C.. ... ... ... ... ... ... ... ... ..G ..G ..T G.. .A. ... ... ... ... ... ... ... ... ... ... ... ... ... ... ... ... ... ... ..T .C. ... ... C.C ... C.. C.. G.. ..A ..A ..A ... ... ... ... ... ... ... ... ... ... ... ... ... ... ... ... ... .A. .AC C.. ... ... .A. ..C ... ... ... ... ... ... ... ... ... ... ... ... ... ... ... ... ... ... 
E_sal_2                         ... ... ... ... ... ... ... ... ... ... ... ... ... ... ... ... ... ... ... ... ... ... ... ... ... ... ... ... ... ... ... ..G ..G ..G ..G ..G ..G ..G ..T .G. ... ... ... ... G.. ..G ..G ..G .T. ... ... ... ... ... ... ... ... ... ... ... ... ... ... ... ... ... ..T ... ... ... ..T ..T .G. ..A .GA ... ... ... ..A ..A ..A ..A ..A ..A ... ... ... ... ... ... ... ... ... ... ... ... ... ... ... ... ... ... ... ... ... ... ... ... ... ... G.. .G. ..C ..C ... ... ... ..A ..C ... ... ..C ..C ..C ... ... ... ... ... ... ... ... ... ... ... ... ... ... ... ... ... ... ... ... ... ... C.. ... ... ... ... ... ... ... ... ... ... ..G T.. ... ... ... ... .G. ... T.. ... ... ... ... ... ... T.. ..C ..A ..G ..G ..A ..C ... ... ... ... ... .G. G.G ... G.A .G. ... ... ... ... ... ... ... ... ... ... ... ... ... ... ... ... ... ... ... ... ... ..G ... ... ... ... .A. ... ... ... ... ... ... .A. ..A ..A ... ... ... ... ... ... ... ... ... ..C ... ..C ... ... ... ... ... ... ... ... ... ... ... ... ... ... ... ... ... ... ... ... ... ... ... ... ..C ..G ..T ..T G.. G.. ..G ... ..T ..T ... ... ... ... ... ... ... ... ... ... ... ... ... ..G ..T ... G.. ... ... ... ... ... ... ... ... ... ... ... ... ... ... T.. TC. T.. GC. ... ..A ... ..C ... ... ... ... ... ... ... ... ... ... ... ... ... ... ... ... ... ... ... ... ... ... ... ... ... G.. G.. G.. ..G G.. ..G A.. ... ... ... ... ... ... ... ... ... ... ... ... ... ... ... ... ... ... ... ... ..G ..G ..G ... ... ... ..G ... ... ... ... ... ..G ... ... ..T A.C ... ..A ... A.. ..A ... ... ... ... ... ... ... ... ... ... ... ... ... ... ... ... ... ..C .T. ... .T. ..C ..C ... ... ... ... ... ... ... ... ... ... ... ... ... T.. ... ... ... ... ... ... ..G G.. ... ..G ..C ... ... ... ... ... ..T ... ... ..A ..A ..A ..C ... ..T ..C ..C ... ... ... ... ... ... ... ... ... ... ... ... ... ... .A. ... A.. A.. ... ... ... ... ... ... ..G ..A ... ... ... ..T ..G ..T ..A ... A.. ..C ... ... ... ... ..T ..G ... ... ... ... ... ... ... ... ... ... ... ..C ..G ..T T.. ... ..T ..C ..G ..G ..G ... A.. ... ... ... ... ... ... ... ..T ... ... ... ... GAA ... ... .A. ... ... ... ..T G.. ... ... T.A ... ... ... ..A ..A ..C ..C ... ... ... ... ... ... ... ... ... ... ... ... ... ... ... ... ... ... ... ... ... ... ... ... ... ... ... ... ... G.. GA. T.A ... ... C.. ... ... ... ... ... ... ... ... ... ... ... ... ... ... ... ... ... ... ... ... ... ... ... ... ... ... ... ... ... ... ... ... ... ... ... ... ... ... ..G ..G ..G ... ... ... ... ..T ... ..T ..G ..G ..G ..T ..T .C. ... ... ... ... ... ... ... ... ... ... ... ... ... ... ... ..T ... ... ..A ..A ... ... ... ... ... ... ... ... ..A ..A ..A ..A ..A ... ... ... ... ... ... ... ... ... ... ... ... ... ... ... ... ... ... ... ... ... ... ... ... ... ... ... ... ... ... ... ... ... ... ... ... ... ..T ..A ... ... .CA ..C ... ... ... ..C ... ..G ... ... ... ... ..C ..C ..C ..C ..C ..C ..C ... ... ... ... ... ... ... ... ... ... ... ... ... ... ... ... ... ... ... ... ... ... ... ... ... ... ... ... ... ... ... ... ... ... ... ... ... ... ... ... ... ... ..G ..T ... ... ..G ... ... C.G ... ..T ... ... ... ... ... ... ..T ... .A. ... ... ... ... ..T A.C ..A ... ..A ... ... ..C ... ..C ..C ... ... ... ... ... ... ... ... ... ... ... ... ... ... ... ... ... ... ... ... ... ... ... ... ... ... ... ... ... .T. ... ... A.. ... ... ... ... ... ... ... ... ... ... ... ... ... ... ... ... ... ... ... ..C ..G ..G ..T ... ..G ... ... ... ... ... ... ... ... ... .C. ..A ... ... ... ... ... ... ... .AT ... ..C ..C ... .A. ... ... ... ... ... ... ... ... ... ... A.. A.. ... ... ... ... ... ..C ..G ..T ... ... ... ..T ... ... C.T ... ... ... ..T ..T ... ..T ..T ... ... .CA ..A ..A ... ... ... ... ... ... ... ... ... ..T ... ... .G. ..A ..C ..C ... ... AA. A.. ..C ... ... ... ... ... ... ... ... ... ... ... ... ... ... ... ... ... ... ... ... ... ..T ... ... ..T ..T ..C ..C ... ..C ... ... ... ... ... ... ... ... ... ... ... ... ... ... ... ... ... ... ... ... ... A.. ... G.. ... ... ... ... ... ... ... ... ... ... ..G ..G ... ... ... ... ... .G. ..A ..T ..T ... ... ..T ... C.A ... ... ... ... ... ..A AAC ..C ... ... ... ... ... ... ... ... ... ... ... ... ... ... .A. ... ... ... ... ... ... ..T ... ... ... ... ... ..C ..C ... ..C ... ... ... ... ... ... C.. ... ... ... ... ... ... ... ... ..G ..G ..T G.. .A. ... ... ... ... ... ... ... ... ... ... ... ... ... ... ... ... ... ... ..T .C. ... ... C.C ... C.. C.. G.. ..A ..A ..A ... ... ... ... ... ... ... ... ... ... ... ... ... ... ... ... ... .A. .AC C.. ... ... .A. ..C ... ... ... ... ... ... ... ... ... ... ... ... ... ... ... ... ... ... 
B_oler                          ... ... ... ... ... ... ... ... ... ... ... ... ... ... ... ... ... ... ... ... ... ... ... ... ... ... ..G ..G ..G ..G .G. ... ... ... ..G ..G ..G ..G C.G .G. GT. ... ..G ..G G.. ... ..G ..G .T. ... ... ... ... ... ... ... ... ... ... ... ... ... ... .G. ... ... ... ... ... ... ..T .GT .G. ..A .GA ... ... ..A ..A ..A ... ... ... ... ..A ... ... ... ... ... ... ... ... ... ... ... ... ... ... ... ... ... ... ... ... ... ... ... ... ... ... ... ..C ..C ..C ..C ... ..A ..C ... ... ..C ..C ... ..C ..C ..C ..C ..C ... ... ... ... ... ... ... ... ... ... ... ... ... ... ... ... .G. ... G.A ... ... ... ... ... ... ..C ..C ..G ... ... ..G ... .G. ... .G. ..C C.. ... ... ..A ... ..G T.. T.. ..T ..A ... ..G ..C ..C ..C ... ... ... ... .G. ..G ... G.A .G. .A. ... ... ... ... ... ... ... ... ... ... ... ... ... ... ... ... ... ..G ..G C.. ..G ... ... ... ..T ... .A. .A. ... ... ... ... .A. ..A ... ... ... ... ... ... ... ... ..A ... ..C ... ..C ..C ..C ... ... ... ... ... ... ... ... ... ... ... ... ... ... ... ... ... ... ... ..G ..T ..T ... ..G ... ..T ... G.. .GC ... ..T ..T T.. ... ..A ..A ... ... ... ... ... ... ... ... ..G G.G ..T ... G.. ... ... ... ... ... ... ... ... ... ... ... ... ... ... C.. ... T.. GC. G.. ..A ..C ..C ..A ..A ..C ..C ..C ..C ... ... ... ... ... ... ... ... ... ... ... ... ... ... ... ... ... ... ... ..C G.G G.. ... G.G ..G A.. ... ... ... ... ... ... ... ... ... ... ... ... ... ... ... ... ... ... ... ..G ... ..G ..G ... ... ... ..G ... ... ... ... ... ..G ... ... ..T AGC ... ..A ... A.. ... ..A ..A ... ... ... ... ... ... ... ... ... ... ... ... ... ... ... ..C .T. ... ... A.. ..C ... ... ... ... ... ... ... ... ... ... ... ... ... T.. ... ... ... ... ... ..G ... .G. T.. ... ..G ..G ... .A. ... ... ..T ... ... ..A ..A ..A ... ..T .T. ..C ..C ..C ..A ... ... ... ... ... ... ... ... ... ... ... ... .A. ... A.. A.. A.. ... ... ... ... ... A.G ... ... ... ... ... A.A ..T ..C ..A A.. ... ..C ... ... ... ..T A.G ... ... ... ... ... ... ... ... ... ... ... ..C ... ..T T.. ... ..T ..C ..T ..G ..G ... A.. ... ... ... ... ... ... ... ... ... ... ..C ... GA. ... ..T GA. ... ... ... ..T G.. ... ... ..A ... ... ... ... ... ..A ... ..C ..C ..C ..G ... ... ... ... ... ... ... ... ... ... ... ... ... ... ... ... ... ... ... ... ... ... ... ... ... G.. GA. T.A ... ... C.. ... ... ... ... ... ... ... ... ... ... ... ... ... ... ... ... ... ... ... ... ... ... ... ... ... ... ... ... ... ... ... ... ..G ..G ..G ..G ..G ..G ... ... ..G ... ... ... ... ... ..G ..C ..G ..G ..G ..C ..T .C. ... ... ... ... ... ... ... ... ... ... ... ... ... ... ... ..G ... ... ..A ..A ... ... ... ... ... ... ... ... ..A ..A ... ... ... ..A ..A ..A ... ... ... ... ... ... ... ... ... ... ... ... ... ... ... ... ... ... ... ... ... ... ... ... ... ... ... ... ... ... ... ... ..T .G. ..T ..A ... ... ..C ..C ... ... .G. ..C ... ..G ..C ... ... ..G A.C ..C ..C ..C ..C ... ... C.G ..A ..C ..C ... ... ... ... ... ... ... ... ... ... ... ... ... ... ... ... ... ... ... ... ... ... ... ... ... ... ... ... ... ... ... ... ... ... ... ... ... ..G ... ..T ... ... ... ... ... C.T ... ... ... ... ... ... ... ... ... ... .A. ... ... ... ... ..T A.. ..G ... ..C ... ... ..C ... ... ... ..A ..G ..G ... ... ... ... ... ... ... ... ... ... ... ... ... ... ... ... ... ... ... ... ... ... ... ... ... T.C .T. ... .C. ..G ... ... ... ... ... ... ... ... ... ... ... ... ... ... ... ... ... ..G ..T ..C ..G ..G ..T ... ..G ... ..A ... ... ... ... ... ..T ..A ... ..C ... ... ... ... ... ... .T. .TT ... ..C ..C ... .AC ..A ..C ..C ..C ..G ... ... ... ... TC. A.C ... ... ... ... ... ... ..C ..G ..T ... ..G ... ..T ... ... ... ... ... ... ..T ..T ..A ... ..T A.. ... .CC ..A ... ..C ... ... ... ... ... ... ... ..T ... ... ..A .G. ..A ..C ... ... ... A.. ... ..C A.. .C. ..C ..C ... ... ... ... ... ... ... ... ... ... ... ... ... ... ..T ..T ..T ... ... ... ..T ..T ..C ..C ..C ... ..C ..C ..C ..C ..C ..C ... ... ... ... ... ... ... ... ... ... ... ... ... ... .T. A.. ..T G.. ... ... ... ... ... ... ... ... ..G ..G ... ..G ..T ... ..G ... ... CT. ... ... ..T ... ..T ..T ... C.. ..C ... ... ... ... ..A AAC ..C ..C ..C ... ... ... ... ... ... ... ... ... ... ... ... .A. ... ... ... ... ... ... ... ... ... ... ... ... ..C ..C ... ... ... ... ... ... C.T ..G ... ... ... ... ... ... ..G ..G ... ..G ..G ..C .C. .A. ... ... ... ... ... ... ... ... ... ... ... ... ... ..T ..T ... ..T ... .AT .C. ... ... C.C ... C.. C.. G.. ..A ..A ... C.. ... ... ... ... ... ... ... ... ... ... ... ... ... ... ... ... .A. .AC ... .C. ..C C.. ... ..C ..C ..C ..G ... ... ... ... ... ... ... ... ... ... ... ... ... ... 
B_rapa                          ... ... ... ... ... ... ... ... ... ... ... ... ... ... ... ... ... ... ... ... ... ... ... ... ... ... ..G ..G ..G ..G .G. ... ... ... ..G ..G ..G ..G C.. .G. GT. ... ..G ..G G.. ... ..G ..G .T. ... ... ... ... ... ... ... ... ... ... ... ... ... ..T .G. ... ... ... ... ... ... ..T .GT .G. ..A .GA ... ... ..A ..A ..A ... ... ... ... ..A ..A ..A ... ... ... ... ... ... ... ... ... ... ... ... ... ... ... ... ... ... ... ... ... ... ... ... ..A ..C ..C ..C ..C ... ..A ..C ... ... ..C ..C ... ..C ..C ..C ..C ... ... ... ... ... ... ... ... ... ... ... ... ... ... ... ... ... .G. ... G.A ... ... ... ... ... ... ..C ..C ... ... ... ... ... .G. ... .G. ..C C.. ... ... ... ... ..G T.T T.. ..T ..A ... ..G ..C ..C ..A ... ... ... ... .G. ..G ... G.A .G. .A. ... ... ... ... ... ... ... ... ... ... ... ... ... ... ... ... ..G ... ..G C.. ..G ... ... ... ..T ... .AA .A. ... ... ... ... .AT ..A ... ... ... ... ... ... ... ... ..A ... ..C ... ..C ..C ... .C. ... ... ... ... ... ... ... ... ... ... ... ... ... ... ... ... ... ... ..G ... ..T ... ..G ... ..T ... G.. .GC ... ..T ..T T.. ... ..A ..A ... ... ... ... ... ... ... ... ..G G.G ... ... G.. ... ... ... ... ... ... ... ... ... ... ... ... ... ... C.. ... T.. GC. G.. ..A ..C ... ..A ... ..C ..C ..C ..C ..C ..C ..C ..C ... ... ... ... ... ... ... ... ... ... ... ... ... ... ... ... G.G G.. ... G.G ..G A.. ... ... ... ... ... ... ... ... ... ... ... ... ... ... ... ... ... ... ..G ..G ... ..G ..G ... ... ... ..G ... ... ... ... ... ..G ... ... ..T AGC ... ..A ... A.. ... ..A ..A ... ... ... ... ... ... ... ... ... ... ... ... ... ... ... ..C .T. ... ... AC. ..C ..C ... ... ... ... ... ... ... ... ... ... ... ... T.. ... ... ... ... ... ..G ... ... T.. ... ..G ..G ... ... ..A ... ..T ... ..T ..T ..A ..A ... ..T .T. ..C ..C ..C ... ... ... ... ... ... ... ... ... ... ... ... ... .A. ... A.. A.. A.. ... ... ... ... ... A.G ... ... ... ... ... A.A ..T ..C ..A A.. ... ..C ... ... ... ..T A.G ... ... ... ... ... ... ... ... ... ... ... ..C ..G ..T T.. ... ..T ..C ..T ..G ..G ... A.. ... ... ... ... ... ... ..T ... ... ... ..C ... GAA T.. ..T GA. ... ... T.. ..T G.. ... ... ..A ..T ... ... ... ... ..A ... ..C ..C ... ..G ... ... ... ... ... ... ... ... ... ... ... ... ... ... ... ... ... ... ... ... ... ... ... ... ... G.. GA. T.A ... ... C.. ... ... ... ... ... ... ... ... ... ... ... ... ... ... ... ... ... ... ... ... ... ... ... ... ... ... ... ... ... ... ... ..G ... ..G ..G ..G ..G ..G ... ... ..G ... ... ... ... ... ..G ..C ..G ..G ..G ..C ..T .C. ... ... ... ... ... ... ... ... ... ... ... ... ... ... ... ..G ... ... ..A ..A ... ... ... ... ... ... ... ... ..A ..A ... ... ... ..A ..A ..A ... ... ... ... ... ... ... ... ... ... ... ... ... ... ... ... ... ... ... ... ... ... ... ... ... ... ... ... ... ... ... ... ..T .G. ..T ..A ... ... ..C ..C ..C ... ... ..C ... ..G ..C ... ... ..G ..C ..C ..C ..C ..C ... ... C.G ..A ..C ... ..C ... ... ... ... ... ... ... ... ... ... ... ... ... ... ... ... ... ... ... ... ... ... ... ... ... ... ... ... ... ... ... ... ... ... ... ... ..G ... ..T ... ... ... ... ... A.G ... ... ... ... ... ... ... ..G ... ... .A. ..C ... ... ... ..T A.. ..G ... ..C ... A.. ..C ... ... ... ..A ..G ... ... ... ... ... ... ... ... ... ... ... ... ... ... ... ... ... ... ... ... ... ... ... ... ... ... ..C .T. ... .C. ..G ... ... ... ... ... ... ... ... ... ... ... ... ... ... ... ... ... ..G ... ..C ..G ..G ..T ... ..G ... ..A ... ... ... ... ... ..T ..A ... ..C ... ... ... ... ... ... ... .TT ... ..C ..C ... .AC ..A ..C ..C ..C ... ... ... ... ... TC. A.C ... ... ... ... ... ... ..C ..G ..T ... ..G ..T ..T ... ... ... ... ... ... ..A ..T ..A ..T ..T ... ... .CC ..A ... ..C ..C ... ... ... ... ... ... ..T ... ... ..A .GC ..A ..C ... ... ... AA. ... ..C A.. .C. ..C ..C ... ... ... ... ... ... ... ... ... ... ... ... ... ... ..T ..T ..T ... ... ... ..T ..T ..C ..C ..C ... ..C ..C ... ... ... ... ..C ... ... ... ... ... ... ... ... ... ... ... ... ... .T. A.. ..T G.. ... ... ... ... ... ... ... ... ... ..G ... ... ..T ..G ..G ... ... CT. ... ..T ..T ... ..T ..T ... C.C ..C ... ... ... ... ..A AAC ..C ..C ..C ... ... ... ... ... ... ... ... ... ... ... ... .A. ... ... ... ... ... ... ... ... ..T ... ... ... ..C ... ... ... ... ... ... ... C.C C.G ... ... ... ... ... ... ..G ..G ..G ..G ..G ..T .C. .A. ... ... ... ... ... ... ... ... ... ... ... ... ... ..T ..T ... ..T ... .AT .C. ... ... C.C ... C.. C.. G.. ..A ..A ... C.. ... ... ... ... ... ... ... ... ... ... ... ... ... ... ... ... .A. .AC ... .C. ..C C.. ... ..C ..C ... ..G ... ... ... ... ... ... ... ... ... ... ... ... ... ... 
R_com                           ... ... ... ... ... ... ... ... ... ... ..C ..G ..G ..G ..G ..G ..G .C. .CT .G. .GG .TT C.. CG. G.T GG. ... ... ..G ..G ... ... ..G .GG ... .G. .GG CG. ... ..G ... ..G ... ..G ... ... ... ..G GT. ... ... ... ... ..T ..T ..T ..T ..T .CA C.G G.T G.T G.T TC. ... ..T .G. ..T ... ..T ..T ..T ..T ..A .GA ..A ... CT. ..A CGT ..A ..C ... ... ..A ... ... ..A ..A ..A ..A ..A ..A ..A ..A ..A ... ... ... ... ... ... ... ... ... ... ... ... C.A TCT ... .GA ... ... ... G.C GTC .GA ..C .TC G.G ..C G.A CC. ... ... ... ... ..C ..C ..C ..C ..C ..C ..G ... ... ... ... ... C.G G.C G.. G.. GCA TTA ... TC. ... ... ..T ..T ..T G.. ..G ..T T.. ..T GG. .AG ..T ..C ..T CA. ..T C.. ..T .A. ..T T.A G.A ..T ..A ..T ... ... .T. GAC ... ... ..A ..A ..G T.. .G. GGC .TC GGC ..G .A. .A. .AG .AG .AG ... ... ... ... ... ... ..G ..G ..G C.. C.. C.T C.C ... .A. ... ..G C.C ..G .A. G.T G.. GCT ... ... ... ... ..T GCT ..A G.A .AA ... ... ... ... C.A C.. ... ... ..C .A. ..C GA. GT. .A. .AC .A. .A. ..C ..C ..C ... ... ... ... GTA ... ..T ..T ..T G.T T.. T.G ..T C.T ... ... C.T ... ..T ... ..T G.T ..T ... ..T G.T ..T ... ..T ..A ... ... ..T ..T ..T ..T ..T ..T ..T ..T ..A GCT ... ... ... ... ... ... ... C.. C.. G.T T.A T.A T.A ... ... ... C.C CA. .C. G.G ..A TCG ..A ... ..C ... G.A G.G ..A ..A ... ... ..A ..A ..A ..A ..A ..C ... ... ... ... ... ... ... ... GCA .CA G.. ... ... T.. ..C ..G A.. A.G A.T ... ... ... ... ... ... ... ... ... ... ..G ..G ..G G.. TCT ... ... ..G ... ..G .C. ... G.T ... ... ... ..T ..T TTT ..T ..T ..A ..T ..A ... ..A ... A.. .T. ..A ..A A.. ..A ..A ..A ..A ..A ..A ..A ... ... ... ... ... .CT ... ..C .TC ... TCC .C. T.. ... A.G ..A ..C ... ... ... ... ... ... ... ... ... T.. ... ... ... ..G ..T ..C ..C AT. ... ..T ... ... ... .A. A.A ..T ..T ..T T.A ..A T.A ..T ... ..T A.T .TG ... T.A ..A ..A ..A ... ... ... ... ... ... ... ... G.A T.. .AA ..C A.. ..G A.. ... ... ..G ..G ..T AA. ..T ... ..T GA. ... ..T ..T A.. A.A AA. A.A ..T A.A ... ... .AA ..G ... ..G ... ... ... ... ... ... ..T ..T T.G ..T T.. ..G T.. T.. ..T ..C ..G T.. ..G ..T .AA ..A ... ... ... ..T ..T ... ... ..T T.A ... ..T AA. ... ... AA. ..C ..T T.. ..A G.. T.. T.. ..A ... ..C ..G .AG ..C ... ..C ... T.. ... ..G A.A A.C A.. ..A ..A ... ... ... ... ... ... ... ... ... ... ... ... ... G.A T.A T.C T.G T.G T.G T.. G.C A.A T.G ... ... ... C.. C.. ... ... ... ... ... ... ... ... ... ... ... ... ... ... ... ..C ..G ..G ..G ..G ..G ..G ..G ..G ..T ..T ..T TCT TTG ... ... AGC ... ... ... .G. ... .CT ... ... ..G ... ... ..T ... ... ... ..G ..G ... ... .GT ACT ..A ... ... ... ... ... ..G ..T ..T ..T ..T ..T ..T ..T ..A ..T ..T ..A ..C ..A ... ... C.A ..A ... ... ... ..A .GA ..A ..A ... ..A ..A ... A.A C.. ..A ..A ..A ..A ..A ..A ..A ..A ..A ..A ..A ... ... ... ... ... ... ... ... ... ... ... ... ... ... ... ... ... ..T .CA ..T ..C .GA ..A ..A ..G ... ..C ... .C. C.G ..G A.G ..A ..C ..G ... ..A ..C ..C ... ... ... ... ... ..C ..A CC. ..C ... A.. AGA ..A ..A ..A ..C ..C ..C ..C ..C ..C ..G ... ... ... ... ... ... ... ... ... ... ... ... ... ... ... ... ... .C. A.G ... ..G ..T T.. TTG ..T C.T ... ... ... CAG A.. TGT ..T T.C .A. ... ..A ..A ..A ..T ..T ... .G. .AT ..T A.T CT. ... T.T ..A ..A ... ... T.. A.. ... ... ..A ... ... ..A A.A AGG ATC C.C ..A ..A ..A ..A ..C ..G ..G ... ... ... ... ... ... ... ... ... .G. .T. .T. .T. T.C T.. C.G .TA ... CAG AAT C.T .A. ... ... ... ... ... ... ... ... ..C ..C ..C ..G ..G ..G ..T ..T ... .C. ... ..C ..T TCT ..C ... ..T AAT ..A ..A ..A ... ... ..G ..C ..A ..A AA. .CT ..A ..A ..A AAT ACA A.. ... ... ... .A. ..A .C. ... TCG ... ..A ..A ... ... CAA A.T A.. .C. ..C ..G ..T TCC ..G ..T ..G ..G T.G ... C.C ..T ..T .CT ... ... ..G .CT ..T ..G T.G A.. ... ..A T.A ..T ..T ... A.T ..A ..C ... ..T ..T T.T CCT ..A ..A .A. .G. A.C AC. ... ... C.. ACA ..G AC. C.. ..G ... ... .CA ..A ..C ... ... ... ... ... ... ... ... TCA ... ..T ... ... ..T ..T ... ..T ..T ... C.. ... ... ... ... ... GCA ... ... .T. ... ..C ..C ..C ... ... ... ... ... ... ... ... ... ... .T. A.G ..T ... A.C A.G ... ... ..C ..G ..T .TG ... .TT ... ... GTC ..T ... ..G ..T ..T GTG ..T ..T ... CTT C.T ..A C.C ATA ... ... ..T CAA ..G GA. G.. ..A ..A A.. CT. CT. GAG ..A ..A ..G ... ... ... ... ... ... ... ... ..T ..T ..T ..T ... ..T ... ..T ... ... ... ... ... ... .C. ..C ... ... C.. ..G ... ... ... ... ..G ..G GAG ..G ..G A.G ... .AT AA. .A. C.T .A. .AT ... ... ... ... ..T ..T ..T ..T ..T ..T ... ..T ... ..T ..T ... A.. A.. ... C.T ... ..A ... G.. C.. ... .CC ... A.. C.A C.C C.C C.. C.. C.. ..A ..A ... ... ... ... ... ... ... .A. .A. CAA ... ... ... ... ... ... ... ..G .A. .A. .CC ..C ..C ..C ..C ..C ... ... ... ... ... ... 
M_escul                         ... ... ... ... ... ... ... ... ..G .G. ..T ... ..G ..G ..G ..G ..G .C. .CT C.G CGG .CT C.. CG. G.T GG. ... ... ..G ..G ... ... ..G .GG ... ... ..G CG. ..G ..G ... ..G ... ..G ... ... ... ..G GT. C.. ... ... ... ... ... ..T ..T TCT .CA C.G G.T G.T T.T TCA ... ..T .G. ... .T. ..T ..T ..T ..T ..A .GA ... ... CTA ..A CGT ..A ..T ... ... ... ... ... ..A ..A ..A ..A ..A ..A ..A ... ... ..A ... ... ... ... ... ... ... ... ... ... .G. C.A TCT ... .GA ... ... ... G.C GCA .GA ..C .TC G.A ... G.A CC. ..C ... ... ... ..C ..C ..C ..C ..C .CG ..A ..C ... ... ... ... C.. G.C G.. G.. GGA TTG .G. TG. ... ... ..T ..T ..T G.T ..T ..T T.. ..C GG. .AG ..T ..C ..T CA. ..T CTG ..T .A. ..T ..A G.A ..T ..T ..T ..A ... .T. C.. ... ... ..A T.A .TG T.. .G. .GC CT. .GG GG. .A. ..G .AG .AG .AG ... ... ... ... ..G ..G ... ..G ..G ... ... C.T C.C ... ... ... ... ..G ..G .A. G.T ... GCA .AA ... ... ..T ..T TCT ..A G.. ..A ..A ... ... ... C.A C.. ... ..A ..C .A. ..C GA. GT. .A. .A. .A. .A. ..C ..C ... ... ... ... ... GT. ... ... ..T ..T ... T.G C.G ..T C.T ... ... C.T ... ... ... G.. G.T ..T ... ..T G.T ..T ..A ..T ..A ... G.A ... ..T ..T ..T ..T ... ..T ..T ..A GCT ... ... ... ... ... ... ..T ... TCT G.T C.C C.T T.. ... ... ... C.T CC. .C. G.G ..A TCA ..A ... ..A ... G.A G.G ..A ... ... ... ..A ..A ..A ..G ... ... ..C ... ... ... ... ... ... ... GCA ..A G.. ... ... T.. ..C ..G A.G A.G A.T ... ... ... ... ... ... ... ... ..G TT. ..G ..G ..G G.. TCT ... ... ..G ... ..G .CG ... G.T ... ..T ..T ... ..T TTT ..T ..T G.A ..T ..A ... ..A ... A.. AG. ..A ..A A.. ..A ..A ..A ..A ..A ..A .GA ... ... ... ... ... .CT ... ..C .TA ... TCC TC. T.. ... A.G ... ..C ..C ... ... ... ... ... ... ... ... T.. .A. ... ..G ... ..T ..T ..C AT. ... ..T ... ..G ... .A. A.A ..T ... ..T T.A ..A T.C ..T ..A ..T A.. ..A ... TTG ..G ..A ... ..C ..G ... ... ... ... ... G.. A.A T.. .AG ..C A.. ... ... A.. ... ..G ..G ..T AA. ... ... ..T GAT ... ... ..T A.. A.A AA. A.A ..T A.A ..A ..A .AT ... ..G ..G ... ... ... ... ... ... ..T ..T T.G ..T T.. ..G T.G T.. ..T ..T T.G T.. T.A ..T .AT ..A A.. ... ..T ..T ..T ... ... ..T T.A T.. ... AAA ... ... AA. ..C ..T T.. ..A G.. T.. T.A ..T ... ..G ..G .AG ... ... ... ... T.. ... T.A ..A ..C A.. ..A ..A ..A ..C ... ... ... ... ... ... ... ... ... ... ... G.A T.G T.. ..A T.G T.G T.C G.C G.A T.G ... ... ... C.. CT. ... ... ... ... ... ... ... ... ... ... ... ..G ..G ..G ..T ..C ... ... ... ..G ..G ..G ..G ..G ..C ..T ..T TT. TTG ... ... AGC ... ... ... .G. ... ... ... ... ..G ... ... ..T ... ... ..G ... ..G ... ..T .GC A.T ..A ... ... ... ... ..T ..G ... ... ..T ..T ..T ..T ..T .CT ..T ..T ..A .CC ..A ..A ... C.A ..A ..A ... ... ..A .GA ..A ..A ... ..A ... ... A.A ... ..A ..A ..A ..A ..A ..A ..A ... ... ... ... A.. ..A ..A ... ... ... ... ... ... ... ... ... ... ... ... ... ... ..T ..A ..C ..C .G. ..A ..T ..G ... ..C ... .C. C.G ..G A.G ..A ... ..G ... ..G ..C ..C ..C ... ... ... ... ... ..A CC. ... ... A.. AGG ..A ..A ... ..C ..C ... ... ... ... ..G ..A ..C ..G ... ... ... ... ... ... ... ... ... ... ... ... ... ... .C. A.. ... ..T ..T ... ATG ..T ..T ... .T. ... CAG A.. TGC ..T ..C .AT ..T ..A ..A ..T ..T ..T ... .GC .AT ..T ..T TT. ... ..T ..A ..A ... ..C T.. A.. ... ... ... ... ... ..A C.A AGG .TG ..C C.A ..A ... ... ..C ..C ... ..C ... ... ... ... ... ... ... ... .G. .TC .T. .T. .T. T.. C.A .TG ... CAG AAT C.T .A. ... ... ... ... ... ... ... ... ... ..C ..G ..G ..G ..G ..T ..T ... .CT ... ..G ..T TCT ..C ... ..T A.. ..A ..A ..G ..T ... ..G ..C ..A ..A A.. ACT ..A ... ... AAT CCA A.. ... ... ... .A. ..G .C. ... CCA ... ..A ..A ... ... .AA A.T A.. ... ..C ... ..T CCT ..G ... ..G ..G C.G ... C.G A.T ..T .CT ..G ..G ..G .CA ..T ..G T.A T.. ... ..A TCA ..T ..T ... A.T ..A ..C T.. ..T ..T TCA CCT ..A ... .A. .G. A.C A.. ..C ... C.. .C. ..G AC. C.. ..G ... ... .CA ..A ..A A.. ... ... ... ... ... ... ... TCA ..T ..T ... ... ..T ..T ... ..T ..T ... C.. ... ... ... ... ... GCC ... ... .T. ... ..C ... ... ..C ... ... ... ... ... ... ... ... ... .T. ... ..G ... G.. ..C G.. ... ..C ..G ..T .T. ... .TT ... ... ..T ..T ..T ... ..T .AT GTG ..T ..T ... C.T ... ..A C.C ATA ..A ..C ..T AAA ..A GA. GT. ..A ... A.. C.. CT. GAG ..A ..G ..A A.. ... ... ... ... ... A.. ... ..T ..T ..T ..T ... ... ..T ... ... ... ... ... ... ..C .C. ..C ... ... C.. C.G ... C.. C.G ... ..G ..G GA. ..G ... A.G C.. .AT AAT .A. C.T .AT .AT ... ... ... ... .A. ... ..T ..T ..T ..T ..T ... ... ..T ..T ..T A.. A.. ... C.T ... ... ..A G.T ... ... .CA ... A.. ..A C.C C.. C.A C.. C.. ..A ..A C.. ... ... ... ... ... ... .A. .A. CCG ... ... ... ... ... ... ... C.G .A. .A. .CC ..C ..C ..C ..C ... ... ... ... ... ... ... 
C_pap                           ... ... ... ... ... ... ..G ..G ..G ... ..G ... ... ..G ..G ..G C.G ..G TCT .GT .GG .GT C.. CG. G.. ... ... ... ... ..G ... ... ... ..G ... .G. ..G .G. ... ... ... ... ..G ..G ... ..G ... ..G GT. ... ... ... ... ... ..T ... ..T TCT .CG ..T G.. GGT G.. TC. ... ..T .G. ... ... ... ..T ..T .G. ..A .GA ... ..A CTA ... CGT ..A ..T ..A ... ... ..A ... ..A ..A ..A ..A ..A ... ... ..A ... ... ... ... ... ... ... ... ... ... .G. GG. ... GCA .G. ... .GA ..C .GC ... G.C GCA .GA ..C .T. G.. ..C G.A CC. ... ... ... ... ..C ..C ..C ..C ..C ... ..A ... ..C ... ... .G. C.G ... ... G.. .CA .GG ... TT. ... ... ... ... ..T ..G ... ... T.. ..T GTC .AG ..T ... ..C GTG ..C .AC ..T ... ..T ..A G.A ... ..T ..T ..A ... .TA .T. ... ..A ... G.A TTA T.. .G. GGG G.A GAA ... C.. .A. .AG .AG .AG ... ... ... ..G ... ... ... ... ..G ... C.. C.G C.C ... ..G ... ... ... C.T .AC ..T ... .A. ... ... ..T ..T ..T TCT ..A G.. ... ... ..A ... ... C.. C.A ... ... ..C G.. ..C GA. GCA .AC .A. .A. .A. ..C ... ..C ..C ..C ... G.. GT. ..T ... ... ... ... ... C.. ..T C.G ..C ... .CG ... ..T ... .CT ..T ..T T.. ..T ..T ... ..T T.G ... ... ... GCG ..A ..T ..T ..T ... .GT ..T ..A GG. ... ... ... ... ... C.C TCA ... TCA G.T T.A C.C T.A ... ... ... CAT CCA GC. G.. ... .C. ..A ... ..A ..C G.. G.G ... ..A ... ... ..A ..A ..C ..A ..C G.. ... ..A ..C ... ... ... ... ... .CG ..G G.. ... T.C T.. ..T ... A.G ..G A.T ... ... ... ... ..G ..G ..G ..G ..G ..G ... ..G ..G G.. TCT ... ... ..G ... ..G TCT GTT G.C ..G ..T ..T ..T A.T TTT ..T ... G.G ..T ... ..A ... ..A G.. ..A ..A ..A A.A ..A ... ... ... ... ... ... ..A ..A ..A ... ... .CT ... .GC .GG ... TTG ..A ... ... A.. ... ..C ... ... ... ... ... ... ... ... ... T.C ... ... ... ..T G.T ..C ... ..T ..C ... ... ... ..G .A. GGT ..A ..A ..A G.A ..A G.A ..T ..A ..T GT. GTA ... ..A ..A ... ... ... ... ..A ..A ..A ..C ..G ..A ... ..G .TG ..G A.. A.G A.G A.G ... ... ..T ..T GCT ... ..T ..T GAT .AA ... A.G A.A A.A A.. ..A ..C A.A A.A ... .CA ..A ... ..G ..C ..C ... ... ... ... ..G ..T T.G ..G T.. T.G T.G T.. ..T ..T T.G ... T.G ... .AT ... A.. ... ..G ..G ..T ... ... ..T ..A ... ..C AAA T.. T.. AAA ..C ..T T.. ..T G.. ... T.. ... T.. T.G ..G .AG ... ..A ... ... ... ... ..G A.A G.. A.. ..C ... ... T.G ..C ..C ... ... ... ... ... ... ... ... ... G.. T.G T.. ..A ..G T.G T.C A.. A.. ..G ... ... ... ..C CC. ... ... ... ... ... ... ... ... ... ..G ..G ... ... ... ... .T. ... ... ..T ... ..G ..G ..G ..G .GT ..C ..C ... .C. ..T ... ... ... ... ... .G. C.. ..C ... ... .TG ... ... ..T A.T ... ... ..G ... ATT ..T .GT A.T ..A ... ... ..T ..T ..G ..G ... ..T CCT ..T ..T ..T .G. .CG ..T ..T ..A TCA ..A ... ..T C.A ..A ... ... ... ... .GA ... ... ... ..A ..A ..A A.A ..T ..A ..A ..A ..A ..A ..A ... ..A ..A ... ... ... ... ... ..A ..A ..A ..A ..A ... ... ... ... ... ... ... ... ... ..T A.. ..T ..C ..T ... ..A ... ... ..C ... .C. A.G ... A.G ..A ..C ..A ... ..A ..C ..C ..C ... ... ..C ... ... ..A CC. ... ... A.. A.A ..A ... ..G ... ... ..C ... ... ... ..G ..G ... ..G ..A ..C ..C ..C ..C ..C ... ... ... ... ... ... ... .G. ... A.G ... ... ... T.. ATG ..C .G. ... ... AT. CA. ..G ... A.T T.. ..T ... ..T ..T ..A ... ..T ... .GC .AA ..T ..T CT. ... ..T T.G ..A ..A ... ... C.C ... ... ... ... ... ATG C.A C.G ..C C.. ..G ... ..C ..G ..A ... ... ... A.. ..C ... ... ... ... ... ... AA. .T. .TA .T. T.A ... ..C CT. ... CAG .TT C.C .A. .CC ... ... ... ... ... ..C ..T ... ..G ..C ... ..G ..T ..T ..G ... ... ... ..G ..G TC. ..C ... ..T A.. ... ..T ..A ..T ... ..G ..C ..C ..T A.. ACA ..A ..A ... .AT TT. ... ... ..C ... .A. CAG .C. ... ..A ... ..G ... ..A ..G .AA A.T A.. .C. ..T ... ..C CCT ..T ..G ..G ... T.G ..G C.T .CG ... .CT A.G ... ..T .CA ..T ..G ACT T.T A.C ... CCT ..T ... ... ..C ..A ..T T.. ... ..T .AA CCT ... ..A .A. .G. A.A A.A ... ... C.. AC. ..A ... ... ... ... ... ..C ..A ... A.A A.. ... ... ... ... ... ... TCA ..T ... ... ..T ..T ..T ... ..T ... ... C.C ... ... ... ... ... GCG ... ... .TC ..C .T. ..C ... ..C ..C ..C ..C ... ... ... ... ... ... .T. A.. ... ... ... C.. ... ... ..C ATG ..T .TG ... ..T ... ..C A.T ..T ..T ... A.T ..A G.. ..T ..T ..T CTT ..T ..A C.C ATA ..A ..C ..A .TG ..G GA. ... ... ... A.. C.. ... AAC ... ..G ..A ... .A. ..A ... ... ... ... ... ... ..T ..T ..T ..T ..T ..T ..T ... ... ..C ... ..C ... GCC ... ... ... ... ..G ..G ..G C.C ... ..G ..G GA. G.. ... ... C.G ..T A.. .A. C.T .AT .A. ... ... ... ... .A. ..T ..T ..T ..T ..T ..T ... .AT ... ..T C.T .C. A.. C.. C.A C.A ... ..A C.. ... ..A .CA C.. A.. ..A C.A ... C.A C.. ... ..A ... ... C.C C.. ... ... ... ... ... ... CAA ... ... .A. ... ..C ... ... C.. .A. .A. AC. ..C ..C ... ... ... ..C ... ... ... ... ... 
P_trich                         ... ... ... ... ... ..G ... ..G ..G .G. .CG ..G ..G ... ..G ..G .GG ... TCT .GT .GG .GC C.. CG. G.T GGG ... ... ... ..G ... ... ... .GG ... .GG .G. CG. ..G ..G ... ..G ..G ..G ... ... ... ... GTT ... ... ... ... ... ... ..A ..T TCT .C. C.G ..T G.. G.T TCA ..T ..T GG. ..T ... ... ..T ..T ..T ..A .GA .GA ... TCA ... CGT ..A ..T ... ... ... ... ... ..A ..A ..A ..A ... ..A ..A ..A ..A ..A ... ... ... ... ... ... ... ... ... ... ... C.. .CT ... ..A ... ... ... G.C GCA G.A ..C .TC G.C ..C G.A CC. ... ..C ... ... ..C ..C ..C ... ... ... ..A ... ... ..C ... ... C.A G.. ... G.. GCA GTA ... TT. ... ..T ..C ..G ..T G.. ..C ..T T.. ..T .GC .AG ..T ..C ..T CA. ..T TT. ..A .AT ..T ..A G.A ..T ..T ..T ..A ..A .TC GA. ... ... ..A GGA .TG T.. .G. GGA .T. GAG .G. .A. .AG .AG .AG .AG ... ... ... ..G ... ... ..G ... ..G ... ... C.T C.C ... ..G .AG ... ... ..G .A. .CT G.. .CG ... .AT ... ..T ..T TC. ..A G.A .AA ... ..A ... ... ... C.. ... ... ..C ... ..C GA. TC. .AC .A. .A. ..A ..C ... ..C ... ... ... ... GT. ..T T.. ... ..T G.G T.G T.G ..C C.T ... G.. C.T ... ... ... .G. G.T ..T C.. ..C G.T ..T ..A ..T G.A ... ..T ..T ... ..A ..T G.T ... ..T ..T ..A GCT ... ... ... C.. T.. ... ... ... TCA G.T C.A T.A T.A ... ... ... C.C CC. GC. G.G ..A TC. ..A ... ..A ... G.A G.G ..A ... ... ... ..A T.. ..A ..G ... ..A ... ... ... ... ... ... ... ... GCC ..A G.. ... ... T.. ..C ..G A.. A.. AGC ... ... ... ... ... ... ... ... ..G ... ... ... ..G G.. TC. ... ..G ..G ..G ... .CT G.G G.T ... ..T ..T ... A.T TGT ... ..T G.A ..T AT. ... ... ... A.. AG. ..A ..A A.A ..A ..A ..A ..A ... ... ..A ..A ... ... ..A ... .CT ... ..C ... ... TCA TCG T.. ... A.C ..C ... T.. ..C ..C ... ... ... ... ... ... ... ... ..G ... ... G.T ..T ..C A.. ... ..T ..T ... ... .A. A.A ..T ..T ..T T.A ..A T.A ..T ... ..T G.A ..A ... T.C ..A G.C ... ... ..A ... ... ... ... ..C ... A.A T.. .AG ..C A.. ... A.. A.. ... ... ..G ..T AAT ... ..A ..T GA. .A. ..A ..T A.A A.A A.. A.A ..T A.A ... ..A .AT ..A ... ..A ..C ..C .A. ... ... ... ..T ..T T.G ..T T.. T.G T.G T.G ..C ..C ..G T.. ..G T.A .AA ..T A.. ... ... ... ... ... ..T ..T ..A T.. ... AA. T.. ... AA. ..A ..T T.. ... G.A T.. T.. ..A ... ..G ..A .AG ... ... ..C ... ... ... ..G ..A A.A A.. ... T.A ... ..A ... ... ..C ... ... ... ... ... ... ... ... A.A T.G T.. ..A ..G T.G T.. G.C G.G T.G ... ... ... C.. C.. ... ... ... ... ... ... ... ..G ..T ..G ..T ... ... ..G ... ... ... ... ... ..G ..G ..G ..G ..G ..T ..C ..T TC. CTG ... ... AGC ... ... .C. .GG ... ..G ... ... ..G ... ... A.T ... ... ... ... ..G ATT ..T .GC ACT ..A ... ... ... ..T ..T ..G ..T ..T ..T ..T ..T ..T ... ..T ..T ..T ..A .CA ..A ... ... C.A ..A ... ... ... ..A .GA C.A ..A ..A ... ..A ..A A.A ... ..A ..A ..A ..A ... ... ..A ..A ... ..A ... ... ... ... ..A ... ... ... ... ..A ... ... ... ... ... ... ... ... ..T ..A ... ..C .GA ..A ..T ..G ... ..C ... .C. C.A ..A A.A ..A ..C ..G ... ..A ..C ..C ... ..C ... A.. ... ..C ..A .C. ..C ... A.. A.A ..A ..A ... ..A ... ... ..C ... ... ..G ... ..C ..G ... ..C ..C ... ... ... ..C ..C ... ... ... ... ... ... .C. A.. ... ... ..T A.. AT. ..T ..T ... ... ..C CAG A.. T.C A.. A.C .AT ..T ..A ..A ..A ..T ..T ... .GA .AT ..T ..T CT. ... ..T ... ..A ... ... T.. C.. ... ... ... ... ..A ATG CT. AGA .TC T.C ..A ..A ..C ..A ..C ..C ... ..G ... ... ..C ... ... ... ... ... .G. .T. .T. ..G .GA ... ... .T. ... CAG A.T C.T .A. ..C ... ... ... ... ..T ... ..G ... ..C ..C ..G ..G ..G ..T ..T ..C .C. ..G ..G ..T TC. ..C ... ..T AA. ..A ..A ..G ..G ... ..G ..T ..A ..A AA. .CA ... ... ... AAT .CA ... ... ... ... .A. .TA .C. ... ATA ... ..A ..A ... ... .AA A.T A.. .C. ..C ... ..T TC. ..G ... ... ..G C.G ... C.C A.T ..T ACA ..G ... ..G .CA ..T ..G T.G A.T .C. ..A T.A ..T ..T ... A.T ..A ... T.. ..T ..T TCA CCT ..A ..A .A. ... A.A A.C ... ... C.. ..A ..G AC. C.. ... ..A ... .CC ..A ..A ... ... A.. ..G ... ... ... ... TCG ... ..T ... ... ..T ... ..T ..T ..T ... C.. ... ... ... ... ... GCG ... ... .T. ... .T. ... ... ..C ... ... ... ..C ..C ..C ... ... ... .T. ... A.. ... A.C ... ... ... ..C .TG ..T .TG ..T .TT ... ..G A.T ..T ..T ... .GT ..T G.. ..A ..T ..T .TT C.T ..A C.C ATA ..T ..T ..T CAA ..A GA. G.. ..A ... A.. C.. CTC GAG ..A ..A ..A ... ... A.. ..C ... ... ... ... ..T ... ..T ..T ..T ... ... ... ... ... ... ... ..C ... .C. ..C ... ... C.G ..G ... ... ..G ... C.G ..G GAG ..G C.. ..G ..G .AT AA. .A. C.T .A. ..T ... ... ... ..T ... ..T ..T ..T ..T ..T ..T ... ... ..T ..T .AT ACA C.. ... C.T ... ..A ..A C.T ..A ..A .CA ... A.. C.A C.C C.T C.A C.. C.. ..A C.A C.. ... C.A C.. ... ... ... .A. .A. CAG ... ... ... ... ... ... ... C.G .A. .G. .CC ..C ..C ..C ..C ... ... CGC ... ... ... ... 
V_vini                          ... ... ... .G. .G. ... ... ... ..G ... ..G ... ... ..G ... ..G ... ... TCT .G. .GG GCT C.. CGT G.C GGG ... ..G ..G ... ... ... ... .GG ... ... ..G .G. ..G ... ..G ..G ... ..G ... ... ... ..G GTT C.. ... ... ... ... ... ..T ..T TCT .CA G.. ..A G.T G.T TCA ..T ..T ... ... ..T ..A ..T ..T ... ..A .GA ..A ... TTA ... CG. ..A ..T ... GCA ..A ... ... ..A ..A ... ... ... ..A ... ..A ... ... ..A ..A ... ... ... ... ... ... ... ... ... CGT GCT ... ..A ... ... ... G.C GTA ..A ..C .TA G.G ..C G.A CC. G.. ... ..C ... ..C ..C ..C ..C ..C ... ..A ... ... ... ... ... C.G G.C ... G.. GCC TTA .C. TG. ... ... ..T ... ..T G.T ..T ..T T.. ..T .T. .AG ... ..C ..T .G. ..T CA. ..T ... ... ..T G.A ..T ..T ..T ..T ... GT. .G. ... ... ... G.. .TA T.. .G. GGG CTC GGG .G. ... .AG .A. .AG ..G ... ..G ..G ..G ... ..G ..G ... ..G ... C.. C.T C.C ... ..G ... ... ... ..G .A. .CT ... .A. ... ... ... ..T ..T TCT ... G.A ..A ..A ... ... ... C.A ... ..A ..A ..C ... ... GA. .CC ... .AC .A. .A. ... ... ..C ... ... ... G.. GTC ... ... ... ... G.T T.. ..G ..T C.G ... ..T C.T ... ... ... .CT ..T ..T ... G.T G.. ..A ..A ..T ..T ... ..A ..A ..T ..A ..T G.T ... ..T ..T ..A G.T ... ... ... ... C.. ... ..C ... TCA G.T C.. T.A C.A ... ... ... C.C CCC .G. G.G ..C TC. ..A ... ... ... G.A G.G ... ... ... ... ..A ... ..C ..A ..C ... ... ... ... ..C ... ... ... ... GCA G.A G.. ..A ... CA. ..T .T. A.G A.T AGT ... ... ... GGT ... ... ... ..G ... ... ... ... ... G.. GCT ... ... ..G ... ... .C. .GG G.T ... ..T ..T ... A.T TT. ..T ..T G.G ..T ... ..A ... ..A G.. AG. ..A .CA A.A ... ..A ..A ... ..A ... ..A ..A ..A ... ... ... .CT ... ..C .T. ... TCA TCA T.. ... A.G ... ..C ... ... ... ..C ... ... ... ... ... T.. ... ... ... ... ..T ..T ..C G.C ... ..T ... ... ... .A. GAG ..G ..T ..T .AG ..T T.T ..T ..A ..T T.T GTA ... .A. ..A ... ... ... ..A ..C ... ... ... ... ... G.A ..C AAA ..C A.. A.. A.G A.G ... A.G ..G ..T ATG ..A ... ..T GAT ... ..G ..T A.A A.A AA. ..T A.. A.A ..A ... .AT ..A ... ..G ..C ... ... ..A ... ... ..T ..G T.G ..T T.. T.. T.G T.. ..T ..T T.G T.. ... ... .AA ..T G.. ... ... ..T ..T ... ... ..T ..G ... ..T AG. T.. ... AA. ..C ..T T.. ... G.T T.. T.. T.A T.. ..A ..G .AG ... T.G ..C A.. ... ... ..G ..G G.G A.G ..A ... ... ..A ..A ... ..G ... ... ... ... ... ... ... ... G.A T.G T.. ..C T.G T.G T.. G.C G.A ... ... ... ..G C.. CCT C.. ... ... ... ... ... ..G ..G ... ... ... ... ... ..G ..C ... ... ..T ... ... ... ..G ..G ..G ..T ..T A.T TT. TC. ... ... AGC ... ... ... .G. ... ..T ... ... ..T ... ..G ..T ... ... ... ..G ... ... ..T .G. ACT ..A ... ... ... ..T ... ..A ... ..A ..T ... ..T ..T ... .CT ..T ..T ..A .CA ... ... ... ..A ..A ... ... ..A ..A .GA ... ..A ... ..A ..A ... A.A ..A ..A ..A ..A ..T ... ... ..A ..A ..A ..A ... ..A ..A ... ..A ..A ... ... ... ... ..A ..A ..A ..A ... ... ... ... ..T ..A ..T ..C .G. ..A ..C .CA ... ..C ... .C. C.G ... A.G ..A ..C ..A ... ..A ..C ... ..C ... ... ... ... ..C ..A TC. ... ... A.. A.A ..A ..A ..A ..C ... ... ... ... ... ..G ..A ... ... ..A ..C ... ..C ..C ... ... ... ..C ..C ... ... ... ... .C. A.. ... .T. .T. A.. .TC ..T ... ... ... .T. CAG ... T.. A.. ... .AT ..G ..A ... ..A ..T ..T ..A ..T .AA ..T ..T CT. ... ..T ATA ..A ..A ... ... C.. ... ... ... ... ... .TG C.A AAG .TC C.C ..A ..A C.. ..A ..C ... ..G ..A C.. ..G ..A ..A ..A ... ... ... AA. AT. .TC T.. T.. ..C ... .T. ... CAG A.T C.C .A. ... ... ... ..G ..G ... ... ... ... ..T ..C ..G ..G ..G ..T ..T ... ... ... ... ..G TC. ..C ... ... AA. ..T ..G ... ..G ... ..G ... ..A ..C AAA .CA ..A ... ..A ACT .C. ... ... ... ..A .A. ..G .C. ... ATA ... ..A ... ..A ..G .AA A.T A.C .CT ..C ... ..T TCT ..G ..T ... ... T.G ..C C.C ..T ..T .CT ..G ..T ..T .CT ..T ..A .CA T.T ..A A.A CCA ..T ..T ..A A.T ... ..T T.. ..A ..T TCT CCT ..A ..A .A. .GC ..A ... ... ... C.. ... ..G AG. C.. ..G ... ... ACA ..A ..A A.. ... ... ... ... ... ... ... TCA ... ..T ... ... ..T ..T ... ..T ..T ... C.. ... ... ... ..C ... ACC ... ... .T. ... ... ... ... ..C ... ... ... ... ... .GG ..C ... ... .T. ..T ... A.. G.T ... ... ... GGC ... ..T CTG ..G .TT ... ... A.T ..T ..T ... .TG C.T G.. ..T ..T ..T CTT ... ..A C.C GTC ..T ..A ..T CTG ..A GA. G.. ..C ... A.A C.. CTA GAG ..A ..A ..A ... ... ... G.. ... ... ..T ... ..T ..T ..T ..T ..T ... ..T ..T ... ... ... ... ... ... .C. ... ... ... ... ..G ... ... A.. ... ..G ... GA. ... ... ..G C.. ..T AA. .A. C.. ... .AT ... ... ... ... .A. ... ... ..T ..T ..T ..T ..T ... ..T ..T C.T A.. A.. ... C.T ... ... C.A C.. ... ..A .CA CA. A.. ..A C.T ..A ..T C.. C.. ..A C.A C.. ... ... ..A C.. ..A ... ... ... CAG ... ... C.. ... ... ... ... C.G .A. ... AA. ..C ..C ... ... ... ... ... ..C ... ... ... 
C_sin                           ... ... ..G ... ..G ... ... ..G ..G ... ..G ... ... ..G ..G ..G ... ..G TCT .GG ..G .CT C.. CG. G.C GG. ... ... ... ..G .G. ... ... .GG ... ..G ... .G. ..G .C. ... ..G ..G ..G ... ... ... ..G GT. C.. ... ... ..T ... ..T .G. ..T TCT .CG G.T G.T .GT G.T TC. ..T ..T CG. ... C.G .GA ..T ..T ... ..A .GA ..A ... TCA ... CG. ... .TC ... ... ... ... ... ..A ..A ..A ... ... ..A ..A ..A ... ... ... ... ..A ... ... ... ... ... ... ... ... ..A .CC ... .GA ... .G. ... G.C GTG .GA ... .T. G.C ..C G.. CC. ... ... ... ... ..C ..C ..C ... .GC ... ..A ... ... ... ... ..C C.G G.. ... G.C GCA TCA ... TG. ..T ... ... ... ..T G.C ..T ..T T.G ..G .G. .AG ..T ..C ..C CAG ..T CAG ..T ... T.. .G. G.A ..A ..T ... ..A ..A .TA .T. ... ... ..A ..A TTA T.A .G. GGG C.. GAA .G. .A. .A. ..G .AG .AG ... ... ... ..G ..G ..G ..G ... ..G C.. ... C.T C.C ..G ... .AG ... ... ..G ... ..T .C. .AT ... ... ... ..T ..T GCT ..A G.A ..A ..A ... ... ... C.. ... ... ... ... ... ..C GA. GC. ... .AC .AC .A. ..C .C. ..C ... ... ... G.. GTC ... ... ... ... ... T.. T.G ..T C.G ..T ... C.T ... ..T ... ..C G.T ..T ... ..T G.T ... ..A C.T ..A ... ..T ..T ... ... ..T G.T G.. ... ..T ..A .CA ... ... ... ... ... ... ... ... TCA G.T T.A T.A T.A ... ... ... C.T .CC .C. G.C ... TC. ..A ... ..A ... G.A G.G ..A ..A ... ... ..A ..A ..A G.A ... ... ..A ... ... ... ..A ... ... ... GCA ..G G.. ..A ..A T.. .CT ..G A.G .CT AGT ... ... ... GCC ... ..G ..G ... ..G ... ..G ..G ..G G.. AGT ... ... ..G ..G ... GC. ..G G.T ... ..T ..T ... ..T TTT ..T ..T G.A ..T ... ... ... ..A G.. AGA ..A .CA A.A ..A ..A ..A ... ... ... ..A ... ..A ... ... ... .TC ... ..C ... ... TC. ..G T.. ... A.G ... ..C ... ..C ... ... ..C ... ... ... ... TT. ... ... ..G ... ..T ... ..C AG. ... ..T ... ..T ... .AG A.A ..A ... ..T ..A ..A T.T ..C ... ..T ..A G.A ..A .AA ..A ... ..A ..G ..G ..C ..A ... ... ... ... ..G ... .AG ..C ..G A.. A.. A.. ... ... ..G ..T ACC ... ... ..T GA. .A. ..T ..G A.A A.A AAA ..A ..T A.A ... ..A .AT ..A ... ..A ... ... ..C ..C ..C ... ..T ..T T.G ..T ... T.G T.G T.. ..T ..T T.G T.G ..A ..T .AA ..T A.. ... ... ... ..T ... ... ..T ..A ..T ..T AA. ... T.. AA. ..A ..T T.A ... G.. T.. T.. T.A ... ..G T.G .AA ... ..A ..C ... ... ..G ..C ..A G.C G.. ..A ... ..A ..C ... ... ..G ..C ..C ... ... ... ... ... ... TA. T.A T.. ..A ..G T.G T.C G.C G.A ..G ... ... ... C.. C.G ... ... ... ... ... ... ... ... ... ..G ..G ... ... ..G ... ... ... ... ..C ... ... ... ... ..G ..T ..T ..G TC. TTG ... ... .GC ... ..G .G. .G. CC. ..T ... ... ..G ... ... ..G ... ... ..G ..G ... ... ..T .GT AC. ..A ... ..T ... ..T ..A ..A ... ..T ... ..T ..T ..T ..A .CT ..T ..T ..A TCA ..A ... ... ..A ... ... ..A ... ..A .GA ... ..A ... ... ..A C.A A.A ... ..A ..A .GA ..A ..A ... ..A ..A ..A ... ... ... ... ... ..A ... ... ... ... ... ..A ..A ... ..T ..A ... ... ... ..T ..A ..C ..C .GA ..A ..T ..A ... ..C ... .C. AG. ... A.G ..G ..C C.A ... ..A ... ..C ..C ... ... ... ... ... ..A CC. ... ... A.. A.A ..A ... ..A ..C ... ... ..A ... ... ..G ..A ..C ... ..A ... ... ..C ..C ... ... ... ... ... ..C ... ... ... TCC A.C ..G ... ..T T.. ATG ..T ... ... .GT ... CAG ... T.. A.. A.. .AT ... ..A ... ..A ... ..T ... .G. .AT ..T ..T CT. ... ..A A.A ..A ..G ... T.. C.. ..A ..C ..C ... ... ..G C.. AGA .TC ... ..G ... ..C ..A ..C ... ... ... ... ... ... ... ... ... ... ... AG. .T. .T. A.. AG. ..C ... .TC ... CAG A.T C.C .A. ... ... ..C ... ... ..G ... ... ... ..T ... ..G ..G ..G ..T ..G ... ... ... ... ..C TCC ..T ..T ..T A.. ... ..A ... ..G ..T ..G ..C ..A ... AA. .CA ... ... ... AAT .CA ..C ... ... ... .A. ..C TC. ... .TA ... ..A ..G ... ... .AA A.T A.. T.. ..C ..G ..T TCT ..G ..T ..G ..G A.G ... C.T ..G ..A .CT ..G ... ... T.G ..T ..G T.G T.T ... ..A CCA ..T ..T ..A A.C ..A ..T T.. ... ..T CCA TCT ..A ..T .A. AGC A.. A.. ..A ... C.. AC. ..G AC. ... .AG ... ... ACC ..G ..G A.. ... ... ... ... ... ... ... TC. ... ..T ..T ... ..T ..T A.. ..T ... ... C.. .T. ... ... ... ... GCA ... ... .TC ..C ..C ... ... ..C ... ... ... ... ... ... ... ... ... .T. AGT GT. ..C AGC ... ... ... ..C ... ..T .TG ..G .AT ... ... GAG ..T ..T ... ... C.A GT. ..T ..T ..T C.T ... ..A C.C GTA ..T ..T ..T A.A ..A GA. G.C ..C ... A.. C.. ... GAG ..A ... ..G ... ... ... ... ... ... ... ... ..T ... ..T ..T ..T ... ..T ..T ... ... ... ... ... ..C .C. .TA ... ... ..G ..G ... ..G C.. ... ..G C.G GAG ... C.G ... C.. ..C AA. .A. C.. .AT .AT ... ... ..T ... ... ..T ... ..T ..T ..T ..T ... ..T ... ..T ..T A.. A.. ... C.T ... C.T ..A C.. ... ..A .CA ... A.. ..A C.T ... C.A C.. C.. ..A ..A C.. ..A ... ..A ... ... ... .A. ..C G.G ... ... ..C ..C ..C ... ... C.G .AC .A. .CA ..C ..C ..C ... ... ... ... ... ... ... ... 
S_purp                          ... ... ... ... ... ..G .G. ..G ..G .G. .CG ..G ..G ... ..G ..G .GG ..G TCT .GT .GG .GC C.. CG. G.T .GG ... ... ... ..G ... ... ..G .GG ... .GG .G. CG. ..G ..G ... ..G ..G ..G ... ... ... ... GTT ... ... ..T .G. ... ... ..T ..T TCT .C. C.G ..T G.. G.T TCA ..T ..T GG. ..T ... T.. ..T ..T ..T ..A .GA .GA ... TCA ... CGT ..A ..T ... ... ... ... ... ..A ..A ..A ..A ... ..A ..A ..A ..A ... ... ... ... ... ... ... ... .T. ... ... ... C.. .CT ... ..A ... ... ... G.C GCA G.A ..C .TC G.C ..C G.A CC. ... ... ... ... ..C ..C ..C ... .G. .T. ..A ... ... ... ... ..A C.A G.G ... G.. GCA GCA ... TT. ... ..C ..C ... ..T G.. ..C ..T T.. ..T .AT .AG ..T ..C ..T CA. ..T TT. ..A .A. ..T ..A G.A ..T ..T ..T ..A ..A .T. GA. ... ... ..G G.A .TG T.. .G. GGA .T. GAG .G. .A. .AG .AG .AG .AG ... ... ..G ..G ... ... ..G ... ..G ... ... C.T C.C ... ..G .AG .A. ... ..G .A. .CT G.. .TG ... .A. ... ..T ..T TC. ..A G.A ..A ... ..A ... ... ... C.A ... ... G.C ... ..C GA. TC. .AC .AC .A. ..A ..C ... ..C ... ... ... ... GT. ..T T.. ... ..T G.G T.G T.. ..T C.T ... G.. C.T ... ... ... CG. G.T ..T C.. ..C G.T ..T ..A ..T G.A ... ..T ..T ..T ..A ..T G.T ... ..T ..T ..A GCT ... ... ... ... ... ... ... ... TCA G.T C.A T.A T.A ... ... ... C.C CC. .C. G.G ..A TC. ..A ... ..A ... G.A G.G ..A ... ..A ... ..A T.. ..A ..G ... ..A ... ... ... ... ... ... ... ... GCA ..A G.. ... ... T.. ..C ..G A.. A.. AGT ... ... ... ... ... ... ... ... ..G ... ... ... ..G G.. TC. ... ..G ..G ... ... .CT GTG G.T ... ... ..T ... A.T TGT ... ... G.A ..T AT. ..A ... ... A.. AG. ..A ..A A.A ..A ..A ..A ..A ... ... ..A ..A ... ... ..A ... .CT ... ..C ... ... TCA TTG T.. ... A.C ..C ... T.. ..C ..C ... ... ... ... ... ... ... ... ... ... ... G.T ..T ..C A.. ... ..T ..T ... ... .A. A.A ..T ..T ..T T.A ..A T.A ..T ... ..T G.A ..A ... T.C ..A ..C ... ... ..A ... ... ..G ... ..C ... A.A ... .AG ..C AA. A.. A.. A.. ... ... ..G ..T AAT ... ..T ..T GA. .A. ..A ..T A.A A.A A.. A.A ..T A.A ... ..A .AT ..A ... ..A ..C ... .A. ... ... ... ..T ..T T.G ..T T.. T.G T.G T.G ..C ..C T.G T.. ..G T.A .AA ..T A.. ... ... ... ... ... ..T ..T ..A T.. ... AA. T.. ... AA. ..A ..T T.. ... G.. T.. T.. ..A ... ..G ..A .AG ... ... ..C ... ... ... ..G ..A A.C A.. ... T.A ... ..A ... ... ..C ... ... ... ... ... ... ... ... A.A T.G T.. ..G ..G T.G T.. G.C G.G T.G ... ... ... C.. C.. ... ... ... ... ... ... ... ..G ..T ..G ..T ... ... ..G ... ... ... ... ... ..G ..G ..G ..G ..G ..T ..T T.T TC. CTG ..G ... AGC ... ... .C. .GG ... ..G ... ... ..G ... ... A.T ... ... ... ... ..G ATT ..T .G. ACT ..A ... ... ... ..T ..T ..G ..T ..T ..T ..T ..T ..T ... ..T ..T ..T ..A .CA ..A ... ... C.A ..A ... ... ... ..A .GA C.A ..A ..A ... ..A ..A A.A ... ..A ..A ATA ..A ... ... ..A ..A ... ..A ... ... ... ... ..A ..A ... ... ... ..A ... ... ... ... ... ... ... ... ..T ..A ... ..C .GA ..A ..T ..G ... ..C ... .C. C.G ..A A.G ..A ..C ..G ... ..A ..C ..C ... ..C ... A.. ... ..G ..A .C. ..C ... A.. A.A ..A ..A ... ..A ... ... ..C ... ... ..G ... ..C ..G ... ..C ... ... ... ... ..C ... ..C ... ... ... ... ... .C. A.. ... ... ..T A.T AT. ..T ..T ... ..T ..C CAG T.. T.C A.. ATC .TT ..T ..A ..A ..A ..T ..T ..T .GA .AT ..T ..T CT. ... ..T ... ..A ... ... T.. C.. ... ... ... ... ..A ATG CT. AGA .TC T.. ..A ..A ..C ..A ..C ..C ... ..A ... ... ... ... ... ... ... ... .T. AT. .T. ..G .GA ... A.. .T. ... CAG A.T C.T .A. ..C ... ... ... ..G ..T ... ..G ... ..T ..C ..G ..G ..G ..T ..T ..C TC. ... ... ..T TC. ..C ... ..T AA. ..A ..A ..G ..G ... ..G ..T ..A ..A A.. .CA ... ... ... AAT .CT ... ... ... ... .A. .TA .C. ... ATA ... ..A ..A ... ... .AA A.T A.. .C. ..C ... ..T TC. ..G ... ..G ..G C.G ..T C.C A.T T.T ACA ..G ... ..G .CA ..T ..G T.G A.T .C. ..A T.A ..T ..T ..A A.T ..A ... T.. ..T ..T TCA CCT ..A ..A .A. .G. A.A A.C ... ... C.. A.. ..G AC. C.. .A. ..A ... .CC ..A ..A ... ... ... ..G ... ... ... ... TCG ... ..T ... ... ..T ... ..T ..T ..T ... C.. .TC ... ... ... ... GCG ... ... .T. ... ..C ..C ... ..C ... ... ... ..C ... ..C ... ... ... .T. ... ... ... AT. ... ... ... ..C .TG ..T .TG ..G .TT ... ..G A.T ..T ..T ... .GC ..T G.. ..A ..T ..T .TT C.T ..A C.A ATT ..T ..T ..T CAA ..A GA. G.. ..A ..C A.. C.. CTC GAG ..G ..A ..A ... ... A.. ..C ... ... ... ... ..T ... ..T ..T ..T ... ... ... ... ... ... ... ..C ... .C. ..C ..C ... C.G ..G ... C.. ..G ... C.G ..G GAG C.. C.. ..G ..G .AC AA. .A. C.T .A. ..T ... ... ... ..T ... ..T ..T ..T ..T ..T ..T ..T ... ..T ..T ..T AC. C.. ... C.T ... ... ..A C.T ... ..A .CA ... A.. C.A C.C C.T C.A C.. C.. ..A C.A C.. ... C.. ... ... ... C.. .A. .A. CAG ... ... ... ... ... ... ... C.G .A. ... .CC ..C ..C ..C ..C ... ... .AC ... ..C ... ... 
G_raim                          ... ..G ... CG. ... ... ... ... ... ... ..G ... ..G ..G ..G ..G ..G ..G .CT CG. ..G .CC C.. CG. G.T .G. ... ..G ... ..G .C. ..G ... .GG ... ... ..G .G. ..G ..G ... ..G ... ..G ..C ... ... ..G GTG C.. ... ... .G. ... ..T ..T ..T TC. .CT G.. G.T G.T G.T TCT ..T ..T ... ..T ..T T.. ..T ..T TCT ..A CG. ..A ... TT. ... CGC ..A ..T ..A ... ... .T. ... ..A ... ..A ..A ... ..A ... ..A ... ... ... ... ... ..A ... ... ... ... ... ... ... TCA TCA ... .G. ... .G. ... G.A GCA ..A ..C .TC G.C ..C GCA CC. T.. ... ... ... ... ..C ... ... ..C ... ..A ... ... ... .G. ... .GG ..C ... G.. GGA GTA ... TG. ... ... ..T ... ..T G.T ... ..T T.G ..T .TG .AG ..T .TG ... CGG ..C T.G ..A ..A T.. ..A G.A ..T ..T ..T ..A ... .TA GA. ..A ... ..A GA. .TA T.. .G. GGG .T. GAG .G. .AG .A. .AG .AG .A. ... ... ... ... ... ..G ..G ... ..G ... ... C.G C.C .AG ... ..G ... ... ..G .A. ..T ... GAT ... .AT ... ..T ..T TCT ... G.A .AA ..A ..A ... ... C.A ... C.. ... ..C .C. ..C GA. GT. ... .AC ... .A. ..C .C. ..C ... ... ... G.. GT. ..T ... ... ... ... T.G T.G ..T C.G ... ... C.T ... ..T ... G.T ..T .AG ... ..T GAT ... ..A .CT ..A ... ..T ..T ..T ... ... ..T ... G.G ..T ..T G.T ... ... ... ... ... ... G.. ... TCA G.T C.T T.. T.A ..A ... ... C.C C.C TC. G.G ... GC. ... ... ..A ... G.A .C. ..A ..C ... ... ..C ..A ... ..A ..A ... ..A ... ... ... ... ..C ... ... GCA .AA G.. ..A ... T.. ..C ..G A.G .T. A.T ... ..G ..G ... ... ... ..G ... ..G ..T ..G ..G ..G G.G TCT ..G ... ... ... ..G GC. ... G.T ... ..T ..T ..T ..T TTT ..T ..T G.A ... ..A ... ... ... A.. AGC ..A ..A A.A ..A ... ... ..A ... ... ..A ..A ..A ... ... ... ACC ... ..C ... ... TCC GC. T.. ... ... ..G ..C ... ... ... ... ... ..C ..C ... ... T.C ... ... ... ..T ... ..C ... .A. ... ..T ..T ..T ... .A. A.. ... ..A ..T T.A ..A T.A ..C ..T ..T ATA GT. ... T.C ..A .GC ... ... ..A ..C ... ... ... ... ... A.A ... .GG ..G A.. A.G A.. A.G ... ... ..G ..G AA. ... ..T ..T GAT ..T ..T ..G A.A A.A A.. ..A ..A A.. ..A ... G.T ..G ..C A.A ... ..C A.. ... ..A ... ..G ..T T.G ... T.G T.. T.G T.G ... ..T T.G T.G ..A ..T .AA ..T A.T ... ..A ..T ..T ... ..T ..T T.A ..T ..T AA. T.. ... AA. ..T ..T T.. T.. G.T T.A T.. T.A T.A ..G T.G .AG ..A T.A ... ... ... ..C ..A T.G G.C T.. ..A ... ... ..C ..C ... ..C ... ... ..C ..C ... ... ... ... A.C ..G T.. ..A T.G T.A T.C G.C A.C T.G ... ... ..G A.. C.. ... ... ... ... ... ..G ..G ... ... ... ..C ... ..G ... ... .C. ... ..G ..T ... ... ... ..G ..G ..C ..T ..C TC. ATG ... ... A.C ... ... ... .GG .C. ... ... ... ..G .TG ..G ..T ... ... ..G ..G ... ... ..T .GT AC. ..A ..T ..T ... ..T ..G A.A ... ..T ..T ... ..T ..T AG. .CA ..T ... ... .CA ..A ... ... ... ..A ... ... ... ... .GA ... ..A ... ..A ..A ... A.A ..A ..A ..A ..A ... ... ..T ..A ... ..A ... ... ... ... ... ..A ... ... ... ... ... ..A ... ..A ... ..A ..A ... ... ..C ..A ..A ..A .G. ..A A.C ..G ... ... ... .C. CC. ... A.G ..A ... ..A ... ..A ..C ..C ..C ... ... CC. ... ..C ..A TC. ... ... A.. A.A ..A ..A ..A ..C ... ..C ..C ... .C. ..G ... ... ..G ... ..C ... ..A ... ... ... ... ... ... ... ... ... ... TCG A.. ... .TG ..T A.. ATG A.T T.G ... ... .TT CAG ... A.G A.T ..G .AT ... ..T ..T ..A ..T ..T ... .G. .AT ..T ..T TT. ... ..A ... ... ... ... ... C.. ..C ... ..G ... ... .TG C.A AGG .T. C.A ..A ... ..C ..A ..A ... ... ..A .G. ..A ... ... ... ..A ... ... AA. .T. CAG T.. ... ... C.. .T. ... .CG A.T C.C .A. AC. ... ... ... ... ..T ..G ... ..T ..T ... ..G ..T ..G ..C ..T ... ... ... ..G ..C TC. ..C ... ..T AAT ... ..A ..T ... ..A ..G ... ..A ..A A.. .T. ... ... ..A AAT .CA ... ... ..A ... .A. ... AA. ... TTA ... ..G ... ... ... ..G A.T A.. .C. ..C ..G ..T CCT ..G ..T ... ... T.G ... T.. CAA ..T .C. ..A ... ..T ..G ..T ..T T.G T.A ... ..A ACA ..T ..T ..A ..C ..A ..T ... ..A ..T CCA CCT ... ... ... .GA ..A A.G ... ... C.. AC. ..G ... C.. ..G ... ... .CA ..A ... A.. ... ... ... ... ... ... ... TCA ..T ..T ... ... ... ..T ... ..T ..T ..T C.. ... .T. ... ..C ... GC. ... ... .T. ... ..C ..C ... ..C ... ... ... ... ... ... ... ..C ... .T. A.. AAT ... A.C ... ... ... ..C ..C ..T CTG ... .TC ... ... A.. ..T ..T ... A.C GGT G.T ..T ..T ... C.T ..T ..A C.T ATT ..T ..A ..A GAG ..A GA. A.C ..C ..C A.. C.. CT. GAG ..A ... ..A ... ... ... AA. ... ... ... ... ..T ... ..T ..T ... ... ..T ..T ... ... ... ..C ..C ... .C. ... ... ..C ... ..G ... ... C.. ... ..G ..G GAG ... ... ... C.G CAT AAG .A. C.T .AT .AT ... ... ... ... CA. ..T ..T ... ..T ..T ..T ..T ..T ... ..T ..T AC. A.. ... C.T ... ... ... C.. ... ... AC. C.T A.. ..A C.C ... C.T C.. ... ..A C.T C.A ... ... ... ... ... ... .A. ... GAA ... ... AC. ... ..C ... ... C.G .A. .AC .CA ..C ... ..C .A. ... ... ... ... ... ... ... 
E_grand                         ... ..G ... .G. ... ... ... ..G ..G ... ..G ..G ... ... ..G ..G CTG ..G .C. .G. .GG GC. C.. CGG G.T CG. ... ... ..G ..G ... ... ..G .GG ..G ... ..G .G. ..G .GG ... ..G ..G ..G ... ... ... ..G GC. C.G ..T ..T ..T ... ... ..T ..T ..T .C. .G. G.T G.T G.T .C. ..T ..T ..T ... .GT .GA ..T ..T .CT ..A .GA ..A ... TTA ... CGA ..A ..T ... ... ..A C.. ... ..A ... ... ..C ... ... ..A ..A ... ... ..A ... ... ... ..A ... .CA ... ... CGA ... C.. .GT ... .GA TCC .G. ... G.. GTA ..A ..C ... G.C ... G.G CCG ... ... ... ... ..C ... ..C ..C ... G.. ..G ... ... ... ... ... C.G G.. ... G.. GCC CCA GGC TT. ... ..C ..C ... ... G.T ..G ..T T.. ..T G.. .AG ..T ..C ..T CG. ... GAG ..T ... ... ..T G.G ... ..T ..T ..A .A. .T. GA. ..A ... ... G.. .T. T.. .G. GGA CT. GAA T.. .AG .AG .AG .AG .AG ... ... ..G .A. ... ..G ..G ..G ..G C.. ... C.G C.C C.. ..G ... ... ... C.. ... ..T ... ..T .C. T.. ..T ..T ..T GC. ... G.. .AA ..A ..A ..A C.. C.A ... ..A C.. GCA ... ..C GA. .C. .A. .AC .A. .A. ..C ..C ... ..C ... ..C CC. GT. ... ..T ..T ..T G.. T.G C.T ..T C.G ... ..T ..G ..T ... ... .G. C.T ..T ..T ... .CT ..T ..A GC. ..A ..A ..T ... ... ..A ..T G.T C.. .AT ..T ..T GCA ... ... T.. ... ... ... ..A T.. TCC ..T C.. C.A T.A ... ... ... C.T CC. .A. G.G ... TA. ..A ... ..A ... G.A G.C ... ..A ... ... ..A ..A ..C ..A ..A ..C ... ... ... ... ..A ... ..A ... GCC GA. G.. ... ..C T.. AGC ... A.G G.C AGT ... ... ..G ..G ..G ... ... ..G ..G ..G ... ... ..G G.. .CT ..T ... ..G ... ... TC. .GG G.T ... ..T ..T ... ... TTT ... ..T G.A ..T ..A ... ... ... A.. A.. ..A ..A A.A ..A ..A ... ..A ... ... ... ... ... ..A ... ... AGC ... ... GTG ... .TG TCA T.C ..C A.. ..G ... TTC ... ... ... ... ... ... ..C ... T.C ..G ..G ..G GTT ..T ..T ... ..T ... ... ... ..G ... .A. ..A ..A ..A ... .AG T.T A.A ..T ..A ..T G.A GTC ... .TC ..A ..A ... ..C ..A ..C ..C ..A ..A ..A ... G.. ..C .AG ..G A.. A.. A.. A.G ... ... A.G ..T GTG ..T ..T ..A GAA ... A.G ..T ..A A.A A.. ..A ..C A.A ... ..C .AT ..G ..A A.A ..C ... ..A A.A AAG ... ..T ..C ..G ..T T.G ..G T.G A.. ..T ..T T.G ... ..A ..A .AA ..T T.A ..T ..T ... ... T.G ... ..T T.A ... ..T AA. T.. T.. AAA T.. ..T T.. T.A G.. T.. T.. T.. T.. T.A ..G .AA T.G ..A ..A A.. ..A ... ..G ..C G.C A.. ..A ... ... ..A ... ... ..C ..A ... ... ... ..G ..G ... ... T.A T.G T.. ... ... ..G T.. .AA G.. G.. ..G ... ... A.G C.. ... ... ... ..G ..G ... ..G ... ..T ... ... ..G ... ... ..T ... ... ..C ... ... ..C ..G ... ..G ..T ..T A.T TC. TTG ... ... AGC ... ... ..G .G. ... ... ... ... .CG ... ... ... ... ..G ..G ..G ... ..T ... .GT ACA ..G ... ... ... ..T ..T ..G ... ..T ..T ..T ..T ..T ..G ..T ..T ..T ..A .CA ..A ... A.T ..T ..A ... ..A ..C ..A .GA ... ... ..A ..A ..A ..A C.A ... ..A ..A .TA ..T ..C ..A ..A ..A ..A ..A ... ... ... ... ..A ... ..A ... .GA ... ... ..A ..A ..A ... ..A ..A ... ..T ..A ..A ..C .GA ... ..A ..G ... ..C ... .C. .G. ..A ACA A.A ..C ..A ..C ..A ..C ..C ... ..C ... ... ... ..G ..A CC. ... ... A.. C.A ..G ..A ..A ..A ... ... ... ... ... ..G ..A ... ... ... ... ... ..G ..C ..C ... ... ..C ..A ... ... ... ... ATG ..T ..T ..T ..G A.. ATG ..T ... ... ..T .T. CAG ... T.. ..T AGT .TT ... ..A ..T ..T ..A ..A CAG .GA .AC ..T ..T CT. ... T.T C.A ..G ... ... ..C C.. ..A ... ... ... ... .AA C.A AAG ATC ..C C.C ... ... ..A ..C ..C ..A ..C .T. ... ... ..C ... ..C ..C ... T.. .TC .T. ... .T. ..C ..G .T. ... CAG CCT C.C ACT ... ... ..C ... ... ... ... ... ... .AT ..G ... ... ... ..C ..T ... ... ... ..T ..C CTT ..T ... ..T A.. ... ..T ... ..A ..T ..T ... ..T ..A A.. CCT ..A ..A ... AAT ACT ... ... ... ... .A. ..A TC. ... TTA ..A ..A ..A ..A .T. .AA A.. A.. .C. ..C ... ... TCT ... ..T ..G ... T.G ..G C.G ..G ... ACG ..G ... ... .CT ..G ..G A.G C.A ... ... CCA ..T ..A ... A.C A.C ..C ... ... ..C CCC CCC ..A ... .AC .GC ..A ... ... ..G C.. A.. ..G TCC A.. ... ... ... AC. ..C ..G A.. ... ... ... ..A ..G ... ... TCA ... .TT ... ... ..T ..T ..T ..T ..T ..T C.. ..C ... ..C ..C ..C GCA ..C ... ... ... .TC ... ... ..C ..C ..C ... ... ... .GG ... ... ... .T. A.. ... A.. AAC G.. G.. A.G ..T AT. ..C ..C ..T .TC ... ... AAG ..T ..T ... ... C.T G.T ..T ..T ..T .AT ... ..T C.T CTT ..T A.A ... ..A ..A GAG A.. ..C A.C A.C C.. CAC GGG ..A .TG ..G ..C ... ... ... ..C ... ... ... ..T ..T ... ..T ..T ... ..T ..T ... ... ... ... ... ... ... ..C ... ... ..G C.G ... ... C.C ..G ..G C.G GA. ... ... ... C.G ..T AA. .A. C.. .AT .AT ... ... ..T ... .A. ... ..T ..T ... ..T ..T ..T ..T ... ... ..T AC. A.. ... C.. ... ... C.A C.. ... ... .CA ..A A.. ..A C.T C.T G.A C.. ... C.A C.A C.T ... C.. ..A ..A C.. C.. .A. ... CAG ... ... .CA ... ..C ... ... C.A .A. .A. .C. ... ... ..C ... ... ... ... ..C ... ..C ... 
P_pers                          ... ... ... .G. ... ... ..G ... ..G .G. ..G ... ... ..G ..G ..G G.C ..G TCT ... .GG .CT C.. CGT G.. .G. .G. ... ... ..G .G. ... ... .GG ... ... ... .G. ..G ... ... ..G ... ... ... ... ... ... GTG C.. ... ..T ... ... ..T ..T ..T TCT .CT G.A G.T ... G.T TC. ..T ... ..A ... ... .GT ..T ..T .G. ..A .G. ..A ... TTA ... CGA ..A ..C ... ..A ... ... ... ..A ..A ... ..A ... ..A ... ..A ... ... ... ... ... ... ... ... ... ..A .G. ... ..A GGA GCT ... .GA ... .G. ... G.C GCA G.G .T. .TC G.A ..C G.A CCG ... ... ... ... ..C ..C ..C ..C ..C ..C ..G ... ... ... ... ... C.G ... ... G.. GGA .TA ... TG. ..G ... ..T ... ..T G.T ... ..T T.. .TG .TG CAG ..T ..T ..T .GG ..T GTG ..A ... .GT ..A G.A ..A ..T ..T ..T .G. .T. .GC ... ... ..A ... .TA .AA .G. GGA C.. GGG .G. .A. .A. .AG .AG .AG ... ... ... ... ... ..G ..G .A. ..G ... ... C.T CTC ... ..G .A. ... ... ..G .A. ..T CAT ..T ..T T.. ..T ..T ..T TCT C.. G.A ..A ..A ... ... ..A C.A C.. ... ... ..C .C. ..C GA. GCG .A. .AC ... .AC ..C .C. ..C ... ... ... G.. GT. ... ..C G.. ... ... .C. T.G ..T T.G ... ... ..G ... ... ... .G. ..T ..T ..G ..T G.T ... ... ..T ..A ... ... ..T ... ..A ... C.T ..T G.T ..T ..A G.T ... ... ... ... ... ... .C. ... T.C G.C C.A C.. T.. ... ... ... .AC .C. .CC G.G ..A GG. ..A ... ..A ..C G.G G.G ..A ..A ... ... ..A ... ..C ..A ..A ..A ... ..A ... ..C ..C ... ... ... GCA ..G G.. ... ... T.. ..C ..G A.G A.T AGT ... ... ... ... ... ... ... ..G ..G ... ... ... ..G G.G TC. ... ... ..G ..G G.. .C. ..C G.T ... ..T ..T ... ..T TTT ..T ... G.A ..T ... ... ... ... G.. ... ..A ..A A.A ..A ..A ..A ..A ... ... ..A ..A ... ..A ... ... .CT ... ..C .T. ..C TCA TTG T.. ... A.. ... ..C ... ... ... ... ... ... ... ... ... TTC ..C ... ..G ... ..T ..T ..T ..C ... ..T ... ... ... .A. T.A ..T ..T ..T .AG ..T T.A ..T ..A ..C A.A AAG ... A.. ..A ..G ... ..A ..A ..C ... ... ... ... ... ..G ... AG. ..C A.G A.. A.G A.. ... ..G ..G ..T AC. A.A ... ..T GA. A.T ..T ... A.A A.A AA. ..A ..T A.A ..A ..A .AT A.A ... ..A ..C ... ... ... ... ... ..T ..C T.. ..T T.. .AG T.G A.T ... ..C ... T.. T.A ..A .AA ..T G.T ..T ..T ..T ..T ..A ... ..T ..G T.. ..T AAA T.. ... AAA ..C ..T ... ... G.. T.. T.A T.A T.. T.A T.G .AG ... ..A ..C ..G ..A ... T.G .CG G.. G.. T.A ... ... ... ..C ... ..A ... ... ..C ... ... T.G ..C ... ..G T.G T.. ..A T.G T.G T.. G.. ... G.G ... ..G ... C.. .G. ... ... ... ... ..G ... ..C ... ..T ... ..C ..G ... ... ... ... ... ... ... ... ..G ... ..G ..T ..T ..T ..T TC. TTG ... ... .GC ... ... A.G .G. .CC ..G ... ... ..G ... ... A.T ... ... ..G ..G ... ... ..G .GC AC. ..G ... ... ..T ..T ..A ..A ... ... ... ... ... ..T AGA .C. ..T ..T ..A ..A ..A ... ... ..A ..A ... ... ... ..A .GA ... ..A ..A ..A ..A ... A.A ... ..A ..T ..A ..A ..A ... ..A ..A ..A ..A ... ..A ..A ... ..A ..A ... ... ... ... ..A ..A ... ..T ... ... ... ... ..T ..A ..C ..C .G. ... C.A ..G ... ..C ... TC. C.A ..C A.G .TA ..C A.G ..C ..A ..C ..C ..C ... ... ... ... ... ..A CC. ... ... A.. AGA ... ..A ..A ... ... ... ... ... ... ..G ... ... ..C ... ..C ... ... ..C ... ... ... ... ..C ..G ..C ... ... .GA A.. ... ... C.. A.. .TG ..T .G. ..T ... .T. ..G A.. T.. T.. T.. .AT ... ..A ..T ..A ... ... ... .GC .AT ..C ..T CT. ... ..T A.A ..A ... ... T.. C.. ... ... ..A ... ... .TG C.. AAG .TC T.. ..A ... ..C ..A ..A ... ... ..C ... ... ... ..C ..A ... ... .T. AG. .T. ..C ... ... ..C C.. .T. ... CAG A.C C.T .A. ... ... ... ... ... ..G ... ..G ... ..T ..C ..G ..T ..G ..T ..T ... ... ... ..G ... TC. ... ... ..T AA. ... ..A ..A ..G ... ..G ..C ..C ..A A.. .CA ..A ..A ... A.T .CA ... ..A ... ... .A. ..G A.. ... .AA ... ..A ..G ... ... .AA A.T A.. .C. ..C ..T ..G TCG ..G ..G ..G ... T.G ... C.T ..T TGT .CT ..G ..T ... .CT ..T ..G T.G T.T ... ..A CCT .CT ..T ... A.C ..T ..T T.. ... ..T TCA CCT ..A ..A .AC .G. A.G A.. ... ... C.. AC. ..G A.G C.. ..A ..A ..C ACA ..A ..A ... ..A ... ... ... ... ..A ... TCA ... ..T ... ..T ..T ..T A.. ..T ..T .TG C.A ... ... ... ..C ... GTA ... ... .T. ... ..C ... ... C.G ..C ... ... ... ... .GG ... ... ... .T. ... .T. ATG A.C ..T ... ..G ..C ... ..T AT. ... ... ..G ... AAT ..T ..T ... .GC ..T G.. ..T ..T ..A CT. ..A ..A C.C GT. ..C ..T ..A CAA ..A GAG G.. ..C ... A.A C.A ..A GAG ..A ..C ..A ... ... ... C.C ... ... ..T ... ..T ... ..T ..T ..T ... ..T ... ... ... ... ... ... ..C .C. ... ... ... ... ..G ... ... C.. C.C ... ... GAG ..G ... A.G C.C ..T AGT .A. C.T .A. .AT ... ... ..T ... .A. ... ..T ... ..T ..T ..T ... ..T ... ..T ..T GCA A.. C.. C.T ... ... ..A ... ... C.A .CA ... A.. ..A C.T C.. C.A C.. ..A ..A ..A ... ... ... C.. ... ..A ... ... .A. GAG ... ... ..G ... ... ... ... C.G .A. .A. CC. ..C ... ..C ... ... ... ... ... ..C ... ... 
T_cacao                         ... ..G ... CG. ... ... ... ... ..G ... ..G ... ..G ..G ..G ..G ..G ..G TCT .G. ..G .CC C.. ... G.T GG. ... ..G ... ..G ... ..G ... .GG ... ... ..G .G. ..G ..G ... ..G ..G ..G ..C ... ... ..G GTG C.. ... ... .G. ... ..T ..T ... GCT .CT G.. G.T G.T G.T TC. ..T ..T ... ..T ..T ..T ..T ..T TCT ..A CG. ... ... TT. ... CGC ..A ... ... ... ... ... ... ..A ... ... ..T ... ..A ... ..A ..A ... ... ... ... ... ... ... ... ... ... ..C ... CCA .GC ... .GA ... .G. ... G.C GCA ..A ..C .TC G.C ..C GCA CC. ... ... ..C ... ... ..C ..C ... ..C ... ..A ... ... ... .G. ... C.G ..C ... G.. GGA GTA ... TG. ... ... ..T ... ..T G.T ... ..T T.C ..T .TG .AG ..T ..C ..C CGG ..C ... ..T ..A T.. ..A G.A ..T ..T ..T ..A ..C .TA ... ..A ... ..A G.A .TA T.. ... GGG .T. GAA .G. .AG .A. ..G .AG .A. ... ... ... ... ... ..G ..G ..G ..G ... ... C.G C.C .AG ... ..G ... ... ..G .A. ... ... .A. ... ..T ... ..T ..T TCT ..A G.A ..A ... ..A ..A ... C.. ... C.. ... ..C ... ..C GA. GC. ... .AC ... .AC ..C ... ..C ... ... ... G.. GT. ..T ... ... ..C ..T T.G C.G ..T C.G ... ... C.T ... ..T T.. G.T ..T ... ..G ..T G.T ... ..A ..T ..A ... ..T ..T ..T ..T ..T ..T ... ..G ..T ..T G.T ... T.. ... ... ... ... G.. T.. TCA G.T C.T ... T.A ... ... ... ... CCC TC. G.G ... .C. ... ... ..A ... G.A .C. ..A ... ... ..C ..C ..A ..C ..A ..A ..C ..A ... ... ..A ..A ..C ... ... GCA .CA G.. ..A ... TC. ..T ..G A.G T.T A.T ... ..G ..G ... ... ... ..G ... ..G ... ..G ..G ..G G.G TCT ... ... ... ... ..G GC. .TG G.C ... ..T ..T ..T A.T TTT ..T ..T G.A ..T ... ..A ... ... A.. GGT ..A ..A A.A A.A ... ... ... ... ... ..A ..A ..A ... ... ... ACA .CC ..C ... ... TCC TCA T.. ... A.C ... ..C ... ... ... ... ... ..C ... ... ... T.C ... ... ... ..T ... ..G ... .A. ..G ..T ..T ..T ... .A. A.T ..G ... ..T T.A ..A T.. ..T ..T ..T TTA GTA AT. T.. ..A T.C ... ..C ..A ..C ... ... ... ..C ... A.A ... .AA ..G A.. A.G A.. A.G ... ... ..T ..G AA. ... ... ..A GAT .AT ..T ..G A.A A.A AA. ..A ..T A.. ..A ... .TT ..G ..C A.A ... ... ... ... ..A ... ... ..T T.G ..T T.G T.. T.G A.G ..T ..T T.G T.G ..A ... .AA ..T .AT ... ..G ..T ..T ... ..G ..T T.A ..T ..T A.A T.. ... AA. ..C ..T T.. ... G.T T.A T.. T.A ..A ... T.G .AG ..A T.A ..G ... ... ..G ..G T.A A.C G.. ..A ... ... ... ..C ... ..C ... ... ..C ..C ..G ... ... ... ..A ..G A.. ..G T.G T.A TAC ACC A.A T.G ... ... ..G C.. C.. ... ... ..G ... ..G ..G ... ... ... ... ..G ... ..G ..G ... .G. ... ... ..T ... ... ..G ..G ..G A.T ..T ..C TC. ACG C.. ... ..C ... ... ... .GG A.G ... ... ... ..G ..G ... ..T ... ... ..G .TG ... ... ..T .GT A.. ..A ... ... ... ..T ..G ..A ... ..T A.T ... ..T ..T ... .CT ..T ..T ..A .GA ..A ... ... .GC ..A ... ... ... ... .GA ... ..A ... ..A ..A ... A.A ..A ..A ..A ..A ... ... ... ..A ... ..A ... ... ... ... ... ..A ... ... ... A.T ... ..A ... ..A ... ..A ..A ... ... ..C ..A ..A ..C .GC ..A C.A ..G ... ... ... .C. C.C ... A.G ..A ..C ..A ... ..A ..C ..C ..C ... ... CC. ... ..C ..A TC. ... ... A.C A.C ..A ..G ..A ... ... ... ..G ... ... ..A ... ... TCC ... ..C ... ..A ... ... ... ... ... ... ... ... ... ... TTC A.. ... ... .TT A.. .TG A.T ... ... ... .TT CAG ... T.. A.T ... .AT ... ..T ..A ..A ..T ..T ... .G. .AT ..T ..T CT. ... ..A ..A ... ... ... ... C.. ..A ... ..C ... ... ATG C.G AGG .T. CTA C.A ... ..C ..A ..A T.. ... ..C .GG ..A ... ... ... ... ..G ... AA. AA. ... .TA ... ..C C.G .T. ... CAC AAT C.C .A. ACT ... ... ... ... ..T ... ..G ..T AAT ... ... ..T ..G ..T T.T ..G ... ... ..G ..C TC. ..C ... ..T AA. ... ..A ..T ... ... ..G ..T ..A ..A A.. .T. ... ... ..A AAT .CA ... ... ... ... .A. ..G .T. ... TTA ... ..G ... ... ... .AG A.T C.. .C. ..C ..G ..T CCT ..G ... ... ... T.G ..T C.. ..G ..T .CT ..A ... ... .AG ..T ..A T.G T.A ... ..A .CA ..T ..T ..A A.C ..A ..T ... ..A ..T CCA CCT ... ... .A. ..C A.A A.C ... ... C.. AA. ..G ... C.. A.A ... ... ..A ..A ... A.. ... ... ... ... ... ... ... TCG ..T ..T ... ... ... ..T ... ..T ..T ..T C.G ... .T. ... ... ... GCA ... ... .T. ... ... .T. ... ... ... ... ... ... ... ... ... ..C ... .T. A.. G.T ... A.C ... ... ... ..C ... ..G .TG ... .TT ... ..G A.T ..T ..T C.. A.C C.T G.T ..T ..T ... C.A C.T ..A C.T G.T ..T ..A ..A CAG ..G GA. A.C ..C ..C A.. C.. CT. GAA ... ... ..A ..A ... ... AA. ... C.. ... ... ..T ... ..T ... ... ... ..T ..T ... .TT ... ... ... ... .C. ... ... ... ... ..G ... ..G C.. ... ..G ..G GAG ... ... ... C.G C.T AA. .A. C.T .AT .AT ... ..T ... ... .A. .AT ..T ..T ..T ..T ..T ... ..T ... ..T ..T AC. A.. ... C.T ... ... ... ... ... ..A .CA ... A.. ..A C.C ... ..T C.T ... ..A C.T ..A ... C.. ... ... ... ... .A. .A. GAG ... ... .C. ... ..C ... ... ..G .AC ... .CA ..C ... ... .A. ... ... ... ... ... ... ... 
C_clem                          ... ... ..G ... ..G ... ... ..G ..G ... ..G ... ... ..G ..G ..G ... ..G TCT .GG ..G .CT C.. CG. G.C GG. ... ... ... ..G .G. ... ... .GG ... ..G ... .G. ..G .C. ... ..G ..G ..G ... ... ... ..G GT. C.. ... ... ..T ... ..T .G. ..T TCT .CG G.T G.T .GT G.T TC. ..T ..T CG. ... C.G .GA ..T ..T ... ..A .GA ..A ... TCA ... CG. ... .TC ... ... ... ... ... ..A ..A ..A ... ... ..A ..A ..A ... ... ... ... ..A ... ... ... ... ... ... ... ... ..A .CC ... .GA ... .G. ... G.C GTG .GA ... .T. G.C ..C G.. CC. ... ... ... ... ..C ..C ..C ... .GC ... ..A ... ... ... ... ..C C.G G.. ... G.C GCA TCA ... TG. ..T ... ... ... ..T G.C ..T ..T T.G ..G .G. .AG ..T ..C ..C CAG ..T CAG ..T ... T.. .G. G.A ..A ..T ... ..A ..A .TA .T. ... ... ..A ..A TTA T.A .G. GGG C.. GAA .G. .A. .A. ..G .AG .AG ... ... ... ..G ..G ..G ..G ... ..G C.. ... C.T C.C ..G ... .AG ... ... ..G ... ..T .C. .AT ... ... ... ..T ..T GCT ..A G.A ..A ..A ... ... ... C.. ... ... ... ... ... ..C GA. GC. ... .AC .AC .A. ..C .C. ..C ... ... ... G.. GTC ... ... ... ... ... T.. T.G ..T C.G ..T ... C.T ... ..T ... ..C G.T ..T ... ..T G.T ... ..A C.T ..A ... ..T ..T ... ... ..T G.T G.. ... ..T ..A .CA ... ... ... ... ... ... ... ... TCA G.T T.A T.A T.A ... ... ... C.T .CC .C. G.C ... TC. ..A ... ..A ... G.A G.G ..A ..A ... ... ..A ..A ..A G.A ... ... ..A ... ... ... ..A ... ... ... GCA ..G G.. ..A ..A T.. .CT ..G A.G .CT AGT ... ... ... GCC ... ..G ..G ... ..G ... ..G ..G ..G G.. AGT ... ... ..G ..G ... GC. ..G G.T ... ..T ..T ... ..T TTT ..T ..T G.A ..T ... ... ... ..A G.. AGA ..A .CA A.A ..A ..A ..A ... ... ... ..A ... ..A ... ... ... .TC ... ..C ... ... TC. ..G T.. ... A.G ... ..C ... ..C ... ... ..C ... ... ... ... TT. ... ... ..G ... ..T ... ..C AG. ... ..T ... ..T ... .AG A.A ..A ... ..T ..A ..A T.T ..C ... ..T ..A G.A ..A .AA ..A ... ..A ..G ..G ..C ..A ... ... ... ... ..G ... .AG ..C ..G A.. A.. A.. ... ... ..G ..T ACC ... ... ..T GA. .A. ..T ..G A.A A.A AAA ..A ..T A.A ... ..A .AT ..A ... ..A ... ... ..C ..C ..C ... ..T ..T T.G ..T ... T.G T.G T.. ..T ..T T.G T.G ..A ..T .AA ..T A.. ... ... ... ..T ... ... ..T ..A ..A ..T AA. ... T.. AA. ..A ..T T.A ... G.. T.. T.. T.A ... ..G T.G .AA ... ..A ..C ... ... ..G ..C ..A G.C G.. ..A ... ..A ..C ... ... ..G ..C ..C ... ... ... ... ... ... TA. T.A T.. ..A ..G T.G T.C G.C G.A ..G ... ... ... C.. C.G ... ... ... ... ... ... ... ... ... ..G ..G ... ... ..G ... ... ... ... ..C ... ... ... ... ..G ..T ..T ..G TC. TTG ... ... .GC ... ..G .G. .G. CC. ..T ... ... ..G ... ... ..G ... ... ..G ..G ... ... ..T .GT AC. ..A ... ..T ... ..T ..A ..A ... ..T ... ..T ..T ..T ..A .CT ..T ..T ..A TCA ..A ... ... ..A ... ... ..A ... ..A .GA ... ..A ... ... ..A C.A A.A ... ..A ..A .GA ..A ..A ... ..A ..A ..A ... ... ... ... ... ..A ... ... ... ... ... ..A ..A ... ..T ..A ... ... ... ..T ..A ..C ..C .GA ..A ..T ..A ... ..C ... .C. AG. ... A.G ..G ..C C.A ... ..A ... ..C ..C ... ... ... ... ... ..A CC. ... ... A.. A.A ..A ... ..A ..C ... ... ..A ... ... ..G ..A ..C ... ..A ... ... ..C ..C ... ... ... ... ... ..C ... ... ... TCC A.C ..G ... ..T T.. ATG ..T ... ... .GT ... CAG ... T.. A.. A.. .AT ... ..A ... ..A ... ..T ... .G. .AT ..T ..T CT. ... ..A A.A ..A ..G ... T.. C.. ..A ..C ..C ... ... ..G C.. AGA .TC ... ..G ... ..C ..A ..C ... ... ... ... ... ... ... ... ... ... ... AG. .T. .T. A.. AG. ..C ... .TC ... CAG A.T C.C .A. ... ... ..C ... ... ..G ... ... ... ..T ... ..G ..G ..G ..T ..G ... ... ... ... ... TCC ..T ..T ..T A.. ... ..A ... ..G ..T ..G ..C ..A ... AA. .CA ... ... ... AAT .CA ..C ... ... ... .A. ..C TC. ... .TA ... ..A ..G ... ... .AA A.T A.. T.. ..C ..G ..T TCT ..G ..T ..G ..G A.G ... C.T ..G ..A .CT ..G ... ... T.G ..T ..G T.G T.T ... ..A CCA ..T ..T ..A A.C ..A ..T T.. ... ..T CCA TCT ..A ..T .A. AGC A.. A.. ..A ... C.. AC. ..G AC. ... .AG ... ... ACC ..G ..G A.. ... ... ... ... ... ... ... TC. ... ..T ..T ... ..T ..T A.. ..T ... ... C.. .T. ... ... ... ... GCA ... ... .TC ..C ..C ... ... ..C ... ... ... ... ... ... ... ... ... .T. AGT GT. ..C AGC ... ... ... ..C ... ..T .TG ..G .AT ... ... GAG ..T ..T ... ... C.A GT. ..T ..T ..T C.T ... ..A C.C GTA ..T ..T ..T A.A ..A GA. G.C ..C ... A.. C.. ... GAG ..A ... ..G ... ... ... ... ... ... ... ... ..T ... ..T ..T ..T ... ..T ..T ... ... ... ... ... ..C .C. .TA ... ... ..G ..G ... ..G C.. ... ..G C.G GAG ... C.G ... C.. ..C AA. .A. C.. .AT .AT ... ... ..T ... ... ..T ... ..T ..T ..T ..T ... ..T ... ..T ..T A.. A.. ... C.T ... C.T ..A C.. ... ..A .CA ... A.. ..A C.T ... C.A C.. C.. ..A ..A C.. ..A ... ..A ... ... ... .A. ..C GAG ... ... ..C ..C ..C ... ... C.G .AC .A. .CA ..C ..C ..C ... ... ... ... ... ... ... ... 

    2    1    1    1    1    1    1    1    1    1    1    1    1    1    1
    2    1    1    1    1    1    1    1    1    1    1    2    1    1    1
    1    1    1    1    1    1    1    1    1    1    1    1    1    1    1
    1    1    1    1    1    2    1    1    1    1    1    1    1    1    1
    1    1    1    1    1    1    1    1    1    1    1    1    1    1    1
    1    1    1    1    1    1    1    1    1    1    1    1    1    1    1
    1    1    1    1    1    1    1    1    2    1    1    1    4    1    1
    1    1    1    1    1    1    1    1    1    1    1    1    1    1    1
    1    1    1    1    1    1    1    1    1    1    1    1    1    1    1
    1    1    1    1    1    1    1    1    1    1    1    1    1    1    1
    1    1    1    1    1    1    1    1    1    1    1    1    1    1    1
    1    1    1    1    1    1    1    1    1    1    1    1    1    1    1
    1    1    1    1    1    1    1    1    1    1    1    1    1    1    1
    1    1    1    1    1    1    1    1    1    1    1    1    1    1    1
    1    1    1    1    1    1    1    1    1    1    1    1    1    1    1
    1    1    1    1    1    1    1    1    1    1    1    1    1    1    1
    1    1    1    1    1    1    1    1    1    1    1    1    1    1    1
    1    1    1    1    1    1    1    1    1    1    1    1    1    1    1
    1    1    1    1    1    1    1    1    1    1    1    1    1    1    1
    1    1    1   16    1    1    1    1    1    1    1    1    1    1    1
    1    1    1    1    1    1    1    1    1    1    1    1    1    1    1
    1    1    1    1    1    1    1    1    1    1    1    1    1    1    1
    1    1    1    1    1    1    1    1    1    1    1    1    1    1    1
    1    1    1    1    1    1    1    1    1    1    1    1    1    1    1
    1    1    1    1    1    1    1    1    1    1    1    1    1    1    1
    1    1    1    1    1    1    1    1    1    2    1    1    1    1    1
    1    1    1    1    1    1    1    1    5    1    1    1    1    1    1
    1    1    1    1    1    1    1    1    1    1    1    1    1    1    3
    1    1    1    1    1    1    1    1    1    1    1    1    1    1    1
    1    1    1    1    1    1    1    1    1    1    1    1    1    1    1
    1    1    1    1    1    1    1    1    1    1    1    1    1    1    1
    1    1    1    1    1    1    1    1    1    1    1    1    1    1    1
    1    1    1    1    1    1    1    1    1    1    1    1    1    1    1
    1    1    1    1    1    1    1    1    1    1    1    1    1    1    1
    1    1    1    1    1    1    1    1    1    1    1    1    1    1    1
    1    1    1    1    1    1    1    1    1    1    1    1    1    1    1
    1    1    1    1    1    1    1    1    1    1    1    1    1    1    1
    1    1    1    1    1    1    1    1    1    1    3    1    1    1    1
    1    1    1    1    1    1    1    1    1    1    1    1    7    1    3
    1    1    1    1    1    1    1    1    1    1    1    1    1    1    1
    1    1    1    1    1    1    1    1    1    1    1    1    1    1    1
    1    1    1    1    1    2    1    1    1    1    1    1    1    1    1
    1    1    1    1    1    1    1    1    1    1    1    1    1    1    1
    1    3    1    1    1    1    1    1    1    1    1    1    1    1    1
    1    1    1    1    1    1    1    1    1    1    1    1    1    1    1
    1    1    2    1    1    1    1    1    1    1    1    1    1    1    1
    1    1    1    1    1    1    1    1    1    1    1    1    1    1    1
    1    1    1    1    1    1    1    1    1    1    1    1    1    1    1
    1    1    1    1    1    1    1    1    1    1    1    1    1    1    1
    1    1    1    1    1    1    1    1    1    1    1    1    1    1    1
    1    1    1    1    1    1    1    2    5    1    1    1    1    1    1
    1    1    1    1    1    1    1    1    1    1    1    1    1    1    1
    1    1    1    1    1    1    1    1    1    1    1    1    1    1    1
    1    1    1    1    1    1    1    1    1    1    1    1    1    1    1
    1    1    1    1    1    1    1    1    1    1    1    1    1    1    1
    1    1    1    1    1    1    1    1    1    1    1    1    1    1    1
    1    1    1    1    1    1    1    1    1    1    1    1    1    1    1
    1    1    1    1    1    1    1    1    1    1    1    1    1    1    1
    1    1    1    1    1    1    1    1    1    1    1    1    1    1    1
    1    1    1    1    1    1    1    1    1    1    1    1    1    1    1
    1    1    1    1    1    1    1    1    1    1    1    1    1    1    1
    1    1    1    1    1    1    1    1    1    1    1    1    1    1    1
    1    1    1    1    1    1    1    1    1    1    1    1    1    1    1
    1    1    1    1    1    1    1    1    1    1    1    1    1    1    2
    1    1    1    1    1    1    1    1    1    1    1    1    1    1    1
    1    1    1    1    1    1    1    1    1    1    1    1    1    2    1
    1    1    1    1    1    1    1    1    1    1    1    1    1    1    1
    1    1    1    1    1    1    1    1    1    1    1    1    1    1    2
    1    1    1    1    1    1    1    1    1    1    1    1    1    1    1
    1    1    1    1    1    1    1    1    1    1    1    1    1    1    1
    1    1    1    1    1    1    1    1   14    1    1    1    1    1    1
    1    1    1    1    1    1    1    1    1    1    1    1    1    1    1
    1    1    1    1    1    1    1    1    1    1    1    1    1    1    1
    1    2    1    1    1    1    1    1    1    1    1    1    1    1    1
    1    1    1    1    1    1    1    1    1    1    1    1    1    1    1
    1    1    1    1    1    1    1    1    1    1    1    1    1    1    1
    1    1    1    1    1    1    1    1    1    2    1    1    1    1    1
    3

CODONML (in paml version 4.8a, August 2014)  PKL_paml
Model: One dN/dS ratio for branches, 
Codon frequency model: F3x4
Site-class models: 
ns =  22  ls = 1225

Codon usage in sequences
--------------------------------------------------------------------------------------------------------------------------------------
Phe TTT  28  28  27  28  30  30 | Ser TCT  18  18  17  18  17  17 | Tyr TAT  26  28  29  28  26  26 | Cys TGT   8   7   7   6   9   9
    TTC  22  22  22  19  18  18 |     TCC   8   8   8   8   8   8 |     TAC  10  10   9  12  12  12 |     TGC  11  12  12  13  10  10
Leu TTA  14  16  15  11   9  10 |     TCA  20  18  20  21  21  20 | *** TAA   0   0   0   0   0   0 | *** TGA   0   0   0   0   0   0
    TTG  28  29  30  30  32  30 |     TCG   6   7   7   7   6   7 |     TAG   0   0   0   0   0   0 | Trp TGG  15  15  15  15  15  15
--------------------------------------------------------------------------------------------------------------------------------------
Leu CTT  40  39  39  40  40  41 | Pro CCT  17  19  15  17  20  20 | His CAT  22  23  21  19  22  22 | Arg CGT   9  11  11  10  10  10
    CTC  13  13  13  13  10  10 |     CCC   6   4   6   6   6   6 |     CAC   9   8   9  10  10  10 |     CGC   7   6   6   5   5   5
    CTA  12  12  11  11  15  14 |     CCA  14  14  17  14  16  16 | Gln CAA  29  27  25  27  28  28 |     CGA  10  11  11  10  12  12
    CTG  15  15  16  15  13  14 |     CCG   5   4   3   5   5   5 |     CAG  28  27  29  28  27  27 |     CGG   9   9   9  10   8   8
--------------------------------------------------------------------------------------------------------------------------------------
Ile ATT  35  36  37  35  34  34 | Thr ACT  14  13  12  14  13  14 | Asn AAT  36  35  36  37  36  36 | Ser AGT  17  17  16  16  16  17
    ATC  16  15  16  16  14  15 |     ACC   7   5   5   7   8   7 |     AAC  24  26  25  26  23  23 |     AGC   9   9  10  10  14  13
    ATA  21  17  18  22  22  21 |     ACA  18  17  18  18  15  16 | Lys AAA  53  58  58  52  48  49 | Arg AGA  25  26  26  25  27  27
Met ATG  32  31  31  32  30  30 |     ACG   2   6   7   1   2   1 |     AAG  43  40  40  42  47  47 |     AGG  11   9   9  12  12  12
--------------------------------------------------------------------------------------------------------------------------------------
Val GTT  27  25  23  27  28  28 | Ala GCT  40  39  41  39  40  40 | Asp GAT  60  56  56  63  56  56 | Gly GGT  15  15  15  13  14  14
    GTC  11  12  13   9  12  12 |     GCC   7  10   8   9   9   9 |     GAC  20  26  26  22  26  26 |     GGC   8   8   8  11  10  10
    GTA  14  15  15  11   9   9 |     GCA  17  17  16  18  19  18 | Glu GAA  66  64  63  59  63  62 |     GGA  29  28  28  29  27  28
    GTG  16  18  17  18  18  18 |     GCG   7  10  10   9   7   8 |     GAG  56  54  55  58  57  57 |     GGG  10   8   8   9   9   8
--------------------------------------------------------------------------------------------------------------------------------------

--------------------------------------------------------------------------------------------------------------------------------------
Phe TTT  25  25  23  25  33  33 | Ser TCT  19  19  21  23  25  26 | Tyr TAT  29  29  24  27  32  37 | Cys TGT   6   6   6   8  13  11
    TTC  20  20  21  19  14  13 |     TCC   4   4  11   8   9   8 |     TAC  13  13  17  14  10   8 |     TGC  13  13  12  10   6   8
Leu TTA  16  16  12  11  20  18 |     TCA  20  20  14  15  19  22 | *** TAA   0   0   0   0   0   0 | *** TGA   0   0   0   0   0   0
    TTG  24  24  27  29  32  32 |     TCG   9   9   9   8   8   3 |     TAG   0   0   0   0   0   0 | Trp TGG  15  15  15  15  15  15
--------------------------------------------------------------------------------------------------------------------------------------
Leu CTT  41  41  40  42  37  40 | Pro CCT  16  16  15  17  23  23 | His CAT  19  19  19  18  20  23 | Arg CGT  11  11  10  10  16  14
    CTC  15  15  19  18  15   8 |     CCC   8   8   7   6   4   4 |     CAC  10  10   9  10   5   5 |     CGC   4   4   7   7   5   6
    CTA   7   7   7   6   7  14 |     CCA  14  14  13  14  13  14 | Gln CAA  26  26  29  28  42  32 |     CGA   9   9   9   8   7   9
    CTG  16  16  16  15  19  18 |     CCG   4   4   5   4   3   6 |     CAG  31  31  30  30  25  26 |     CGG   8   8   4   4   8   6
--------------------------------------------------------------------------------------------------------------------------------------
Ile ATT  33  33  28  24  37  37 | Thr ACT   6   6   8  11  24  24 | Asn AAT  33  33  23  26  33  31 | Ser AGT  17  17  18  18   7  10
    ATC  16  16  19  22  11   8 |     ACC   9   9   9   9   2   2 |     AAC  30  30  37  32  19  17 |     AGC  10  10  13  12  11  12
    ATA  16  16  17  17  22  23 |     ACA  17  17  13  15  13  11 | Lys AAA  48  48  42  46  46  41 | Arg AGA  32  32  31  31  20  24
Met ATG  33  33  34  33  29  32 |     ACG   3   3   5   4   7   2 |     AAG  44  44  51  48  50  53 |     AGG  12  12  15  15  16  19
--------------------------------------------------------------------------------------------------------------------------------------
Val GTT  33  33  28  29  31  29 | Ala GCT  38  38  35  35  32  39 | Asp GAT  58  58  48  48  60  65 | Gly GGT  14  14  11   9  15  16
    GTC  12  12  14  14   8   5 |     GCC   9   9  10  11   3   9 |     GAC  28  28  32  34  24  19 |     GGC  11  11  12  13  11   6
    GTA  13  13  14  14  11  16 |     GCA  20  20  19  19  25  18 | Glu GAA  64  64  61  62  76  75 |     GGA  24  24  23  24  29  25
    GTG  15  15  19  18  16  18 |     GCG   9   9   9   8   4   1 |     GAG  56  56  62  61  43  44 |     GGG  10  10  14  14   5  12
--------------------------------------------------------------------------------------------------------------------------------------

--------------------------------------------------------------------------------------------------------------------------------------
Phe TTT  34  37  36  32  39  34 | Ser TCT  23  23  28  29  21  22 | Tyr TAT  25  29  27  30  27  29 | Cys TGT  12  12  16  12   9  10
    TTC  13  10  12  17  11  11 |     TCC   4   7   2   8   7   9 |     TAC  16  11  10   9  15  13 |     TGC   6   9   3   6  11   9
Leu TTA  14  17  23  22  15  20 |     TCA  24  27  24  21  29  23 | *** TAA   0   0   0   0   0   0 | *** TGA   0   0   0   0   0   0
    TTG  36  32  25  29  33  38 |     TCG   4   3   1   3   4   4 |     TAG   0   0   0   0   0   0 | Trp TGG  15  15  16  15  15  15
--------------------------------------------------------------------------------------------------------------------------------------
Leu CTT  32  35  36  34  35  36 | Pro CCT  19  24  26  20  24  26 | His CAT  23  20  23  21  18  22 | Arg CGT  11  11  12   9  13   7
    CTC  14  13  13  12  13  11 |     CCC   5   3   6   5   3   4 |     CAC   3   8   4   6  10   7 |     CGC   8   6   6   9   4   7
    CTA  10  14  10  12  14  11 |     CCA  23  10  15  20  12  14 | Gln CAA  27  35  33  26  36  26 |     CGA   8  10   7   8  10  10
    CTG  20  21  21  17  21  10 |     CCG   4   2   1   5   2   0 |     CAG  32  26  23  35  25  29 |     CGG   6   3   6   6   2  11
--------------------------------------------------------------------------------------------------------------------------------------
Ile ATT  32  34  32  28  39  31 | Thr ACT  21  20  23  17  22  21 | Asn AAT  29  34  28  26  33  35 | Ser AGT  11  12  17  20  14  14
    ATC  13   9   8   9   8  11 |     ACC   4   6   5  10   5   8 |     AAC  24  19  21  15  17  14 |     AGC  13  10   7  12   8  10
    ATA  25  23  26  25  24  23 |     ACA  13  16  11  15  12  19 | Lys AAA  44  46  49  39  42  43 | Arg AGA  24  27  24  28  26  20
Met ATG  31  29  30  32  33  32 |     ACG   5   3   0   3   3   3 |     AAG  47  48  46  55  50  56 |     AGG  19  17  22  16  20  19
--------------------------------------------------------------------------------------------------------------------------------------
Val GTT  34  29  35  28  29  37 | Ala GCT  31  34  34  27  36  32 | Asp GAT  58  60  60  62  60  63 | Gly GGT  21  15  12  16  16  21
    GTC   6   4   9  11   4   5 |     GCC  11  10   6  12   6   5 |     GAC  24  23  25  21  20  18 |     GGC  11   9   8   8   8   5
    GTA  11  18  22  14  14  12 |     GCA  21  24  26  19  25  24 | Glu GAA  77  73  85  80  72  72 |     GGA  20  21  23  23  22  21
    GTG  14  13   9  16  15  17 |     GCG   8   5   5   5   4   4 |     GAG  40  47  35  41  48  48 |     GGG  12  14  17  14  12  14
--------------------------------------------------------------------------------------------------------------------------------------

------------------------------------------------------------------------------------------------------
Phe TTT  34  35  36  32 | Ser TCT  21  21  23  29 | Tyr TAT  26  28  33  30 | Cys TGT  13  14  13  12
    TTC  14  12   8  17 |     TCC   9   5  10   8 |     TAC  15   8  10   9 |     TGC   7   8   6   6
Leu TTA  17  22  22  22 |     TCA  16  28  20  21 | *** TAA   0   0   0   0 | *** TGA   0   0   0   0
    TTG  30  33  37  29 |     TCG   2   3   5   3 |     TAG   0   0   0   0 | Trp TGG  16  16  14  15
------------------------------------------------------------------------------------------------------
Leu CTT  34  32  36  33 | Pro CCT  18  26  23  20 | His CAT  19  20  23  21 | Arg CGT   6  13   8   9
    CTC  10  12   9  12 |     CCC   8   6   6   5 |     CAC   6   7   5   6 |     CGC   6   4   7   9
    CTA  15  12  10  13 |     CCA  19  13  14  20 | Gln CAA  27  32  28  26 |     CGA  15   7   7   8
    CTG  23  13  16  17 |     CCG   5   5   5   5 |     CAG  35  28  29  35 |     CGG   8   4  10   6
------------------------------------------------------------------------------------------------------
Ile ATT  34  24  31  28 | Thr ACT  17  20  21  17 | Asn AAT  39  27  36  26 | Ser AGT  14  23  13  20
    ATC   8  13  13   9 |     ACC  11   4   9  10 |     AAC  11  21  24  15 |     AGC  11   7  10  12
    ATA  23  25  23  25 |     ACA  15  16  16  15 | Lys AAA  34  47  35  39 | Arg AGA  26  31  22  28
Met ATG  29  36  32  32 |     ACG   4   2   2   3 |     AAG  57  46  60  55 |     AGG  16  17  17  16
------------------------------------------------------------------------------------------------------
Val GTT  25  29  35  28 | Ala GCT  29  27  30  27 | Asp GAT  63  54  58  62 | Gly GGT  15  15  19  16
    GTC  11   5   4  11 |     GCC  14  13   6  12 |     GAC  22  28  20  21 |     GGC   7   8   7   7
    GTA  14  15  15  14 |     GCA  20  18  25  19 | Glu GAA  80  80  71  80 |     GGA  31  30  21  24
    GTG  20  20  14  15 |     GCG   6   3   2   5 |     GAG  40  42  48  42 |     GGG   5  12  13  14
------------------------------------------------------------------------------------------------------

Codon position x base (3x4) table for each sequence.

#1: A_thal         
position  1:    T:0.17469    C:0.20000    A:0.29633    G:0.32898
position  2:    T:0.28082    C:0.16816    A:0.39347    G:0.15755
position  3:    T:0.33633    C:0.15347    A:0.27918    G:0.23102
Average         T:0.26395    C:0.17388    A:0.32299    G:0.23918

#2: A_lyr          
position  1:    T:0.17796    C:0.19755    A:0.29388    G:0.33061
position  2:    T:0.28000    C:0.17061    A:0.39347    G:0.15592
position  3:    T:0.33388    C:0.15837    A:0.27755    G:0.23020
Average         T:0.26395    C:0.17551    A:0.32163    G:0.23891

#3: A_hal          
position  1:    T:0.17796    C:0.19673    A:0.29714    G:0.32816
position  2:    T:0.28000    C:0.17143    A:0.39265    G:0.15592
position  3:    T:0.32816    C:0.16000    A:0.27837    G:0.23347
Average         T:0.26204    C:0.17605    A:0.32272    G:0.23918

#4: B_stric        
position  1:    T:0.17633    C:0.19592    A:0.29796    G:0.32980
position  2:    T:0.27510    C:0.17224    A:0.39429    G:0.15837
position  3:    T:0.33469    C:0.16000    A:0.26776    G:0.23755
Average         T:0.26204    C:0.17605    A:0.32000    G:0.24190

#5: C_rub          
position  1:    T:0.17388    C:0.20163    A:0.29469    G:0.32980
position  2:    T:0.27265    C:0.17306    A:0.39265    G:0.16163
position  3:    T:0.33551    C:0.15918    A:0.27020    G:0.23510
Average         T:0.26068    C:0.17796    A:0.31918    G:0.24218

#6: C_grand        
position  1:    T:0.17306    C:0.20245    A:0.29551    G:0.32898
position  2:    T:0.27265    C:0.17306    A:0.39265    G:0.16163
position  3:    T:0.33796    C:0.15837    A:0.26939    G:0.23429
Average         T:0.26122    C:0.17796    A:0.31918    G:0.24163

#7: E_sal_1        
position  1:    T:0.17388    C:0.19510    A:0.29306    G:0.33796
position  2:    T:0.27347    C:0.16735    A:0.39918    G:0.16000
position  3:    T:0.32490    C:0.17306    A:0.26612    G:0.23592
Average         T:0.25741    C:0.17850    A:0.31946    G:0.24463

#8: E_sal_2        
position  1:    T:0.17388    C:0.19510    A:0.29306    G:0.33796
position  2:    T:0.27347    C:0.16735    A:0.39918    G:0.16000
position  3:    T:0.32490    C:0.17306    A:0.26612    G:0.23592
Average         T:0.25741    C:0.17850    A:0.31946    G:0.24463

#9: B_oler         
position  1:    T:0.17306    C:0.19510    A:0.29633    G:0.33551
position  2:    T:0.27592    C:0.16571    A:0.39510    G:0.16327
position  3:    T:0.29143    C:0.20327    A:0.24816    G:0.25714
Average         T:0.24680    C:0.18803    A:0.31320    G:0.25197

#10: B_rapa         
position  1:    T:0.17306    C:0.19347    A:0.29633    G:0.33714
position  2:    T:0.27429    C:0.16898    A:0.39510    G:0.16163
position  3:    T:0.30204    C:0.19510    A:0.25306    G:0.24980
Average         T:0.24980    C:0.18585    A:0.31483    G:0.24952

#11: R_com          
position  1:    T:0.19265    C:0.20327    A:0.28327    G:0.32082
position  2:    T:0.27918    C:0.17469    A:0.39592    G:0.15020
position  3:    T:0.35755    C:0.12816    A:0.28571    G:0.22857
Average         T:0.27646    C:0.16871    A:0.32163    G:0.23320

#12: M_escul        
position  1:    T:0.19102    C:0.20245    A:0.28245    G:0.32408
position  2:    T:0.28082    C:0.17306    A:0.38857    G:0.15755
position  3:    T:0.37388    C:0.11265    A:0.27918    G:0.23429
Average         T:0.28190    C:0.16272    A:0.31673    G:0.23864

#13: C_pap          
position  1:    T:0.18449    C:0.20000    A:0.28980    G:0.32571
position  2:    T:0.27673    C:0.17959    A:0.38286    G:0.16082
position  3:    T:0.33959    C:0.14286    A:0.27837    G:0.23918
Average         T:0.26694    C:0.17415    A:0.31701    G:0.24190

#14: P_trich        
position  1:    T:0.18939    C:0.19673    A:0.28816    G:0.32571
position  2:    T:0.27592    C:0.17714    A:0.39102    G:0.15592
position  3:    T:0.35020    C:0.12816    A:0.29469    G:0.22694
Average         T:0.27184    C:0.16735    A:0.32463    G:0.23619

#15: V_vini         
position  1:    T:0.18204    C:0.19755    A:0.28490    G:0.33551
position  2:    T:0.28327    C:0.17388    A:0.38286    G:0.16000
position  3:    T:0.36327    C:0.11837    A:0.30857    G:0.20980
Average         T:0.27619    C:0.16327    A:0.32544    G:0.23510

#16: C_sin          
position  1:    T:0.19020    C:0.20000    A:0.28571    G:0.32408
position  2:    T:0.27592    C:0.17878    A:0.38041    G:0.16490
position  3:    T:0.33551    C:0.13878    A:0.28735    G:0.23837
Average         T:0.26721    C:0.17252    A:0.31782    G:0.24245

#17: S_purp         
position  1:    T:0.19265    C:0.19755    A:0.29061    G:0.31918
position  2:    T:0.28327    C:0.17551    A:0.38612    G:0.15510
position  3:    T:0.35510    C:0.12245    A:0.28816    G:0.23429
Average         T:0.27701    C:0.16517    A:0.32163    G:0.23619

#18: G_raim         
position  1:    T:0.19347    C:0.18857    A:0.29306    G:0.32490
position  2:    T:0.27673    C:0.17796    A:0.38776    G:0.15755
position  3:    T:0.35918    C:0.12000    A:0.27592    G:0.24490
Average         T:0.27646    C:0.16218    A:0.31891    G:0.24245

#19: E_grand        
position  1:    T:0.17959    C:0.20735    A:0.28490    G:0.32816
position  2:    T:0.27837    C:0.17469    A:0.38694    G:0.16000
position  3:    T:0.33224    C:0.13878    A:0.28735    G:0.24163
Average         T:0.26340    C:0.17361    A:0.31973    G:0.24327

#20: P_pers         
position  1:    T:0.19020    C:0.19102    A:0.29306    G:0.32571
position  2:    T:0.27592    C:0.17143    A:0.38204    G:0.17061
position  3:    T:0.33306    C:0.13143    A:0.30694    G:0.22857
Average         T:0.26639    C:0.16463    A:0.32735    G:0.24163

#21: T_cacao        
position  1:    T:0.19347    C:0.19265    A:0.29714    G:0.31673
position  2:    T:0.27837    C:0.17714    A:0.39184    G:0.15265
position  3:    T:0.35755    C:0.12571    A:0.26857    G:0.24816
Average         T:0.27646    C:0.16517    A:0.31918    G:0.23918

#22: C_clem         
position  1:    T:0.19020    C:0.20000    A:0.28571    G:0.32408
position  2:    T:0.27510    C:0.17878    A:0.38122    G:0.16490
position  3:    T:0.33469    C:0.13796    A:0.28898    G:0.23837
Average         T:0.26667    C:0.17224    A:0.31864    G:0.24245

Sums of codon usage counts
------------------------------------------------------------------------------
Phe F TTT     684 | Ser S TCT     478 | Tyr Y TAT     625 | Cys C TGT     219
      TTC     353 |       TCC     161 |       TAC     256 |       TGC     201
Leu L TTA     362 |       TCA     463 | *** * TAA       0 | *** * TGA       0
      TTG     669 |       TCG     118 |       TAG       0 | Trp W TGG     332
------------------------------------------------------------------------------
Leu L CTT     823 | Pro P CCT     444 | His H CAT     457 | Arg R CGT     232
      CTC     281 |       CCC     122 |       CAC     167 |       CGC     133
      CTA     244 |       CCA     333 | Gln Q CAA     643 |       CGA     207
      CTG     367 |       CCG      87 |       CAG     636 |       CGG     153
------------------------------------------------------------------------------
Ile I ATT     716 | Thr T ACT     358 | Asn N AAT     708 | Ser S AGT     344
      ATC     285 |       ACC     151 |       AAC     493 |       AGC     233
      ATA     474 |       ACA     336 | Lys K AAA    1007 | Arg R AGA     582
Met M ATG     696 |       ACG      71 |       AAG    1069 |       AGG     333
------------------------------------------------------------------------------
Val V GTT     650 | Ala A GCT     763 | Asp D GAT    1284 | Gly G GGT     331
      GTC     204 |       GCC     198 |       GAC     533 |       GGC     197
      GTA     303 |       GCA     447 | Glu E GAA    1549 |       GGA     554
      GTG     359 |       GCG     138 |       GAG    1090 |       GGG     244
------------------------------------------------------------------------------


Codon position x base (3x4) table, overall

position  1:    T:0.18260    C:0.19774    A:0.29150    G:0.32816
position  2:    T:0.27718    C:0.17321    A:0.39024    G:0.15937
position  3:    T:0.33826    C:0.14724    A:0.27844    G:0.23607
Average         T:0.26601    C:0.17273    A:0.32006    G:0.24120

Codon frequencies under model, for use in evolver (TTT TTC TTA TTG ... GGG):
  0.01792222  0.00780116  0.01475300  0.01250781
  0.01119959  0.00487494  0.00921914  0.00781612
  0.02523266  0.01098324  0.00000000  0.00000000
  0.01030468  0.00448541  0.00000000  0.00719157
  0.01940815  0.00844795  0.01597617  0.01354483
  0.01212815  0.00527912  0.00998350  0.00846416
  0.02732470  0.01189386  0.02249282  0.01906974
  0.01115904  0.00485729  0.00918576  0.00778782
  0.02861145  0.01245395  0.02355203  0.01996776
  0.01787929  0.00778247  0.01471766  0.01247784
  0.04028201  0.01753390  0.03315887  0.02811257
  0.01645063  0.00716061  0.01354163  0.01148079
  0.03220974  0.01402021  0.02651403  0.02247898
  0.02012785  0.00876122  0.01656860  0.01404710
  0.04534803  0.01973903  0.03732905  0.03164811
  0.01851952  0.00806115  0.01524468  0.01292466


Nei & Gojobori 1986. dN/dS (dN, dS)
(Note: This matrix is not used in later ML. analysis.
Use runmode = -2 for ML pairwise comparison.)

A_thal              
A_lyr                0.1030 (0.0149 0.1449)
A_hal                0.1165 (0.0156 0.1343) 0.1499 (0.0042 0.0279)
B_stric              0.1318 (0.0190 0.1443) 0.1219 (0.0156 0.1284) 0.1273 (0.0167 0.1313)
C_rub                0.0972 (0.0252 0.2597) 0.1024 (0.0234 0.2284) 0.1095 (0.0252 0.2300) 0.1050 (0.0139 0.1326)
C_grand              0.0985 (0.0252 0.2561) 0.1017 (0.0234 0.2301) 0.1087 (0.0252 0.2317) 0.1090 (0.0143 0.1311) 0.0251 (0.0003 0.0139)
E_sal_1              0.1168 (0.0352 0.3016) 0.1126 (0.0330 0.2936) 0.1211 (0.0349 0.2880) 0.1212 (0.0290 0.2390) 0.0950 (0.0339 0.3568) 0.0956 (0.0339 0.3547)
E_sal_2              0.1168 (0.0352 0.3016) 0.1126 (0.0330 0.2936) 0.1211 (0.0349 0.2880) 0.1212 (0.0290 0.2390) 0.0950 (0.0339 0.3568) 0.0956 (0.0339 0.3547)-1.0000 (0.0000 0.0000)
B_oler               0.1004 (0.0453 0.4518) 0.0974 (0.0420 0.4310) 0.1035 (0.0440 0.4252) 0.1074 (0.0407 0.3787) 0.0904 (0.0446 0.4934) 0.0918 (0.0446 0.4861) 0.0867 (0.0288 0.3327) 0.0867 (0.0288 0.3327)
B_rapa               0.0940 (0.0446 0.4748) 0.0955 (0.0414 0.4340) 0.1013 (0.0444 0.4383) 0.0993 (0.0398 0.4006) 0.0887 (0.0442 0.4983) 0.0905 (0.0442 0.4885) 0.0788 (0.0278 0.3524) 0.0788 (0.0278 0.3524) 0.0483 (0.0045 0.0938)
R_com                0.0961 (0.1678 1.7451) 0.0908 (0.1740 1.9172) 0.0885 (0.1730 1.9550) 0.0963 (0.1710 1.7758) 0.0974 (0.1747 1.7938) 0.0956 (0.1749 1.8292) 0.0916 (0.1710 1.8662) 0.0916 (0.1710 1.8662) 0.0772 (0.1749 2.2650) 0.0765 (0.1738 2.2707)
M_escul              0.1060 (0.1721 1.6240) 0.1013 (0.1756 1.7336) 0.0988 (0.1758 1.7784) 0.1077 (0.1734 1.6100) 0.1072 (0.1763 1.6446) 0.1062 (0.1765 1.6620) 0.0894 (0.1715 1.9183) 0.0894 (0.1715 1.9183) 0.0707 (0.1758 2.4866) 0.0740 (0.1740 2.3522) 0.1117 (0.0469 0.4203)
C_pap                0.0997 (0.1679 1.6835) 0.1070 (0.1707 1.5950) 0.1013 (0.1693 1.6714) 0.1140 (0.1695 1.4879) 0.1031 (0.1740 1.6888) 0.1053 (0.1747 1.6585) 0.0949 (0.1683 1.7737) 0.0949 (0.1683 1.7737) 0.0926 (0.1756 1.8966) 0.0982 (0.1754 1.7862) 0.0986 (0.1116 1.1319) 0.1079 (0.1119 1.0371)
P_trich              0.0900 (0.1761 1.9574) 0.0854 (0.1787 2.0938) 0.0847 (0.1770 2.0897) 0.0977 (0.1754 1.7960) 0.0997 (0.1782 1.7870) 0.0991 (0.1789 1.8058) 0.0895 (0.1787 1.9971) 0.0895 (0.1787 1.9971) 0.0862 (0.1831 2.1229) 0.0796 (0.1810 2.2742) 0.1089 (0.0659 0.6051) 0.1187 (0.0685 0.5774) 0.1003 (0.1121 1.1177)
V_vini               0.1065 (0.1725 1.6196) 0.0989 (0.1754 1.7734) 0.0963 (0.1748 1.8160) 0.1137 (0.1769 1.5563) 0.1070 (0.1817 1.6976) 0.1079 (0.1817 1.6843) 0.0951 (0.1756 1.8466) 0.0951 (0.1756 1.8466) 0.0827 (0.1804 2.1817) 0.0829 (0.1790 2.1586) 0.1101 (0.0880 0.7994) 0.1096 (0.0840 0.7669) 0.1058 (0.1072 1.0136) 0.1078 (0.0874 0.8106)
C_sin                0.0907 (0.1676 1.8478) 0.0894 (0.1721 1.9243) 0.0888 (0.1721 1.9373) 0.0948 (0.1716 1.8113) 0.0891 (0.1717 1.9265) 0.0898 (0.1723 1.9191) 0.0838 (0.1695 2.0236) 0.0838 (0.1695 2.0236) 0.0711 (0.1732 2.4351) 0.0706 (0.1736 2.4586) 0.0980 (0.0848 0.8661) 0.1086 (0.0841 0.7751) 0.1120 (0.1072 0.9574) 0.1160 (0.0907 0.7824) 0.1059 (0.0826 0.7805)
S_purp               0.0889 (0.1805 2.0304) 0.0848 (0.1828 2.1562) 0.0833 (0.1810 2.1740) 0.0993 (0.1784 1.7970) 0.0984 (0.1820 1.8490) 0.0979 (0.1828 1.8669) 0.0882 (0.1809 2.0517) 0.0882 (0.1809 2.0517) 0.0850 (0.1862 2.1902) 0.0785 (0.1846 2.3506) 0.1199 (0.0740 0.6175) 0.1272 (0.0758 0.5956) 0.1057 (0.1155 1.0927) 0.1571 (0.0176 0.1122) 0.1246 (0.0930 0.7461) 0.1220 (0.0936 0.7669)
G_raim               0.1034 (0.1805 1.7461) 0.0992 (0.1835 1.8495) 0.0967 (0.1828 1.8891) 0.1058 (0.1815 1.7151) 0.0980 (0.1848 1.8852) 0.0989 (0.1854 1.8758) 0.0930 (0.1801 1.9357) 0.0930 (0.1801 1.9357) 0.0758 (0.1817 2.3952) 0.0804 (0.1819 2.2621) 0.1040 (0.0939 0.9025) 0.1066 (0.0939 0.8808) 0.1084 (0.1178 1.0870) 0.1002 (0.0986 0.9838) 0.1103 (0.0981 0.8890) 0.1170 (0.0970 0.8285) 0.1079 (0.1033 0.9570)
E_grand              0.0615 (0.1927 3.1323) 0.0730 (0.1959 2.6813) 0.0735 (0.1960 2.6647) 0.0763 (0.1944 2.5466) 0.0753 (0.1986 2.6373) 0.0718 (0.1987 2.7677) 0.0663 (0.1900 2.8650) 0.0663 (0.1900 2.8650) 0.0534 (0.1971 3.6922) 0.0696 (0.1968 2.8260) 0.0774 (0.1143 1.4756) 0.0976 (0.1177 1.2053) 0.1001 (0.1370 1.3690) 0.0847 (0.1180 1.3937) 0.0913 (0.1069 1.1707) 0.0950 (0.1157 1.2189) 0.0945 (0.1183 1.2520) 0.0892 (0.1270 1.4236)
P_pers               0.1040 (0.1816 1.7459) 0.0968 (0.1872 1.9331) 0.0936 (0.1876 2.0029) 0.1007 (0.1852 1.8385) 0.0853 (0.1882 2.2061) 0.0871 (0.1889 2.1685) 0.0988 (0.1807 1.8286) 0.0988 (0.1807 1.8286) 0.0743 (0.1878 2.5271) 0.0807 (0.1863 2.3084) 0.1079 (0.1000 0.9268) 0.1261 (0.1010 0.8009) 0.1085 (0.1182 1.0891) 0.1244 (0.1051 0.8448) 0.1266 (0.0934 0.7377) 0.1147 (0.0952 0.8302) 0.1258 (0.1082 0.8601) 0.1076 (0.1075 0.9996) 0.1023 (0.1289 1.2600)
T_cacao              0.0944 (0.1774 1.8788) 0.0939 (0.1808 1.9242) 0.0973 (0.1805 1.8553) 0.1072 (0.1810 1.6880) 0.1018 (0.1829 1.7961) 0.1005 (0.1836 1.8269) 0.0956 (0.1787 1.8689) 0.0956 (0.1787 1.8689) 0.0787 (0.1834 2.3308) 0.0830 (0.1814 2.1862) 0.1080 (0.1001 0.9267) 0.1126 (0.1015 0.9018) 0.1196 (0.1172 0.9799) 0.1122 (0.1039 0.9267) 0.1157 (0.0985 0.8514) 0.1315 (0.1019 0.7747) 0.1194 (0.1075 0.9006) 0.2230 (0.0642 0.2879) 0.0920 (0.1318 1.4322) 0.1121 (0.1121 1.0002)
C_clem               0.0918 (0.1681 1.8307) 0.0914 (0.1727 1.8898) 0.0898 (0.1726 1.9222) 0.0962 (0.1723 1.7916) 0.0905 (0.1723 1.9036) 0.0912 (0.1729 1.8964) 0.0844 (0.1701 2.0157) 0.0844 (0.1701 2.0157) 0.0715 (0.1737 2.4294) 0.0710 (0.1742 2.4527) 0.0975 (0.0844 0.8663) 0.1076 (0.0838 0.7787) 0.1115 (0.1068 0.9576) 0.1144 (0.0900 0.7861) 0.1054 (0.0823 0.7807) 0.1402 (0.0003 0.0025) 0.1204 (0.0928 0.7705) 0.1155 (0.0966 0.8362) 0.0941 (0.1153 1.2256) 0.1137 (0.0944 0.8304) 0.1298 (0.1015 0.7819)


Model 0: one-ratio


TREE #  1:  (((((1, (2, 3)), (4, (5, 6))), (7, 8)), (9, 10)), (((((((11, 12), (14, 17)), (15, (16, 22))), 20), (18, 21)), 13), 19));   MP score: 4620
This is a rooted tree.  Please check!
lnL(ntime: 42  np: 44): -27344.480954      +0.000000
  23..24   24..25   25..26   26..27   27..1    27..28   28..2    28..3    26..29   29..4    29..30   30..5    30..6    25..31   31..7    31..8    24..32   32..9    32..10   23..33   33..34   34..35   35..36   36..37   37..38   38..39   39..11   39..12   38..40   40..14   40..17   37..41   41..15   41..42   42..16   42..22   36..20   35..43   43..18   43..21   34..13   33..19 
 0.459920 0.029614 0.103783 0.032271 0.072643 0.043319 0.014327 0.014453 0.025505 0.016018 0.102320 0.004909 0.005246 0.084291 0.000004 0.000004 0.142142 0.030795 0.040298 0.498483 0.084755 0.064051 0.027791 0.029512 0.125448 0.095589 0.220891 0.184455 0.248323 0.044164 0.076421 0.027056 0.336339 0.356492 0.001862 0.000699 0.442761 0.264608 0.190716 0.194444 0.533748 0.627060 1.879266 0.116149

Note: Branch length is defined as number of nucleotide substitutions per codon (not per neucleotide site).

tree length =   5.89753

(((((1: 0.072643, (2: 0.014327, 3: 0.014453): 0.043319): 0.032271, (4: 0.016018, (5: 0.004909, 6: 0.005246): 0.102320): 0.025505): 0.103783, (7: 0.000004, 8: 0.000004): 0.084291): 0.029614, (9: 0.030795, 10: 0.040298): 0.142142): 0.459920, (((((((11: 0.220891, 12: 0.184455): 0.095589, (14: 0.044164, 17: 0.076421): 0.248323): 0.125448, (15: 0.336339, (16: 0.001862, 22: 0.000699): 0.356492): 0.027056): 0.029512, 20: 0.442761): 0.027791, (18: 0.190716, 21: 0.194444): 0.264608): 0.064051, 13: 0.533748): 0.084755, 19: 0.627060): 0.498483);

(((((A_thal: 0.072643, (A_lyr: 0.014327, A_hal: 0.014453): 0.043319): 0.032271, (B_stric: 0.016018, (C_rub: 0.004909, C_grand: 0.005246): 0.102320): 0.025505): 0.103783, (E_sal_1: 0.000004, E_sal_2: 0.000004): 0.084291): 0.029614, (B_oler: 0.030795, B_rapa: 0.040298): 0.142142): 0.459920, (((((((R_com: 0.220891, M_escul: 0.184455): 0.095589, (P_trich: 0.044164, S_purp: 0.076421): 0.248323): 0.125448, (V_vini: 0.336339, (C_sin: 0.001862, C_clem: 0.000699): 0.356492): 0.027056): 0.029512, P_pers: 0.442761): 0.027791, (G_raim: 0.190716, T_cacao: 0.194444): 0.264608): 0.064051, C_pap: 0.533748): 0.084755, E_grand: 0.627060): 0.498483);

Detailed output identifying parameters

kappa (ts/tv) =  1.87927

omega (dN/dS) =  0.11615

dN & dS for each branch

 branch          t       N       S   dN/dS      dN      dS  N*dN  S*dS

  23..24     0.460  2829.2   845.8  0.1161  0.0557  0.4797 157.6 405.8
  24..25     0.030  2829.2   845.8  0.1161  0.0036  0.0309  10.2  26.1
  25..26     0.104  2829.2   845.8  0.1161  0.0126  0.1083  35.6  91.6
  26..27     0.032  2829.2   845.8  0.1161  0.0039  0.0337  11.1  28.5
  27..1      0.073  2829.2   845.8  0.1161  0.0088  0.0758  24.9  64.1
  27..28     0.043  2829.2   845.8  0.1161  0.0052  0.0452  14.8  38.2
  28..2      0.014  2829.2   845.8  0.1161  0.0017  0.0149   4.9  12.6
  28..3      0.014  2829.2   845.8  0.1161  0.0018  0.0151   5.0  12.8
  26..29     0.026  2829.2   845.8  0.1161  0.0031  0.0266   8.7  22.5
  29..4      0.016  2829.2   845.8  0.1161  0.0019  0.0167   5.5  14.1
  29..30     0.102  2829.2   845.8  0.1161  0.0124  0.1067  35.1  90.3
  30..5      0.005  2829.2   845.8  0.1161  0.0006  0.0051   1.7   4.3
  30..6      0.005  2829.2   845.8  0.1161  0.0006  0.0055   1.8   4.6
  25..31     0.084  2829.2   845.8  0.1161  0.0102  0.0879  28.9  74.4
  31..7      0.000  2829.2   845.8  0.1161  0.0000  0.0000   0.0   0.0
  31..8      0.000  2829.2   845.8  0.1161  0.0000  0.0000   0.0   0.0
  24..32     0.142  2829.2   845.8  0.1161  0.0172  0.1483  48.7 125.4
  32..9      0.031  2829.2   845.8  0.1161  0.0037  0.0321  10.6  27.2
  32..10     0.040  2829.2   845.8  0.1161  0.0049  0.0420  13.8  35.6
  23..33     0.498  2829.2   845.8  0.1161  0.0604  0.5199 170.9 439.8
  33..34     0.085  2829.2   845.8  0.1161  0.0103  0.0884  29.1  74.8
  34..35     0.064  2829.2   845.8  0.1161  0.0078  0.0668  22.0  56.5
  35..36     0.028  2829.2   845.8  0.1161  0.0034  0.0290   9.5  24.5
  36..37     0.030  2829.2   845.8  0.1161  0.0036  0.0308  10.1  26.0
  37..38     0.125  2829.2   845.8  0.1161  0.0152  0.1309  43.0 110.7
  38..39     0.096  2829.2   845.8  0.1161  0.0116  0.0997  32.8  84.3
  39..11     0.221  2829.2   845.8  0.1161  0.0268  0.2304  75.7 194.9
  39..12     0.184  2829.2   845.8  0.1161  0.0223  0.1924  63.2 162.7
  38..40     0.248  2829.2   845.8  0.1161  0.0301  0.2590  85.1 219.1
  40..14     0.044  2829.2   845.8  0.1161  0.0054  0.0461  15.1  39.0
  40..17     0.076  2829.2   845.8  0.1161  0.0093  0.0797  26.2  67.4
  37..41     0.027  2829.2   845.8  0.1161  0.0033  0.0282   9.3  23.9
  41..15     0.336  2829.2   845.8  0.1161  0.0407  0.3508 115.3 296.7
  41..42     0.356  2829.2   845.8  0.1161  0.0432  0.3718 122.2 314.5
  42..16     0.002  2829.2   845.8  0.1161  0.0002  0.0019   0.6   1.6
  42..22     0.001  2829.2   845.8  0.1161  0.0001  0.0007   0.2   0.6
  36..20     0.443  2829.2   845.8  0.1161  0.0536  0.4618 151.8 390.6
  35..43     0.265  2829.2   845.8  0.1161  0.0321  0.2760  90.7 233.4
  43..18     0.191  2829.2   845.8  0.1161  0.0231  0.1989  65.4 168.3
  43..21     0.194  2829.2   845.8  0.1161  0.0236  0.2028  66.6 171.5
  34..13     0.534  2829.2   845.8  0.1161  0.0647  0.5567 182.9 470.9
  33..19     0.627  2829.2   845.8  0.1161  0.0760  0.6541 214.9 553.2

tree length for dN:       0.7145
tree length for dS:       6.1515


Time used: 17:51


Model 1: NearlyNeutral (2 categories)


TREE #  1:  (((((1, (2, 3)), (4, (5, 6))), (7, 8)), (9, 10)), (((((((11, 12), (14, 17)), (15, (16, 22))), 20), (18, 21)), 13), 19));   MP score: 4620
This is a rooted tree.  Please check!
lnL(ntime: 42  np: 45): -26663.356637      +0.000000
  23..24   24..25   25..26   26..27   27..1    27..28   28..2    28..3    26..29   29..4    29..30   30..5    30..6    25..31   31..7    31..8    24..32   32..9    32..10   23..33   33..34   34..35   35..36   36..37   37..38   38..39   39..11   39..12   38..40   40..14   40..17   37..41   41..15   41..42   42..16   42..22   36..20   35..43   43..18   43..21   34..13   33..19 
 0.545543 0.036279 0.104253 0.031961 0.073258 0.043492 0.014487 0.014466 0.026063 0.015912 0.102691 0.004996 0.005182 0.084404 0.000004 0.000004 0.135190 0.030888 0.040885 0.573603 0.057622 0.040596 0.024468 0.018235 0.129251 0.096025 0.231140 0.188621 0.259114 0.045958 0.077179 0.023859 0.353101 0.373969 0.001754 0.000872 0.470331 0.287600 0.193635 0.201161 0.591199 0.700089 2.135957 0.834616 0.060708

Note: Branch length is defined as number of nucleotide substitutions per codon (not per neucleotide site).

tree length =   6.24934

(((((1: 0.073258, (2: 0.014487, 3: 0.014466): 0.043492): 0.031961, (4: 0.015912, (5: 0.004996, 6: 0.005182): 0.102691): 0.026063): 0.104253, (7: 0.000004, 8: 0.000004): 0.084404): 0.036279, (9: 0.030888, 10: 0.040885): 0.135190): 0.545543, (((((((11: 0.231140, 12: 0.188621): 0.096025, (14: 0.045958, 17: 0.077179): 0.259114): 0.129251, (15: 0.353101, (16: 0.001754, 22: 0.000872): 0.373969): 0.023859): 0.018235, 20: 0.470331): 0.024468, (18: 0.193635, 21: 0.201161): 0.287600): 0.040596, 13: 0.591199): 0.057622, 19: 0.700089): 0.573603);

(((((A_thal: 0.073258, (A_lyr: 0.014487, A_hal: 0.014466): 0.043492): 0.031961, (B_stric: 0.015912, (C_rub: 0.004996, C_grand: 0.005182): 0.102691): 0.026063): 0.104253, (E_sal_1: 0.000004, E_sal_2: 0.000004): 0.084404): 0.036279, (B_oler: 0.030888, B_rapa: 0.040885): 0.135190): 0.545543, (((((((R_com: 0.231140, M_escul: 0.188621): 0.096025, (P_trich: 0.045958, S_purp: 0.077179): 0.259114): 0.129251, (V_vini: 0.353101, (C_sin: 0.001754, C_clem: 0.000872): 0.373969): 0.023859): 0.018235, P_pers: 0.470331): 0.024468, (G_raim: 0.193635, T_cacao: 0.201161): 0.287600): 0.040596, C_pap: 0.591199): 0.057622, E_grand: 0.700089): 0.573603);

Detailed output identifying parameters

kappa (ts/tv) =  2.13596


dN/dS (w) for site classes (K=2)

p:   0.83462  0.16538
w:   0.06071  1.00000

dN & dS for each branch

 branch          t       N       S   dN/dS      dN      dS  N*dN  S*dS

  23..24      0.546   2806.7    868.3   0.2161   0.0979   0.4532  274.8  393.5
  24..25      0.036   2806.7    868.3   0.2161   0.0065   0.0301   18.3   26.2
  25..26      0.104   2806.7    868.3   0.2161   0.0187   0.0866   52.5   75.2
  26..27      0.032   2806.7    868.3   0.2161   0.0057   0.0266   16.1   23.1
  27..1       0.073   2806.7    868.3   0.2161   0.0131   0.0609   36.9   52.8
  27..28      0.043   2806.7    868.3   0.2161   0.0078   0.0361   21.9   31.4
  28..2       0.014   2806.7    868.3   0.2161   0.0026   0.0120    7.3   10.4
  28..3       0.014   2806.7    868.3   0.2161   0.0026   0.0120    7.3   10.4
  26..29      0.026   2806.7    868.3   0.2161   0.0047   0.0217   13.1   18.8
  29..4       0.016   2806.7    868.3   0.2161   0.0029   0.0132    8.0   11.5
  29..30      0.103   2806.7    868.3   0.2161   0.0184   0.0853   51.7   74.1
  30..5       0.005   2806.7    868.3   0.2161   0.0009   0.0042    2.5    3.6
  30..6       0.005   2806.7    868.3   0.2161   0.0009   0.0043    2.6    3.7
  25..31      0.084   2806.7    868.3   0.2161   0.0151   0.0701   42.5   60.9
  31..7       0.000   2806.7    868.3   0.2161   0.0000   0.0000    0.0    0.0
  31..8       0.000   2806.7    868.3   0.2161   0.0000   0.0000    0.0    0.0
  24..32      0.135   2806.7    868.3   0.2161   0.0243   0.1123   68.1   97.5
  32..9       0.031   2806.7    868.3   0.2161   0.0055   0.0257   15.6   22.3
  32..10      0.041   2806.7    868.3   0.2161   0.0073   0.0340   20.6   29.5
  23..33      0.574   2806.7    868.3   0.2161   0.1029   0.4765  288.9  413.7
  33..34      0.058   2806.7    868.3   0.2161   0.0103   0.0479   29.0   41.6
  34..35      0.041   2806.7    868.3   0.2161   0.0073   0.0337   20.5   29.3
  35..36      0.024   2806.7    868.3   0.2161   0.0044   0.0203   12.3   17.6
  36..37      0.018   2806.7    868.3   0.2161   0.0033   0.0151    9.2   13.2
  37..38      0.129   2806.7    868.3   0.2161   0.0232   0.1074   65.1   93.2
  38..39      0.096   2806.7    868.3   0.2161   0.0172   0.0798   48.4   69.3
  39..11      0.231   2806.7    868.3   0.2161   0.0415   0.1920  116.4  166.7
  39..12      0.189   2806.7    868.3   0.2161   0.0339   0.1567   95.0  136.0
  38..40      0.259   2806.7    868.3   0.2161   0.0465   0.2152  130.5  186.9
  40..14      0.046   2806.7    868.3   0.2161   0.0082   0.0382   23.2   33.1
  40..17      0.077   2806.7    868.3   0.2161   0.0139   0.0641   38.9   55.7
  37..41      0.024   2806.7    868.3   0.2161   0.0043   0.0198   12.0   17.2
  41..15      0.353   2806.7    868.3   0.2161   0.0634   0.2933  177.9  254.7
  41..42      0.374   2806.7    868.3   0.2161   0.0671   0.3107  188.4  269.7
  42..16      0.002   2806.7    868.3   0.2161   0.0003   0.0015    0.9    1.3
  42..22      0.001   2806.7    868.3   0.2161   0.0002   0.0007    0.4    0.6
  36..20      0.470   2806.7    868.3   0.2161   0.0844   0.3907  236.9  339.2
  35..43      0.288   2806.7    868.3   0.2161   0.0516   0.2389  144.9  207.4
  43..18      0.194   2806.7    868.3   0.2161   0.0348   0.1609   97.5  139.7
  43..21      0.201   2806.7    868.3   0.2161   0.0361   0.1671  101.3  145.1
  34..13      0.591   2806.7    868.3   0.2161   0.1061   0.4911  297.8  426.4
  33..19      0.700   2806.7    868.3   0.2161   0.1256   0.5816  352.7  504.9


Time used: 45:45


Model 2: PositiveSelection (3 categories)


TREE #  1:  (((((1, (2, 3)), (4, (5, 6))), (7, 8)), (9, 10)), (((((((11, 12), (14, 17)), (15, (16, 22))), 20), (18, 21)), 13), 19));   MP score: 4620
This is a rooted tree.  Please check!
check convergence..
lnL(ntime: 42  np: 47): -26663.356655      +0.000000
  23..24   24..25   25..26   26..27   27..1    27..28   28..2    28..3    26..29   29..4    29..30   30..5    30..6    25..31   31..7    31..8    24..32   32..9    32..10   23..33   33..34   34..35   35..36   36..37   37..38   38..39   39..11   39..12   38..40   40..14   40..17   37..41   41..15   41..42   42..16   42..22   36..20   35..43   43..18   43..21   34..13   33..19 
 0.605656 0.036279 0.104253 0.031961 0.073258 0.043493 0.014487 0.014466 0.026063 0.015912 0.102691 0.004996 0.005181 0.084404 0.000004 0.000004 0.135191 0.030889 0.040885 0.513482 0.057626 0.040594 0.024470 0.018235 0.129247 0.096025 0.231139 0.188627 0.259118 0.045959 0.077176 0.023861 0.353104 0.373958 0.001755 0.000872 0.470335 0.287603 0.193637 0.201164 0.591201 0.700090 2.135943 0.834622 0.165378 0.060709 29.196050

Note: Branch length is defined as number of nucleotide substitutions per codon (not per neucleotide site).

tree length =   6.24935

(((((1: 0.073258, (2: 0.014487, 3: 0.014466): 0.043493): 0.031961, (4: 0.015912, (5: 0.004996, 6: 0.005181): 0.102691): 0.026063): 0.104253, (7: 0.000004, 8: 0.000004): 0.084404): 0.036279, (9: 0.030889, 10: 0.040885): 0.135191): 0.605656, (((((((11: 0.231139, 12: 0.188627): 0.096025, (14: 0.045959, 17: 0.077176): 0.259118): 0.129247, (15: 0.353104, (16: 0.001755, 22: 0.000872): 0.373958): 0.023861): 0.018235, 20: 0.470335): 0.024470, (18: 0.193637, 21: 0.201164): 0.287603): 0.040594, 13: 0.591201): 0.057626, 19: 0.700090): 0.513482);

(((((A_thal: 0.073258, (A_lyr: 0.014487, A_hal: 0.014466): 0.043493): 0.031961, (B_stric: 0.015912, (C_rub: 0.004996, C_grand: 0.005181): 0.102691): 0.026063): 0.104253, (E_sal_1: 0.000004, E_sal_2: 0.000004): 0.084404): 0.036279, (B_oler: 0.030889, B_rapa: 0.040885): 0.135191): 0.605656, (((((((R_com: 0.231139, M_escul: 0.188627): 0.096025, (P_trich: 0.045959, S_purp: 0.077176): 0.259118): 0.129247, (V_vini: 0.353104, (C_sin: 0.001755, C_clem: 0.000872): 0.373958): 0.023861): 0.018235, P_pers: 0.470335): 0.024470, (G_raim: 0.193637, T_cacao: 0.201164): 0.287603): 0.040594, C_pap: 0.591201): 0.057626, E_grand: 0.700090): 0.513482);

Detailed output identifying parameters

kappa (ts/tv) =  2.13594


dN/dS (w) for site classes (K=3)

p:   0.83462  0.16538  0.00000
w:   0.06071  1.00000 29.19605
(note that p[2] is zero)


dN & dS for each branch

 branch          t       N       S   dN/dS      dN      dS  N*dN  S*dS

  23..24      0.606   2806.7    868.3   0.2160   0.1087   0.5031  305.1  436.8
  24..25      0.036   2806.7    868.3   0.2160   0.0065   0.0301   18.3   26.2
  25..26      0.104   2806.7    868.3   0.2160   0.0187   0.0866   52.5   75.2
  26..27      0.032   2806.7    868.3   0.2160   0.0057   0.0266   16.1   23.1
  27..1       0.073   2806.7    868.3   0.2160   0.0131   0.0609   36.9   52.8
  27..28      0.043   2806.7    868.3   0.2160   0.0078   0.0361   21.9   31.4
  28..2       0.014   2806.7    868.3   0.2160   0.0026   0.0120    7.3   10.4
  28..3       0.014   2806.7    868.3   0.2160   0.0026   0.0120    7.3   10.4
  26..29      0.026   2806.7    868.3   0.2160   0.0047   0.0217   13.1   18.8
  29..4       0.016   2806.7    868.3   0.2160   0.0029   0.0132    8.0   11.5
  29..30      0.103   2806.7    868.3   0.2160   0.0184   0.0853   51.7   74.1
  30..5       0.005   2806.7    868.3   0.2160   0.0009   0.0041    2.5    3.6
  30..6       0.005   2806.7    868.3   0.2160   0.0009   0.0043    2.6    3.7
  25..31      0.084   2806.7    868.3   0.2160   0.0151   0.0701   42.5   60.9
  31..7       0.000   2806.7    868.3   0.2160   0.0000   0.0000    0.0    0.0
  31..8       0.000   2806.7    868.3   0.2160   0.0000   0.0000    0.0    0.0
  24..32      0.135   2806.7    868.3   0.2160   0.0243   0.1123   68.1   97.5
  32..9       0.031   2806.7    868.3   0.2160   0.0055   0.0257   15.6   22.3
  32..10      0.041   2806.7    868.3   0.2160   0.0073   0.0340   20.6   29.5
  23..33      0.513   2806.7    868.3   0.2160   0.0922   0.4266  258.7  370.4
  33..34      0.058   2806.7    868.3   0.2160   0.0103   0.0479   29.0   41.6
  34..35      0.041   2806.7    868.3   0.2160   0.0073   0.0337   20.4   29.3
  35..36      0.024   2806.7    868.3   0.2160   0.0044   0.0203   12.3   17.6
  36..37      0.018   2806.7    868.3   0.2160   0.0033   0.0151    9.2   13.2
  37..38      0.129   2806.7    868.3   0.2160   0.0232   0.1074   65.1   93.2
  38..39      0.096   2806.7    868.3   0.2160   0.0172   0.0798   48.4   69.3
  39..11      0.231   2806.7    868.3   0.2160   0.0415   0.1920  116.4  166.7
  39..12      0.189   2806.7    868.3   0.2160   0.0339   0.1567   95.0  136.1
  38..40      0.259   2806.7    868.3   0.2160   0.0465   0.2153  130.5  186.9
  40..14      0.046   2806.7    868.3   0.2160   0.0082   0.0382   23.2   33.1
  40..17      0.077   2806.7    868.3   0.2160   0.0139   0.0641   38.9   55.7
  37..41      0.024   2806.7    868.3   0.2160   0.0043   0.0198   12.0   17.2
  41..15      0.353   2806.7    868.3   0.2160   0.0634   0.2933  177.9  254.7
  41..42      0.374   2806.7    868.3   0.2160   0.0671   0.3107  188.4  269.7
  42..16      0.002   2806.7    868.3   0.2160   0.0003   0.0015    0.9    1.3
  42..22      0.001   2806.7    868.3   0.2160   0.0002   0.0007    0.4    0.6
  36..20      0.470   2806.7    868.3   0.2160   0.0844   0.3907  236.9  339.2
  35..43      0.288   2806.7    868.3   0.2160   0.0516   0.2389  144.9  207.4
  43..18      0.194   2806.7    868.3   0.2160   0.0348   0.1609   97.5  139.7
  43..21      0.201   2806.7    868.3   0.2160   0.0361   0.1671  101.3  145.1
  34..13      0.591   2806.7    868.3   0.2160   0.1061   0.4911  297.8  426.4
  33..19      0.700   2806.7    868.3   0.2160   0.1256   0.5816  352.7  505.0


Naive Empirical Bayes (NEB) analysis
Bayes Empirical Bayes (BEB) analysis (Yang, Wong & Nielsen 2005. Mol. Biol. Evol. 22:1107-1118)
Positively selected sites (*: P>95%; **: P>99%)
(amino acids refer to 1st sequence: A_thal)

            Pr(w>1)     post mean +- SE for w

  1218 T      0.732         1.366 +- 0.222
  1224 H      0.637         1.319 +- 0.240


The grid (see ternary graph for p0-p1)

w0:   0.050  0.150  0.250  0.350  0.450  0.550  0.650  0.750  0.850  0.950
w2:   1.500  2.500  3.500  4.500  5.500  6.500  7.500  8.500  9.500 10.500


Posterior on the grid

w0:   1.000  0.000  0.000  0.000  0.000  0.000  0.000  0.000  0.000  0.000
w2:   1.000  0.000  0.000  0.000  0.000  0.000  0.000  0.000  0.000  0.000

Posterior for p0-p1 (see the ternary graph)

 0.000
 0.000 0.000 0.000
 0.000 0.000 0.000 0.000 0.000
 0.000 0.000 0.000 0.000 0.000 0.000 0.000
 0.000 0.000 0.000 0.000 0.000 0.000 0.000 0.000 0.000
 0.000 0.000 0.000 0.000 0.000 0.000 0.000 0.000 0.000 0.000 0.000
 0.000 0.000 0.000 0.000 0.000 0.000 0.000 0.000 0.000 0.000 0.000 0.000 0.000
 0.000 0.000 0.000 0.000 0.000 0.000 0.000 0.000 0.000 0.000 0.000 0.000 0.000 0.000 0.000
 0.000 0.000 0.000 0.000 0.000 0.000 0.000 0.000 0.000 0.000 0.000 0.000 0.000 0.000 0.000 0.000 1.000
 0.000 0.000 0.000 0.000 0.000 0.000 0.000 0.000 0.000 0.000 0.000 0.000 0.000 0.000 0.000 0.000 0.000 0.000 0.000

sum of density on p0-p1 =   1.000000

Time used: 1:28:37


Model 7: beta (10 categories)


TREE #  1:  (((((1, (2, 3)), (4, (5, 6))), (7, 8)), (9, 10)), (((((((11, 12), (14, 17)), (15, (16, 22))), 20), (18, 21)), 13), 19));   MP score: 4620
This is a rooted tree.  Please check!
lnL(ntime: 42  np: 45): -26390.828202      +0.000000
  23..24   24..25   25..26   26..27   27..1    27..28   28..2    28..3    26..29   29..4    29..30   30..5    30..6    25..31   31..7    31..8    24..32   32..9    32..10   23..33   33..34   34..35   35..36   36..37   37..38   38..39   39..11   39..12   38..40   40..14   40..17   37..41   41..15   41..42   42..16   42..22   36..20   35..43   43..18   43..21   34..13   33..19 
 0.577886 0.027852 0.106170 0.032486 0.073917 0.043929 0.014555 0.014609 0.025988 0.016094 0.104010 0.005041 0.005243 0.085003 0.000004 0.000004 0.146203 0.031084 0.041085 0.595703 0.043019 0.043427 0.023213 0.020753 0.132038 0.098222 0.232906 0.191202 0.262710 0.045547 0.078430 0.020110 0.358869 0.382020 0.001847 0.000787 0.478768 0.290577 0.196337 0.203415 0.603084 0.729494 1.901132 0.239216 1.411368

Note: Branch length is defined as number of nucleotide substitutions per codon (not per neucleotide site).

tree length =   6.38364

(((((1: 0.073917, (2: 0.014555, 3: 0.014609): 0.043929): 0.032486, (4: 0.016094, (5: 0.005041, 6: 0.005243): 0.104010): 0.025988): 0.106170, (7: 0.000004, 8: 0.000004): 0.085003): 0.027852, (9: 0.031084, 10: 0.041085): 0.146203): 0.577886, (((((((11: 0.232906, 12: 0.191202): 0.098222, (14: 0.045547, 17: 0.078430): 0.262710): 0.132038, (15: 0.358869, (16: 0.001847, 22: 0.000787): 0.382020): 0.020110): 0.020753, 20: 0.478768): 0.023213, (18: 0.196337, 21: 0.203415): 0.290577): 0.043427, 13: 0.603084): 0.043019, 19: 0.729494): 0.595703);

(((((A_thal: 0.073917, (A_lyr: 0.014555, A_hal: 0.014609): 0.043929): 0.032486, (B_stric: 0.016094, (C_rub: 0.005041, C_grand: 0.005243): 0.104010): 0.025988): 0.106170, (E_sal_1: 0.000004, E_sal_2: 0.000004): 0.085003): 0.027852, (B_oler: 0.031084, B_rapa: 0.041085): 0.146203): 0.577886, (((((((R_com: 0.232906, M_escul: 0.191202): 0.098222, (P_trich: 0.045547, S_purp: 0.078430): 0.262710): 0.132038, (V_vini: 0.358869, (C_sin: 0.001847, C_clem: 0.000787): 0.382020): 0.020110): 0.020753, P_pers: 0.478768): 0.023213, (G_raim: 0.196337, T_cacao: 0.203415): 0.290577): 0.043427, C_pap: 0.603084): 0.043019, E_grand: 0.729494): 0.595703);

Detailed output identifying parameters

kappa (ts/tv) =  1.90113

Parameters in M7 (beta):
 p =   0.23922  q =   1.41137


dN/dS (w) for site classes (K=10)

p:   0.10000  0.10000  0.10000  0.10000  0.10000  0.10000  0.10000  0.10000  0.10000  0.10000
w:   0.00000  0.00023  0.00192  0.00783  0.02251  0.05261  0.10778  0.20276  0.36357  0.65712

dN & dS for each branch

 branch          t       N       S   dN/dS      dN      dS  N*dN  S*dS

  23..24      0.578   2827.2    847.8   0.1416   0.0803   0.5671  227.1  480.8
  24..25      0.028   2827.2    847.8   0.1416   0.0039   0.0273   10.9   23.2
  25..26      0.106   2827.2    847.8   0.1416   0.0148   0.1042   41.7   88.3
  26..27      0.032   2827.2    847.8   0.1416   0.0045   0.0319   12.8   27.0
  27..1       0.074   2827.2    847.8   0.1416   0.0103   0.0725   29.0   61.5
  27..28      0.044   2827.2    847.8   0.1416   0.0061   0.0431   17.3   36.6
  28..2       0.015   2827.2    847.8   0.1416   0.0020   0.0143    5.7   12.1
  28..3       0.015   2827.2    847.8   0.1416   0.0020   0.0143    5.7   12.2
  26..29      0.026   2827.2    847.8   0.1416   0.0036   0.0255   10.2   21.6
  29..4       0.016   2827.2    847.8   0.1416   0.0022   0.0158    6.3   13.4
  29..30      0.104   2827.2    847.8   0.1416   0.0145   0.1021   40.9   86.5
  30..5       0.005   2827.2    847.8   0.1416   0.0007   0.0049    2.0    4.2
  30..6       0.005   2827.2    847.8   0.1416   0.0007   0.0051    2.1    4.4
  25..31      0.085   2827.2    847.8   0.1416   0.0118   0.0834   33.4   70.7
  31..7       0.000   2827.2    847.8   0.1416   0.0000   0.0000    0.0    0.0
  31..8       0.000   2827.2    847.8   0.1416   0.0000   0.0000    0.0    0.0
  24..32      0.146   2827.2    847.8   0.1416   0.0203   0.1435   57.5  121.6
  32..9       0.031   2827.2    847.8   0.1416   0.0043   0.0305   12.2   25.9
  32..10      0.041   2827.2    847.8   0.1416   0.0057   0.0403   16.1   34.2
  23..33      0.596   2827.2    847.8   0.1416   0.0828   0.5846  234.1  495.7
  33..34      0.043   2827.2    847.8   0.1416   0.0060   0.0422   16.9   35.8
  34..35      0.043   2827.2    847.8   0.1416   0.0060   0.0426   17.1   36.1
  35..36      0.023   2827.2    847.8   0.1416   0.0032   0.0228    9.1   19.3
  36..37      0.021   2827.2    847.8   0.1416   0.0029   0.0204    8.2   17.3
  37..38      0.132   2827.2    847.8   0.1416   0.0184   0.1296   51.9  109.9
  38..39      0.098   2827.2    847.8   0.1416   0.0137   0.0964   38.6   81.7
  39..11      0.233   2827.2    847.8   0.1416   0.0324   0.2286   91.5  193.8
  39..12      0.191   2827.2    847.8   0.1416   0.0266   0.1876   75.1  159.1
  38..40      0.263   2827.2    847.8   0.1416   0.0365   0.2578  103.2  218.6
  40..14      0.046   2827.2    847.8   0.1416   0.0063   0.0447   17.9   37.9
  40..17      0.078   2827.2    847.8   0.1416   0.0109   0.0770   30.8   65.3
  37..41      0.020   2827.2    847.8   0.1416   0.0028   0.0197    7.9   16.7
  41..15      0.359   2827.2    847.8   0.1416   0.0499   0.3522  141.0  298.6
  41..42      0.382   2827.2    847.8   0.1416   0.0531   0.3749  150.1  317.9
  42..16      0.002   2827.2    847.8   0.1416   0.0003   0.0018    0.7    1.5
  42..22      0.001   2827.2    847.8   0.1416   0.0001   0.0008    0.3    0.7
  36..20      0.479   2827.2    847.8   0.1416   0.0665   0.4698  188.1  398.4
  35..43      0.291   2827.2    847.8   0.1416   0.0404   0.2852  114.2  241.8
  43..18      0.196   2827.2    847.8   0.1416   0.0273   0.1927   77.2  163.4
  43..21      0.203   2827.2    847.8   0.1416   0.0283   0.1996   79.9  169.3
  34..13      0.603   2827.2    847.8   0.1416   0.0838   0.5918  237.0  501.8
  33..19      0.729   2827.2    847.8   0.1416   0.1014   0.7159  286.7  607.0


Time used: 4:03:17


Model 8: beta&w>1 (11 categories)


TREE #  1:  (((((1, (2, 3)), (4, (5, 6))), (7, 8)), (9, 10)), (((((((11, 12), (14, 17)), (15, (16, 22))), 20), (18, 21)), 13), 19));   MP score: 4620
This is a rooted tree.  Please check!
lnL(ntime: 42  np: 47): -26388.955785      +0.000000
  23..24   24..25   25..26   26..27   27..1    27..28   28..2    28..3    26..29   29..4    29..30   30..5    30..6    25..31   31..7    31..8    24..32   32..9    32..10   23..33   33..34   34..35   35..36   36..37   37..38   38..39   39..11   39..12   38..40   40..14   40..17   37..41   41..15   41..42   42..16   42..22   36..20   35..43   43..18   43..21   34..13   33..19 
 0.582495 0.027990 0.105795 0.032337 0.073573 0.043693 0.014500 0.014516 0.025892 0.015998 0.103525 0.005030 0.005198 0.084590 0.000004 0.000004 0.145375 0.030908 0.040906 0.589916 0.043679 0.042285 0.023390 0.020396 0.131099 0.098043 0.231992 0.190615 0.261553 0.045426 0.078003 0.020234 0.357413 0.380825 0.001822 0.000802 0.477347 0.289359 0.195408 0.202737 0.602215 0.726985 1.907082 0.980979 0.257202 1.740843 1.000000

Note: Branch length is defined as number of nucleotide substitutions per codon (not per neucleotide site).

tree length =   6.36388

(((((1: 0.073573, (2: 0.014500, 3: 0.014516): 0.043693): 0.032337, (4: 0.015998, (5: 0.005030, 6: 0.005198): 0.103525): 0.025892): 0.105795, (7: 0.000004, 8: 0.000004): 0.084590): 0.027990, (9: 0.030908, 10: 0.040906): 0.145375): 0.582495, (((((((11: 0.231992, 12: 0.190615): 0.098043, (14: 0.045426, 17: 0.078003): 0.261553): 0.131099, (15: 0.357413, (16: 0.001822, 22: 0.000802): 0.380825): 0.020234): 0.020396, 20: 0.477347): 0.023390, (18: 0.195408, 21: 0.202737): 0.289359): 0.042285, 13: 0.602215): 0.043679, 19: 0.726985): 0.589916);

(((((A_thal: 0.073573, (A_lyr: 0.014500, A_hal: 0.014516): 0.043693): 0.032337, (B_stric: 0.015998, (C_rub: 0.005030, C_grand: 0.005198): 0.103525): 0.025892): 0.105795, (E_sal_1: 0.000004, E_sal_2: 0.000004): 0.084590): 0.027990, (B_oler: 0.030908, B_rapa: 0.040906): 0.145375): 0.582495, (((((((R_com: 0.231992, M_escul: 0.190615): 0.098043, (P_trich: 0.045426, S_purp: 0.078003): 0.261553): 0.131099, (V_vini: 0.357413, (C_sin: 0.001822, C_clem: 0.000802): 0.380825): 0.020234): 0.020396, P_pers: 0.477347): 0.023390, (G_raim: 0.195408, T_cacao: 0.202737): 0.289359): 0.042285, C_pap: 0.602215): 0.043679, E_grand: 0.726985): 0.589916);

Detailed output identifying parameters

kappa (ts/tv) =  1.90708

Parameters in M8 (beta&w>1):
  p0 =   0.98098  p =   0.25720 q =   1.74084
 (p1 =   0.01902) w =   1.00000


dN/dS (w) for site classes (K=11)

p:   0.09810  0.09810  0.09810  0.09810  0.09810  0.09810  0.09810  0.09810  0.09810  0.09810  0.01902
w:   0.00000  0.00030  0.00222  0.00824  0.02207  0.04893  0.09640  0.17666  0.31360  0.58045  1.00000

dN & dS for each branch

 branch          t       N       S   dN/dS      dN      dS  N*dN  S*dS

  23..24      0.582   2826.6    848.4   0.1415   0.0809   0.5716  228.7  484.9
  24..25      0.028   2826.6    848.4   0.1415   0.0039   0.0275   11.0   23.3
  25..26      0.106   2826.6    848.4   0.1415   0.0147   0.1038   41.5   88.1
  26..27      0.032   2826.6    848.4   0.1415   0.0045   0.0317   12.7   26.9
  27..1       0.074   2826.6    848.4   0.1415   0.0102   0.0722   28.9   61.2
  27..28      0.044   2826.6    848.4   0.1415   0.0061   0.0429   17.2   36.4
  28..2       0.015   2826.6    848.4   0.1415   0.0020   0.0142    5.7   12.1
  28..3       0.015   2826.6    848.4   0.1415   0.0020   0.0142    5.7   12.1
  26..29      0.026   2826.6    848.4   0.1415   0.0036   0.0254   10.2   21.6
  29..4       0.016   2826.6    848.4   0.1415   0.0022   0.0157    6.3   13.3
  29..30      0.104   2826.6    848.4   0.1415   0.0144   0.1016   40.6   86.2
  30..5       0.005   2826.6    848.4   0.1415   0.0007   0.0049    2.0    4.2
  30..6       0.005   2826.6    848.4   0.1415   0.0007   0.0051    2.0    4.3
  25..31      0.085   2826.6    848.4   0.1415   0.0117   0.0830   33.2   70.4
  31..7       0.000   2826.6    848.4   0.1415   0.0000   0.0000    0.0    0.0
  31..8       0.000   2826.6    848.4   0.1415   0.0000   0.0000    0.0    0.0
  24..32      0.145   2826.6    848.4   0.1415   0.0202   0.1426   57.1  121.0
  32..9       0.031   2826.6    848.4   0.1415   0.0043   0.0303   12.1   25.7
  32..10      0.041   2826.6    848.4   0.1415   0.0057   0.0401   16.1   34.1
  23..33      0.590   2826.6    848.4   0.1415   0.0819   0.5788  231.6  491.1
  33..34      0.044   2826.6    848.4   0.1415   0.0061   0.0429   17.1   36.4
  34..35      0.042   2826.6    848.4   0.1415   0.0059   0.0415   16.6   35.2
  35..36      0.023   2826.6    848.4   0.1415   0.0032   0.0230    9.2   19.5
  36..37      0.020   2826.6    848.4   0.1415   0.0028   0.0200    8.0   17.0
  37..38      0.131   2826.6    848.4   0.1415   0.0182   0.1286   51.5  109.1
  38..39      0.098   2826.6    848.4   0.1415   0.0136   0.0962   38.5   81.6
  39..11      0.232   2826.6    848.4   0.1415   0.0322   0.2276   91.1  193.1
  39..12      0.191   2826.6    848.4   0.1415   0.0265   0.1870   74.8  158.7
  38..40      0.262   2826.6    848.4   0.1415   0.0363   0.2566  102.7  217.7
  40..14      0.045   2826.6    848.4   0.1415   0.0063   0.0446   17.8   37.8
  40..17      0.078   2826.6    848.4   0.1415   0.0108   0.0765   30.6   64.9
  37..41      0.020   2826.6    848.4   0.1415   0.0028   0.0199    7.9   16.8
  41..15      0.357   2826.6    848.4   0.1415   0.0496   0.3507  140.3  297.5
  41..42      0.381   2826.6    848.4   0.1415   0.0529   0.3737  149.5  317.0
  42..16      0.002   2826.6    848.4   0.1415   0.0003   0.0018    0.7    1.5
  42..22      0.001   2826.6    848.4   0.1415   0.0001   0.0008    0.3    0.7
  36..20      0.477   2826.6    848.4   0.1415   0.0663   0.4684  187.4  397.4
  35..43      0.289   2826.6    848.4   0.1415   0.0402   0.2839  113.6  240.9
  43..18      0.195   2826.6    848.4   0.1415   0.0271   0.1917   76.7  162.7
  43..21      0.203   2826.6    848.4   0.1415   0.0282   0.1989   79.6  168.8
  34..13      0.602   2826.6    848.4   0.1415   0.0836   0.5909  236.4  501.3
  33..19      0.727   2826.6    848.4   0.1415   0.1010   0.7133  285.4  605.2


Naive Empirical Bayes (NEB) analysis
Bayes Empirical Bayes (BEB) analysis (Yang, Wong & Nielsen 2005. Mol. Biol. Evol. 22:1107-1118)
Positively selected sites (*: P>95%; **: P>99%)
(amino acids refer to 1st sequence: A_thal)

            Pr(w>1)     post mean +- SE for w

    29 P      0.603         1.216 +- 0.364
    43 T      0.505         1.152 +- 0.367
  1082 P      0.799         1.368 +- 0.270
  1092 N      0.726         1.318 +- 0.305
  1133 G      0.683         1.284 +- 0.326
  1149 T      0.583         1.215 +- 0.348
  1189 Q      0.581         1.211 +- 0.353
  1205 S      0.530         1.166 +- 0.371
  1218 T      0.947         1.467 +- 0.140
  1219 S      0.813         1.377 +- 0.263
  1222 S      0.624         1.242 +- 0.344
  1224 H      0.907         1.441 +- 0.186


The grid 

p0:   0.050  0.150  0.250  0.350  0.450  0.550  0.650  0.750  0.850  0.950
p :   0.100  0.300  0.500  0.700  0.900  1.100  1.300  1.500  1.700  1.900
q :   0.100  0.300  0.500  0.700  0.900  1.100  1.300  1.500  1.700  1.900
ws:   1.500  2.500  3.500  4.500  5.500  6.500  7.500  8.500  9.500 10.500


Posterior on the grid

p0:   0.000  0.000  0.000  0.000  0.000  0.000  0.000  0.000  0.000  1.000
p :   1.000  0.000  0.000  0.000  0.000  0.000  0.000  0.000  0.000  0.000
q :   0.000  0.000  0.000  0.049  0.939  0.012  0.000  0.000  0.000  0.000
ws:   1.000  0.000  0.000  0.000  0.000  0.000  0.000  0.000  0.000  0.000

Time used: 8:24:44
