# Supplementary material for: PICKLE RELATED 2 is a Neofunctionalized Gene Duplicate Under Positive Selection With Antagonistic Effects to the Ancestral PICKLE Gene on the Seed Transcriptome
Source: Genome Biol Evol. 2023 Nov 3;15(11):evad191. doi: 10.1093/gbe/evad191 (PMC10630071; doi:10.1093/gbe/evad191)
Supplement: evad191_Supplementary_Data [file evad191_supplementary_data.zip › Dupouy et al Supplementary File 1.xlsx]

## Sheet: pkr2-2 vs Col-0
test_id	gene_id	gene	locus	sample_1	sample_2	status	value_1	value_2	log2(fold_change)	test_stat	p_value	q_value	significant
gene-AT1G07050	gene-AT1G07050	AT1G07050	NC_003070.9:2163574-2165261	Col	pkr2-2	OK	1.1343	0	-10	#NAME?	5e-05	0.00018751	yes
gene-AT1G30250	gene-AT1G30250	AT1G30250	NC_003070.9:10646841-10647650	Col	pkr2-2	OK	1.15495	0	-10	#NAME?	5e-05	0.00018751	yes
gene-AT1G49210	gene-AT1G49210	AT1G49210	NC_003070.9:18201888-18202764	Col	pkr2-2	OK	1.0298	0	-10	#NAME?	5e-05	0.00018751	yes
gene-AT1G49500	gene-AT1G49500	AT1G49500	NC_003070.9:18320489-18322505	Col	pkr2-2	OK	0.867766	0	-10	#NAME?	5e-05	0.00018751	yes
gene-AT1G50650	gene-AT1G50650	AT1G50650	NC_003070.9:18763639-18764367	Col	pkr2-2	OK	0.946921	0	-10	#NAME?	5e-05	0.00018751	yes
gene-AT1G50732	gene-AT1G50732	AT1G50732	NC_003070.9:18802551-18803755	Col	pkr2-2	OK	0.552422	0	-10	#NAME?	5e-05	0.00018751	yes
gene-AT1G61060	gene-AT1G61060	AT1G61060	NC_003070.9:22488547-22489711	Col	pkr2-2	OK	0.638199	0	-10	#NAME?	5e-05	0.00018751	yes
gene-AT1G66320	gene-AT1G66320	AT1G66320	NC_003070.9:24726811-24728637	Col	pkr2-2	OK	0.675623	0	-10	#NAME?	5e-05	0.00018751	yes
gene-AT1G70720	gene-AT1G70720	AT1G70720	NC_003070.9:26666382-26667305	Col	pkr2-2	OK	0.824278	0	-10	#NAME?	5e-05	0.00018751	yes
gene-AT2G32360	gene-AT2G32360	AT2G32360	NC_003071.7:13737018-13737546	Col	pkr2-2	OK	1.06579	0	-10	#NAME?	5e-05	0.00018751	yes
gene-AT3G28611	gene-AT3G28611	AT3G28611	NC_003074.8:10726425-10727350	Col	pkr2-2	OK	1.12582	0	-10	#NAME?	5e-05	0.00018751	yes
gene-AT4G02075	gene-AT4G02075	PIT1	NC_003075.7:913333-916509	Col	pkr2-2	OK	0.70357	0	-10	#NAME?	5e-05	0.00018751	yes
gene-AT4G06180	gene-AT4G06180	AT4G06180	NC_003075.7:8156980-8157629	Col	pkr2-2	OK	2.49162	0	-10	#NAME?	5e-05	0.00018751	yes
gene-AT5G04937	gene-AT5G04937	AT5G04937	NC_003076.8:1452439-1453521	Col	pkr2-2	OK	0.833684	0	-10	#NAME?	5e-05	0.00018751	yes
gene-AT5G37474	gene-AT5G37474	AT5G37474	NC_003076.8:14875129-14875573	Col	pkr2-2	OK	3.17853	0	-10	#NAME?	5e-05	0.00018751	yes
gene-AT1G53282	gene-AT1G53282	AT1G53282	NC_003070.9:19867929-19868335	Col	pkr2-2	OK	4.82024	0	-10	#NAME?	0.00015	0.000525811	yes
gene-AT3G02375	gene-AT3G02375	AT3G02375	NC_003074.8:3378405-3378861	Col	pkr2-2	OK	1.22122	0	-10	#NAME?	0.00015	0.000525811	yes
gene-AT3G21460	gene-AT3G21460	AT3G21460	NC_003074.8:7557296-7557969	Col	pkr2-2	OK	0.558171	0	-10	#NAME?	0.00015	0.000525811	yes
gene-AT4G35375	gene-AT4G35375	AT4G35375	NC_003075.7:16817887-16818733	Col	pkr2-2	OK	1.21233	0	-10	#NAME?	0.00015	0.000525811	yes
gene-AT5G61750	gene-AT5G61750	AT5G61750	NC_003076.8:24812803-24813436	Col	pkr2-2	OK	0.66443	0	-10	#NAME?	0.00015	0.000525811	yes
gene-AT2G24880	gene-AT2G24880	AT2G24880	NC_003071.7:10590553-10590862	Col	pkr2-2	OK	5.63316	0	-10	#NAME?	0.00095	0.00283571	yes
gene-AT2G47844	gene-AT2G47844	AT2G47844	NC_003071.7:19595078-19595439	Col	pkr2-2	OK	2.0997	0	-10	#NAME?	0.00095	0.00283571	yes
gene-AT3G00260	gene-AT3G00260	AT3G00260	NC_003074.8:2579626-2580030	Col	pkr2-2	OK	1.43275	0	-10	#NAME?	0.00095	0.00283571	yes
gene-AT3G23727	gene-AT3G23727	SCRL12	NC_003074.8:8544797-8545613	Col	pkr2-2	OK	0.630013	0	-10	#NAME?	0.00095	0.00283571	yes
gene-AT3G45245	gene-AT3G45245	AT3G45245	NC_003074.8:16578383-16578734	Col	pkr2-2	OK	2.52354	0	-10	#NAME?	0.00095	0.00283571	yes
gene-AT4G37620	gene-AT4G37620	AT4G37620	NC_003075.7:17674190-17674589	Col	pkr2-2	OK	1.42377	0	-10	#NAME?	0.00095	0.00283571	yes
gene-AT5G07855	gene-AT5G07855	AT5G07855	NC_003076.8:21154853-21155208	Col	pkr2-2	OK	1.2935	0	-10	#NAME?	0.0078	0.0183118	yes
gene-ArthCp005	gene-ArthCp005	psbK	NC_000932.1:7016-7202	Col	pkr2-2	OK	147.889	0	-10	#NAME?	0.0078	0.0183118	yes
gene-AT3G07350	gene-AT3G07350	AT3G07350	NC_003074.8:2347467-2348791	Col	pkr2-2	OK	2.99886	0.0493265	-5.92591	-3.35904	0.01975	0.0412107	yes
gene-AT3G42658	gene-AT3G42658	SADHU3-2	NC_003074.8:14749399-14750294	Col	pkr2-2	OK	92.6644	2.1612	-5.42211	-18.8562	5e-05	0.00018751	yes
gene-AT2G33830	gene-AT2G33830	AT2G33830	NC_003071.7:14308753-14310608	Col	pkr2-2	OK	30.3712	0.71717	-5.40425	-9.73992	5e-05	0.00018751	yes
gene-AT1G14700	gene-AT1G14700	PAP3	NC_003070.9:5058582-5061140	Col	pkr2-2	OK	2.2265	0.0989023	-4.49263	-2.80524	0.0005	0.00159196	yes
gene-AT4G38410	gene-AT4G38410	AT4G38410	NC_003075.7:17980677-17981766	Col	pkr2-2	OK	1.53468	0.0719721	-4.41436	-2.61159	0.01975	0.0412107	yes
gene-AT1G80440	gene-AT1G80440	AT1G80440	NC_003070.9:30241451-30243176	Col	pkr2-2	OK	30.5655	1.45257	-4.39522	-19.0569	5e-05	0.00018751	yes
gene-AT4G36410	gene-AT4G36410	UBC17	NC_003075.7:17201921-17202988	Col	pkr2-2	OK	9.2064	0.456979	-4.33244	-4.41018	0.00145	0.00413153	yes
gene-AT3G62950	gene-AT3G62950	AT3G62950	NC_003074.8:23266226-23267090	Col	pkr2-2	OK	5.95894	0.312972	-4.25095	-4.48975	0.0019	0.00524984	yes
gene-AT4G31900	gene-AT4G31900	PKR2	NC_003075.7:15431349-15438678	Col	pkr2-2	OK	3.06248	0.167967	-4.18845	-8.49045	5e-05	0.00018751	yes
gene-AT3G50840	gene-AT3G50840	AT3G50840	NC_003074.8:18896128-18898680	Col	pkr2-2	OK	1.33469	0.0767601	-4.12	-3.35424	0.0026	0.00695468	yes
gene-AT1G11210	gene-AT1G11210	AT1G11210	NC_003070.9:3755667-3756998	Col	pkr2-2	OK	27.0869	1.80614	-3.90661	-14.9104	5e-05	0.00018751	yes
gene-AT1G78850	gene-AT1G78850	AT1G78850	NC_003070.9:29641859-29643535	Col	pkr2-2	OK	17.4445	1.17474	-3.89235	-14.7789	5e-05	0.00018751	yes
gene-AT1G68050	gene-AT1G68050	FKF1	NC_003070.9:25508638-25514601	Col	pkr2-2	OK	31.829	2.16101	-3.88057	-4.99194	5e-05	0.00018751	yes
gene-AT3G15450	gene-AT3G15450	AT3G15450	NC_003074.8:5212983-5216261	Col	pkr2-2	OK	625.406	48.3899	-3.69201	-55.477	5e-05	0.00018751	yes
gene-AT3G04210	gene-AT3G04210	AT3G04210	NC_003074.8:1105649-1108252	Col	pkr2-2	OK	0.925171	0.0725597	-3.67248	-3.2948	0.0052	0.0128356	yes
gene-AT3G26742	gene-AT3G26742	AT3G26742	NC_003074.8:9831025-9831858	Col	pkr2-2	OK	1.15435	0.0946843	-3.60781	-2.21964	0.01975	0.0412107	yes
gene-AT2G15890	gene-AT2G15890	MEE14	NC_003071.7:6920368-6922161	Col	pkr2-2	OK	53.1254	4.39468	-3.59557	-25.094	5e-05	0.00018751	yes
gene-AT4G32340	gene-AT4G32340	AT4G32340	NC_003075.7:15608904-15614544	Col	pkr2-2	OK	8.87085	0.836876	-3.40599	-8.41235	5e-05	0.00018751	yes
gene-AT4G17470	gene-AT4G17470	AT4G17470	NC_003075.7:9742349-9744867	Col	pkr2-2	OK	1.08403	0.106118	-3.35267	-1.96328	0.002	0.00550035	yes
gene-AT1G15330	gene-AT1G15330	AT1G15330	NC_003070.9:5274270-5275602	Col	pkr2-2	OK	0.526684	0.0525967	-3.32389	-1.84151	0.02	0.041634	yes
gene-AT3G62550	gene-AT3G62550	AT3G62550	NC_003074.8:23135629-23137173	Col	pkr2-2	OK	5.92117	0.592095	-3.32198	-6.7414	5e-05	0.00018751	yes
gene-AT4G33980	gene-AT4G33980	AT4G33980	NC_003075.7:16282280-16285229	Col	pkr2-2	OK	4.526	0.471924	-3.26161	-6.35202	5e-05	0.00018751	yes
gene-AT5G20250	gene-AT5G20250	DIN10	NC_003076.8:6833563-6839609	Col	pkr2-2	OK	68.0714	7.61975	-3.15923	-38.3739	5e-05	0.00018751	yes
gene-AT5G06690	gene-AT5G06690	WCRKC1	NC_003076.8:2060434-2062081	Col	pkr2-2	OK	4.25488	0.492417	-3.11117	-4.57539	5e-05	0.00018751	yes
gene-AT3G20810	gene-AT3G20810	JMJD5	NC_003074.8:7275644-7278420	Col	pkr2-2	OK	10.4958	1.25565	-3.06331	-10.2697	5e-05	0.00018751	yes
gene-AT1G32300	gene-AT1G32300	GulLO1	NC_003070.9:11651326-11653380	Col	pkr2-2	OK	0.539296	0.066561	-3.01833	-2.35562	0.0044	0.0110861	yes
gene-AT5G56050	gene-AT5G56050	AT5G56050	NC_003076.8:22700918-22702200	Col	pkr2-2	OK	1.22803	0.154226	-2.99324	-2.95756	0.00435	0.0109729	yes
gene-AT3G10020	gene-AT3G10020	AT3G10020	NC_003074.8:3090805-3091922	Col	pkr2-2	OK	290.619	36.5501	-2.99118	-15.6351	5e-05	0.00018751	yes
gene-AT2G21660	gene-AT2G21660	GRP7	NC_003071.7:9265083-9266557	Col	pkr2-2	OK	3630.07	464.131	-2.96739	-110.361	5e-05	0.00018751	yes
gene-AT1G78830	gene-AT1G78830	AT1G78830	NC_003070.9:29636817-29638773	Col	pkr2-2	OK	57.2413	7.33383	-2.96442	-29.6302	5e-05	0.00018751	yes
gene-AT3G15630	gene-AT3G15630	AT3G15630	NC_003074.8:5296840-5297851	Col	pkr2-2	OK	71.5907	9.22501	-2.95615	-21.8147	5e-05	0.00018751	yes
gene-AT1G28330	gene-AT1G28330	DYL1	NC_003070.9:9933785-9935440	Col	pkr2-2	OK	30.9674	4.0011	-2.95228	-6.60846	5e-05	0.00018751	yes
gene-AT5G20790	gene-AT5G20790	AT5G20790	NC_003076.8:7039673-7040919	Col	pkr2-2	OK	2.00707	0.284366	-2.81927	-2.3493	0.0006	0.00187715	yes
gene-AT5G19120	gene-AT5G19120	AT5G19120	NC_003076.8:6414487-6415907	Col	pkr2-2	OK	188.098	27.5823	-2.76967	-44.4893	5e-05	0.00018751	yes
gene-AT5G62720	gene-AT5G62720	AT5G62720	NC_003076.8:25191401-25195071	Col	pkr2-2	OK	5.51144	0.815721	-2.75628	-5.38728	5e-05	0.00018751	yes
gene-AT5G42900	gene-AT5G42900	COR27	NC_003076.8:17197640-17199910	Col	pkr2-2	OK	16.6236	2.47363	-2.74853	-10.4765	5e-05	0.00018751	yes
gene-AT3G19030	gene-AT3G19030	AT3G19030	NC_003074.8:6563927-6564424	Col	pkr2-2	OK	5.93962	0.896247	-2.7284	-2.81228	0.01295	0.0284959	yes
gene-AT2G05520	gene-AT2G05520	GRP-3	NC_003071.7:2025990-2027283	Col	pkr2-2	OK	2.93509	0.443373	-2.72681	-1.81309	0.00115	0.00335491	yes
gene-AT1G11260	gene-AT1G11260	STP1	NC_003070.9:3777235-3787099	Col	pkr2-2	OK	49.6289	7.5083	-2.72462	-24.3472	5e-05	0.00018751	yes
gene-AT4G28380	gene-AT4G28380	AT4G28380	NC_003075.7:14039755-14040931	Col	pkr2-2	OK	1.49657	0.230414	-2.69935	-3.14326	0.0028	0.00742023	yes
gene-AT5G44380	gene-AT5G44380	AT5G44380	NC_003076.8:17878671-17881495	Col	pkr2-2	OK	0.879388	0.139259	-2.65873	-3.24427	0.002	0.00550035	yes
gene-AT5G59590	gene-AT5G59590	UGT76E2	NC_003076.8:24008864-24010688	Col	pkr2-2	OK	1.19983	0.192652	-2.63876	-3.49275	0.00175	0.00487278	yes
gene-AT5G52900	gene-AT5G52900	MAKR6	NC_003076.8:21452441-21453980	Col	pkr2-2	OK	1.91713	0.30803	-2.63781	-4.18508	0.00025	0.00084394	yes
gene-AT5G61590	gene-AT5G61590	AT5G61590	NC_003076.8:24764255-24765511	Col	pkr2-2	OK	32.4992	5.22689	-2.63638	-16.9574	5e-05	0.00018751	yes
gene-AT5G54190	gene-AT5G54190	PORA	NC_003076.8:21990863-21992814	Col	pkr2-2	OK	0.979099	0.158007	-2.63146	-2.82426	0.00165	0.00462948	yes
gene-AT5G59570	gene-AT5G59570	BOA	NC_003076.8:24003887-24007907	Col	pkr2-2	OK	5.81723	0.940062	-2.6295	-9.00106	5e-05	0.00018751	yes
gene-AT2G02930	gene-AT2G02930	GSTF3	NC_003071.7:851155-852321	Col	pkr2-2	OK	0.836528	0.135254	-2.62874	-2.38097	0.00875	0.020239	yes
gene-AT5G24920	gene-AT5G24920	GDU5	NC_003076.8:8584534-8585297	Col	pkr2-2	OK	1.29576	0.217547	-2.5744	-2.52451	0.0121	0.0268473	yes
gene-AT1G44160	gene-AT1G44160	AT1G44160	NC_003070.9:16794819-16800321	Col	pkr2-2	OK	1.02992	0.174146	-2.56417	-2.27338	0.012	0.0266498	yes
gene-AT2G22980	gene-AT2G22980	SCPL13	NC_003071.7:9778758-9783310	Col	pkr2-2	OK	0.555001	0.0958904	-2.53303	-1.78927	0.00775	0.0182164	yes
gene-AT1G57990	gene-AT1G57990	PUP18	NC_003070.9:21441178-21443036	Col	pkr2-2	OK	0.747305	0.129507	-2.52866	-2.93463	0.0028	0.00742023	yes
gene-AT1G18280	gene-AT1G18280	AT1G18280	NC_003070.9:6294159-6295372	Col	pkr2-2	OK	0.892523	0.154986	-2.52575	-1.93471	0.0121	0.0268473	yes
gene-AT5G52150	gene-AT5G52150	AT5G52150	NC_003076.8:21189987-21191303	Col	pkr2-2	OK	4.65817	0.828709	-2.49083	-4.54226	0.0019	0.00524984	yes
gene-AT4G19940	gene-AT4G19940	AT4G19940	NC_003075.7:10806194-10807532	Col	pkr2-2	OK	0.946102	0.170141	-2.47526	-2.50754	0.0175	0.0371052	yes
gene-AT5G56870	gene-AT5G56870	BGAL4	NC_003076.8:23003908-23009709	Col	pkr2-2	OK	57.6448	10.3699	-2.47479	-40.0469	5e-05	0.00018751	yes
gene-AT1G56300	gene-AT1G56300	AT1G56300	NC_003070.9:21075261-21080423	Col	pkr2-2	OK	33.6877	6.06351	-2.474	-15.8244	5e-05	0.00018751	yes
gene-AT1G26800	gene-AT1G26800	AT1G26800	NC_003070.9:9285024-9286395	Col	pkr2-2	OK	5.06456	0.919091	-2.46216	-6.96021	5e-05	0.00018751	yes
gene-AT5G40890	gene-AT5G40890	CLC-A	NC_003076.8:16378892-16385424	Col	pkr2-2	OK	9.01804	1.69831	-2.40871	-7.55216	5e-05	0.00018751	yes
gene-AT2G02120	gene-AT2G02120	PDF2.1	NC_003071.7:538249-539123	Col	pkr2-2	OK	5.17935	0.977163	-2.4061	-3.17953	0.00295	0.00777324	yes
gene-AT5G24490	gene-AT5G24490	AT5G24490	NC_003076.8:8365600-8368937	Col	pkr2-2	OK	78.0863	14.7423	-2.40511	-20.7507	5e-05	0.00018751	yes
gene-AT5G44160	gene-AT5G44160	NUC	NC_003076.8:17772855-17775749	Col	pkr2-2	OK	0.849176	0.160471	-2.40375	-3.04912	0.0005	0.00159196	yes
gene-AT1G68600	gene-AT1G68600	AT1G68600	NC_003070.9:25759735-25762982	Col	pkr2-2	OK	3.18883	0.613314	-2.37833	-6.88174	5e-05	0.00018751	yes
gene-AT5G62630	gene-AT5G62630	HIPL2	NC_003076.8:25143517-25146587	Col	pkr2-2	OK	0.776348	0.149968	-2.37205	-3.4192	0.00125	0.0036168	yes
gene-AT3G14060	gene-AT3G14060	AT3G14060	NC_003074.8:4656781-4657723	Col	pkr2-2	OK	1.61749	0.314342	-2.36335	-2.72247	0.00375	0.00963189	yes
gene-AT5G21940	gene-AT5G21940	AT5G21940	NC_003076.8:7243001-7250770	Col	pkr2-2	OK	19.6294	3.83115	-2.35717	-10.4836	5e-05	0.00018751	yes
gene-AT4G32480	gene-AT4G32480	AT4G32480	NC_003075.7:15676239-15677977	Col	pkr2-2	OK	3.54917	0.69753	-2.34716	-5.43901	5e-05	0.00018751	yes
gene-AT3G11840	gene-AT3G11840	PUB24	NC_003074.8:3736577-3738208	Col	pkr2-2	OK	0.709708	0.141427	-2.32717	-2.24252	0.0084	0.0195387	yes
gene-AT1G18750	gene-AT1G18750	AGL65	NC_003070.9:6466666-6469984	Col	pkr2-2	OK	0.596159	0.120248	-2.30968	-1.37796	0.01135	0.025386	yes
gene-AT3G08900	gene-AT3G08900	RGP3	NC_003074.8:2706533-2709949	Col	pkr2-2	OK	8.92677	1.83352	-2.28352	-2.61003	0.00055	0.00173271	yes
gene-AT1G36340	gene-AT1G36340	UBC31	NC_003070.9:13683662-13685066	Col	pkr2-2	OK	4.4409	0.917468	-2.27512	-3.18868	0.0005	0.00159196	yes
gene-AT1G34200	gene-AT1G34200	AT1G34200	NC_003070.9:12455652-12457547	Col	pkr2-2	OK	1.28389	0.267234	-2.26434	-3.78179	0.00055	0.00173271	yes
gene-AT4G19170	gene-AT4G19170	NCED4	NC_003075.7:10481618-10483879	Col	pkr2-2	OK	5.79507	1.20982	-2.26004	-9.80038	5e-05	0.00018751	yes
gene-AT5G10660	gene-AT5G10660	AT5G10660	NC_003076.8:3370095-3372838	Col	pkr2-2	OK	1.84899	0.38717	-2.2557	-4.16485	5e-05	0.00018751	yes
gene-AT5G57340	gene-AT5G57340	AT5G57340	NC_003076.8:23225950-23230749	Col	pkr2-2	OK	0.952797	0.199667	-2.25458	-2.34886	0.0047	0.0117582	yes
gene-AT3G45730	gene-AT3G45730	AT3G45730	NC_003074.8:16789779-16790690	Col	pkr2-2	OK	3.7386	0.784398	-2.25284	-4.34539	5e-05	0.00018751	yes
gene-AT3G60650	gene-AT3G60650	AT3G60650	NC_003074.8:22419114-22420517	Col	pkr2-2	OK	1.54188	0.330286	-2.2229	-2.54374	0.00475	0.011871	yes
gene-AT5G25840	gene-AT5G25840	AT5G25840	NC_003076.8:9010642-9011618	Col	pkr2-2	OK	1.37629	0.298535	-2.20481	-2.51722	0.00535	0.0131741	yes
gene-AT4G00872	gene-AT4G00872	AT4G00872	NC_003075.7:364026-364757	Col	pkr2-2	OK	6.51174	1.41386	-2.20341	-4.2801	5e-05	0.00018751	yes
gene-AT2G29130	gene-AT2G29130	LAC2	NC_003071.7:12524826-12527803	Col	pkr2-2	OK	48.553	10.6268	-2.19185	-27.6261	5e-05	0.00018751	yes
gene-AT5G55970	gene-AT5G55970	AT5G55970	NC_003076.8:22667219-22669631	Col	pkr2-2	OK	6.43934	1.41096	-2.19024	-8.9078	5e-05	0.00018751	yes
gene-AT3G55500	gene-AT3G55500	EXPA16	NC_003074.8:20574751-20576249	Col	pkr2-2	OK	1.79967	0.39805	-2.17671	-3.37584	0.0012	0.00348926	yes
gene-AT2G28850	gene-AT2G28850	CYP710A3	NC_003071.7:12383479-12385051	Col	pkr2-2	OK	0.802594	0.178616	-2.16781	-2.51512	0.0137	0.0299664	yes
gene-AT3G24605	gene-AT3G24605	AT3G24605	NC_003074.8:8973519-8974867	Col	pkr2-2	OK	3.72138	0.82896	-2.16646	-4.37786	5e-05	0.00018751	yes
gene-AT2G39920	gene-AT2G39920	AT2G39920	NC_003071.7:16660595-16664539	Col	pkr2-2	OK	9.65487	2.15861	-2.16115	-6.03459	5e-05	0.00018751	yes
gene-AT3G22880	gene-AT3G22880	DMC1	NC_003074.8:8097677-8100932	Col	pkr2-2	OK	65.5737	14.7672	-2.15072	-21.2557	5e-05	0.00018751	yes
gene-AT1G08990	gene-AT1G08990	PGSIP5	NC_003070.9:2888426-2890965	Col	pkr2-2	OK	0.576648	0.130174	-2.14725	-2.77398	0.00315	0.00825325	yes
gene-AT5G52272	gene-AT5G52272	AT5G52272	NC_003076.8:21223177-21223844	Col	pkr2-2	OK	1.90515	0.430902	-2.14447	-1.68456	0.0203	0.0421592	yes
gene-AT5G28770	gene-AT5G28770	BZO2H3	NC_003076.8:10796456-10798305	Col	pkr2-2	OK	5.64422	1.27915	-2.14158	-6.26217	5e-05	0.00018751	yes
gene-AT3G15750	gene-AT3G15750	AT3G15750	NC_003074.8:5334843-5336485	Col	pkr2-2	OK	1.50022	0.340191	-2.14076	-1.91647	0.0071	0.0168701	yes
gene-AT5G49360	gene-AT5G49360	BXL1	NC_003076.8:20011811-20016857	Col	pkr2-2	OK	156.869	36.0135	-2.12295	-57.307	5e-05	0.00018751	yes
gene-AT4G05497	gene-AT4G05497	AT4G05497	NC_003075.7:2777722-2778839	Col	pkr2-2	OK	0.665378	0.153107	-2.11963	-1.58796	0.02045	0.0424209	yes
gene-AT5G49730	gene-AT5G49730	FRO6	NC_003076.8:20201036-20204595	Col	pkr2-2	OK	8.7302	2.00907	-2.11949	-12.7559	5e-05	0.00018751	yes
gene-AT1G80133	gene-AT1G80133	AT1G80133	NC_003070.9:30143627-30144313	Col	pkr2-2	OK	3.28927	0.758749	-2.11607	-2.45042	0.01365	0.0298672	yes
gene-AT1G15040	gene-AT1G15040	GAT1_2.1	NC_003070.9:5177479-5181402	Col	pkr2-2	OK	3.1998	0.739593	-2.11318	-4.10976	5e-05	0.00018751	yes
gene-AT2G45420	gene-AT2G45420	LBD18	NC_003071.7:18718347-18720729	Col	pkr2-2	OK	2.12704	0.491847	-2.11257	-4.06846	5e-05	0.00018751	yes
gene-AT1G51430	gene-AT1G51430	AT1G51430	NC_003070.9:19068240-19069776	Col	pkr2-2	OK	1.65087	0.38279	-2.1086	-2.43713	0.01515	0.0327512	yes
gene-AT5G59520	gene-AT5G59520	ZIP2	NC_003076.8:23991212-23992908	Col	pkr2-2	OK	2.66338	0.618639	-2.10609	-4.80638	5e-05	0.00018751	yes
gene-AT4G28840	gene-AT4G28840	AT4G28840	NC_003075.7:14240665-14242679	Col	pkr2-2	OK	2.47635	0.584853	-2.08207	-2.82458	0.0008	0.00242899	yes
gene-AT4G37750	gene-AT4G37750	ANT	NC_003075.7:17739513-17742407	Col	pkr2-2	OK	1.84071	0.435504	-2.07951	-5.10696	5e-05	0.00018751	yes
gene-AT1G68520	gene-AT1G68520	BBX14	NC_003070.9:25706881-25710989	Col	pkr2-2	OK	5.83838	1.39504	-2.06526	-7.0466	5e-05	0.00018751	yes
gene-AT5G55410	gene-AT5G55410	AT5G55410	NC_003076.8:22460549-22461385	Col	pkr2-2	OK	1.62106	0.387891	-2.06322	-1.94878	0.01425	0.0310403	yes
gene-AT2G37750	gene-AT2G37750	AT2G37750	NC_003071.7:15830869-15831592	Col	pkr2-2	OK	14.3602	3.45837	-2.05391	-6.90319	5e-05	0.00018751	yes
gene-AT1G68670	gene-AT1G68670	AT1G68670	NC_003070.9:25781800-25784118	Col	pkr2-2	OK	6.00069	1.44713	-2.05193	-8.47343	5e-05	0.00018751	yes
gene-AT2G24550	gene-AT2G24550	AT2G24550	NC_003071.7:10427855-10429487	Col	pkr2-2	OK	10.0354	2.43475	-2.04326	-9.19555	5e-05	0.00018751	yes
gene-AT3G01545	gene-AT3G01545	AT3G01545	NC_003074.8:1389370-1392954	Col	pkr2-2	OK	19.6828	4.79324	-2.03786	-3.27368	0.002	0.00550035	yes
gene-AT1G78270	gene-AT1G78270	UGT85A4	NC_003070.9:29450550-29452417	Col	pkr2-2	OK	1.93812	0.474008	-2.03168	-2.97996	0.0007	0.00215669	yes
gene-AT1G68510	gene-AT1G68510	LBD42	NC_003070.9:25706881-25710989	Col	pkr2-2	OK	3.42348	0.839423	-2.02799	-2.31136	0.00075	0.00229293	yes
gene-AT3G61910	gene-AT3G61910	NAC066	NC_003074.8:22929005-22930456	Col	pkr2-2	OK	1.85237	0.455941	-2.02245	-3.34881	0.00075	0.00229293	yes
gene-AT1G27380	gene-AT1G27380	RIC2	NC_003070.9:9508679-9510269	Col	pkr2-2	OK	14.9986	3.70652	-2.01669	-6.38452	5e-05	0.00018751	yes
gene-AT1G80880	gene-AT1G80880	AT1G80880	NC_003070.9:30394650-30397007	Col	pkr2-2	OK	0.874392	0.216383	-2.0147	-2.76662	0.00105	0.00309382	yes
gene-AT3G26740	gene-AT3G26740	CCL	NC_003074.8:9827681-9828917	Col	pkr2-2	OK	115.072	28.5822	-2.00935	-26.1767	5e-05	0.00018751	yes
gene-AT1G70290	gene-AT1G70290	TPS8	NC_003070.9:26470794-26474833	Col	pkr2-2	OK	5.93757	1.47494	-2.00921	-11.0953	5e-05	0.00018751	yes
gene-AT4G27170	gene-AT4G27170	SESA4	NC_003075.7:13613595-13614283	Col	pkr2-2	OK	2.343	0.584645	-2.00272	-2.31195	0.016	0.034314	yes
gene-AT5G22920	gene-AT5G22920	AT5G22920	NC_003076.8:7664870-7667288	Col	pkr2-2	OK	68.4498	17.0918	-2.00174	-23.3765	5e-05	0.00018751	yes
gene-AT1G20190	gene-AT1G20190	EXPA11	NC_003070.9:6998334-6999839	Col	pkr2-2	OK	1.07309	4.29307	2.00024	5.38314	5e-05	0.00018751	yes
gene-AT3G54925	gene-AT3G54925	AT3G54925	NC_003074.8:20349434-20349980	Col	pkr2-2	OK	2.4762	9.92445	2.00286	5.95771	5e-05	0.00018751	yes
gene-AT1G45191	gene-AT1G45191	BGLU1	NC_003070.9:17115761-17119246	Col	pkr2-2	OK	0.625461	2.51306	2.00645	3.63198	5e-05	0.00018751	yes
gene-AT5G18340	gene-AT5G18340	AT5G18340	NC_003076.8:6070345-6072334	Col	pkr2-2	OK	0.359311	1.44691	2.00967	4.1114	5e-05	0.00018751	yes
gene-AT4G15480	gene-AT4G15480	UGT84A1	NC_003075.7:8845811-8850516	Col	pkr2-2	OK	4.69929	18.9367	2.01067	9.11824	5e-05	0.00018751	yes
gene-AT1G54095	gene-AT1G54095	AT1G54095	NC_003070.9:20192767-20194099	Col	pkr2-2	OK	0.235627	0.950323	2.01191	2.33672	0.01365	0.0298672	yes
gene-AT3G15650	gene-AT3G15650	AT3G15650	NC_003074.8:5305548-5309624	Col	pkr2-2	OK	5.14597	20.8239	2.01673	7.17897	5e-05	0.00018751	yes
gene-AT5G44680	gene-AT5G44680	AT5G44680	NC_003076.8:18023984-18026077	Col	pkr2-2	OK	0.714932	2.89415	2.01726	5.63751	5e-05	0.00018751	yes
gene-AT2G34920	gene-AT2G34920	EDA18	NC_003071.7:14726799-14731534	Col	pkr2-2	OK	0.138636	0.56363	2.02344	2.74134	0.0011	0.00322065	yes
gene-AT1G18300	gene-AT1G18300	NUDT4	NC_003070.9:6299668-6301139	Col	pkr2-2	OK	1.45191	5.91705	2.02693	6.25226	5e-05	0.00018751	yes
gene-AT2G37770	gene-AT2G37770	ChlAKR	NC_003071.7:15834765-15837001	Col	pkr2-2	OK	0.453743	1.85164	2.02885	3.71903	5e-05	0.00018751	yes
gene-AT1G72900	gene-AT1G72900	AT1G72900	NC_003070.9:27432177-27433782	Col	pkr2-2	OK	0.143179	0.584573	2.02956	2.15553	0.0162	0.0346969	yes
gene-AT1G01200	gene-AT1G01200	RABA3	NC_003070.9:86485-88409	Col	pkr2-2	OK	0.272002	1.11286	2.03259	2.6328	0.00205	0.00562037	yes
gene-AT4G10290	gene-AT4G10290	AT4G10290	NC_003075.7:6379700-6381829	Col	pkr2-2	OK	1.56273	6.40967	2.03618	4.5527	5e-05	0.00018751	yes
gene-AT5G65070	gene-AT5G65070	MAF4	NC_003076.8:25992192-25996202	Col	pkr2-2	OK	0.222288	0.913252	2.03858	1.64473	0.00645	0.0155076	yes
gene-AT1G35290	gene-AT1G35290	AT1G35290	NC_003070.9:12947516-12948849	Col	pkr2-2	OK	1.12371	4.62068	2.03984	4.5845	5e-05	0.00018751	yes
gene-AT3G09600	gene-AT3G09600	RVE8	NC_003074.8:2946238-2949017	Col	pkr2-2	OK	0.289669	1.19266	2.04171	2.61894	5e-05	0.00018751	yes
gene-AT3G10930	gene-AT3G10930	AT3G10930	NC_003074.8:3420080-3420932	Col	pkr2-2	OK	0.365294	1.50669	2.04425	2.39788	0.0095	0.021764	yes
gene-AT4G16140	gene-AT4G16140	AT4G16140	NC_003075.7:9128731-9129852	Col	pkr2-2	OK	0.718795	2.98337	2.05329	3.78324	0.0001	0.000360887	yes
gene-AT1G58180	gene-AT1G58180	BCA6	NC_003070.9:21537576-21540038	Col	pkr2-2	OK	0.49658	2.06419	2.05548	2.91584	5e-05	0.00018751	yes
gene-AT4G23030	gene-AT4G23030	AT4G23030	NC_003075.7:12072759-12074580	Col	pkr2-2	OK	0.363489	1.51107	2.05558	4.15841	5e-05	0.00018751	yes
gene-AT3G04290	gene-AT3G04290	LTL1	NC_003074.8:1133319-1136397	Col	pkr2-2	OK	2.89563	12.0379	2.05563	10.9654	5e-05	0.00018751	yes
gene-AT5G16030	gene-AT5G16030	AT5G16030	NC_003076.8:5237969-5243473	Col	pkr2-2	OK	0.309486	1.28932	2.05867	1.65648	0.00945	0.0216648	yes
gene-AT3G26110	gene-AT3G26110	AT3G26110	NC_003074.8:9541482-9542164	Col	pkr2-2	OK	0.600956	2.50523	2.05961	2.60621	0.0116	0.0259035	yes
gene-AT3G05930	gene-AT3G05930	GLP8	NC_003074.8:1770238-1773461	Col	pkr2-2	OK	0.899214	3.76975	2.06773	2.8173	0.00185	0.00512407	yes
gene-AT3G17060	gene-AT3G17060	AT3G17060	NC_003074.8:5816671-5818498	Col	pkr2-2	OK	0.199536	0.836791	2.06821	2.30504	0.0145	0.0315248	yes
gene-AT2G43120	gene-AT2G43120	AT2G43120	NC_003071.7:17927180-17929138	Col	pkr2-2	OK	0.701227	2.94253	2.06911	4.807	5e-05	0.00018751	yes
gene-AT2G44810	gene-AT2G44810	DAD1	NC_003071.7:18478373-18480457	Col	pkr2-2	OK	0.293132	1.23591	2.07595	2.60404	0.00145	0.00413153	yes
gene-AT4G27654	gene-AT4G27654	AT4G27654	NC_003075.7:13811611-13812126	Col	pkr2-2	OK	3.17939	13.5071	2.0869	4.80793	5e-05	0.00018751	yes
gene-AT1G30280	gene-AT1G30280	AT1G30280	NC_003070.9:10662607-10664763	Col	pkr2-2	OK	0.199056	0.84986	2.09405	2.62073	0.0022	0.00598771	yes
gene-AT1G04250	gene-AT1G04250	AXR3	NC_003070.9:1136077-1138663	Col	pkr2-2	OK	8.22858	35.2444	2.09868	16.9971	5e-05	0.00018751	yes
gene-AT5G25460	gene-AT5G25460	DGR2	NC_003076.8:8863041-8867724	Col	pkr2-2	OK	2.68402	11.5442	2.10471	8.65289	5e-05	0.00018751	yes
gene-AT4G11050	gene-AT4G11050	GH9C3	NC_003075.7:6747233-6751536	Col	pkr2-2	OK	0.126594	0.549528	2.11799	2.51494	0.00155	0.00437988	yes
gene-AT5G14200	gene-AT5G14200	IMD1	NC_003076.8:4576122-4587653	Col	pkr2-2	OK	2.41322	10.5474	2.12786	3.4558	5e-05	0.00018751	yes
gene-AT3G62170	gene-AT3G62170	VGDH2	NC_003074.8:23016173-23018509	Col	pkr2-2	OK	0.182449	0.798702	2.13017	3.2303	0.001	0.00296854	yes
gene-AT1G12570	gene-AT1G12570	AT1G12570	NC_003070.9:4276504-4281131	Col	pkr2-2	OK	0.399446	1.75625	2.13643	5.34953	5e-05	0.00018751	yes
gene-AT1G29440	gene-AT1G29440	SAUR63	NC_003070.9:10303889-10306595	Col	pkr2-2	OK	1.04207	4.58691	2.13807	1.98876	0.00875	0.020239	yes
gene-AT4G24570	gene-AT4G24570	DIC2	NC_003075.7:12686458-12687650	Col	pkr2-2	OK	7.32199	32.2882	2.1407	15.3562	5e-05	0.00018751	yes
gene-AT3G03820	gene-AT3G03820	SAUR29	NC_003074.8:976714-977474	Col	pkr2-2	OK	0.558754	2.46504	2.14133	2.70797	0.00575	0.0140293	yes
gene-AT4G16750	gene-AT4G16750	AT4G16750	NC_003075.7:9420650-9421857	Col	pkr2-2	OK	0.929981	4.1178	2.1466	5.45972	5e-05	0.00018751	yes
gene-AT3G61190	gene-AT3G61190	BAP1	NC_003074.8:22650158-22651636	Col	pkr2-2	OK	1.00492	4.48808	2.15902	5.46088	5e-05	0.00018751	yes
gene-AT3G05690	gene-AT3G05690	NF-YA2	NC_003074.8:1676503-1679061	Col	pkr2-2	OK	0.139361	0.624805	2.16458	2.37714	0.0148	0.032098	yes
gene-AT5G39880	gene-AT5G39880	AT5G39880	NC_003076.8:15970886-15972344	Col	pkr2-2	OK	0.315826	1.4168	2.16543	3.30431	0.00095	0.00283571	yes
gene-AT4G08025	gene-AT4G08025	AT4G08025	NC_003075.7:4846797-4847379	Col	pkr2-2	OK	0.730588	3.29426	2.17283	3.3408	0.01025	0.0232277	yes
gene-AT5G06720	gene-AT5G06720	PA2	NC_003076.8:2077381-2079005	Col	pkr2-2	OK	1.49915	6.76479	2.1739	7.66911	5e-05	0.00018751	yes
gene-AT5G15900	gene-AT5G15900	TBL19	NC_003076.8:5189375-5192176	Col	pkr2-2	OK	1.4023	6.34593	2.17803	7.60235	5e-05	0.00018751	yes
gene-AT1G32520	gene-AT1G32520	AT1G32520	NC_003070.9:11758210-11759324	Col	pkr2-2	OK	0.648326	2.95472	2.18823	3.97758	5e-05	0.00018751	yes
gene-AT5G37300	gene-AT5G37300	WSD1	NC_003076.8:14767425-14770396	Col	pkr2-2	OK	2.57609	11.7768	2.19269	11.4136	5e-05	0.00018751	yes
gene-AT1G65450	gene-AT1G65450	GLC	NC_003070.9:24315721-24319092	Col	pkr2-2	OK	5.21394	23.89	2.19596	16.3512	5e-05	0.00018751	yes
gene-AT4G23360	gene-AT4G23360	AT4G23360	NC_003075.7:12202902-12204828	Col	pkr2-2	OK	0.329441	1.51987	2.20585	3.44162	0.00055	0.00173271	yes
gene-AT5G11975	gene-AT5G11975	AT5G11975	NC_003076.8:3862848-3863824	Col	pkr2-2	OK	6.1495	28.3749	2.20607	3.04645	0.00165	0.00462948	yes
gene-AT4G08570	gene-AT4G08570	AT4G08570	NC_003075.7:5454579-5456100	Col	pkr2-2	OK	0.223886	1.0451	2.2228	2.43507	0.02205	0.045257	yes
gene-AT1G14280	gene-AT1G14280	PKS2	NC_003070.9:4877505-4879307	Col	pkr2-2	OK	0.369524	1.73108	2.22793	4.57386	5e-05	0.00018751	yes
gene-AT4G21326	gene-AT4G21326	SBT3.12	NC_003075.7:11345871-11349759	Col	pkr2-2	OK	0.112093	0.525647	2.2294	3.16492	0.0013	0.00374419	yes
gene-AT3G12410	gene-AT3G12410	AT3G12410	NC_003074.8:3946035-3947039	Col	pkr2-2	OK	1.07765	5.08834	2.23931	5.48745	5e-05	0.00018751	yes
gene-AT1G47271	gene-AT1G47271	AT1G47271	NC_003070.9:17328812-17330536	Col	pkr2-2	OK	0.390951	1.84966	2.2422	2.4822	0.0093	0.0213688	yes
gene-AT5G67020	gene-AT5G67020	AT5G67020	NC_003076.8:26749825-26751339	Col	pkr2-2	OK	0.12741	0.602851	2.24232	2.38718	0.0128	0.0282041	yes
gene-AT4G10310	gene-AT4G10310	HKT1	NC_003075.7:6391853-6395922	Col	pkr2-2	OK	0.130152	0.619367	2.2506	2.5307	0.00885	0.020446	yes
gene-AT2G38750	gene-AT2G38750	ANNAT4	NC_003071.7:16196264-16198832	Col	pkr2-2	OK	2.40747	11.504	2.25655	10.3192	5e-05	0.00018751	yes
gene-AT1G33415	gene-AT1G33415	AT1G33415	NC_003070.9:12118989-12126651	Col	pkr2-2	OK	0.141236	0.675324	2.25747	1.68219	0.02245	0.0459615	yes
gene-AT1G22230	gene-AT1G22230	AT1G22230	NC_003070.9:7849775-7851164	Col	pkr2-2	OK	0.387205	1.85399	2.25947	3.77282	0.00015	0.000525811	yes
gene-AT3G07010	gene-AT3G07010	AT3G07010	NC_003074.8:2212062-2216483	Col	pkr2-2	OK	0.830785	4.00006	2.26748	7.40171	5e-05	0.00018751	yes
gene-AT3G22840	gene-AT3G22840	ELIP1	NC_003074.8:8084404-8085669	Col	pkr2-2	OK	75.3952	365.687	2.27807	48.2726	5e-05	0.00018751	yes
gene-AT5G13750	gene-AT5G13750	ZIFL1	NC_003076.8:4437803-4441701	Col	pkr2-2	OK	0.145284	0.707282	2.28341	2.38873	0.00135	0.00387271	yes
gene-AT3G04140	gene-AT3G04140	AT3G04140	NC_003074.8:1086515-1089416	Col	pkr2-2	OK	0.531257	2.58635	2.28343	7.4116	5e-05	0.00018751	yes
gene-AT1G01670	gene-AT1G01670	AT1G01670	NC_003070.9:242712-246054	Col	pkr2-2	OK	0.239598	1.16911	2.28672	2.75624	0.0002	0.000687204	yes
gene-AT1G29430	gene-AT1G29430	AT1G29430	NC_003070.9:10302584-10303418	Col	pkr2-2	OK	0.404936	1.98284	2.29181	3.19589	0.00845	0.0196409	yes
gene-AT2G46970	gene-AT2G46970	PIL1	NC_003071.7:19295430-19297858	Col	pkr2-2	OK	0.757643	3.7152	2.29385	5.2858	5e-05	0.00018751	yes
gene-AT5G35670	gene-AT5G35670	iqd33	NC_003076.8:13855735-13859085	Col	pkr2-2	OK	0.494909	2.42799	2.29453	4.54174	5e-05	0.00018751	yes
gene-AT2G47180	gene-AT2G47180	GolS1	NC_003071.7:19366595-19370478	Col	pkr2-2	OK	1.09734	5.4543	2.31338	4.43967	5e-05	0.00018751	yes
gene-AT3G14040	gene-AT3G14040	AT3G14040	NC_003074.8:4648235-4650319	Col	pkr2-2	OK	0.293387	1.46172	2.31679	4.31982	5e-05	0.00018751	yes
gene-AT1G24520	gene-AT1G24520	BCP1	NC_003070.9:8688562-8689268	Col	pkr2-2	OK	0.756599	3.78607	2.3231	3.2861	0.00095	0.00283571	yes
gene-AT3G58120	gene-AT3G58120	BZIP61	NC_003074.8:21520973-21523791	Col	pkr2-2	OK	0.104738	0.524173	2.32326	2.09973	0.007	0.0166651	yes
gene-AT5G45850	gene-AT5G45850	AT5G45850	NC_003076.8:18599745-18601661	Col	pkr2-2	OK	0.142024	0.715738	2.3333	2.64747	0.00735	0.0173791	yes
gene-AT1G67750	gene-AT1G67750	AT1G67750	NC_003070.9:25401513-25403595	Col	pkr2-2	OK	13.2354	66.8997	2.3376	29.7381	5e-05	0.00018751	yes
gene-AT1G72110	gene-AT1G72110	AT1G72110	NC_003070.9:27128994-27131469	Col	pkr2-2	OK	3.27918	16.6753	2.34631	14.2926	5e-05	0.00018751	yes
gene-AT5G18060	gene-AT5G18060	SAUR23	NC_003076.8:5975779-5976589	Col	pkr2-2	OK	0.336549	1.73058	2.36237	2.38953	0.01895	0.0397633	yes
gene-AT3G47430	gene-AT3G47430	PEX11B	NC_003074.8:17480520-17481800	Col	pkr2-2	OK	0.329272	1.70614	2.37339	3.00654	0.003	0.00789536	yes
gene-AT3G17730	gene-AT3G17730	NAC057	NC_003074.8:6064271-6066180	Col	pkr2-2	OK	0.16496	0.854951	2.37372	2.31402	0.00835	0.019434	yes
gene-AT3G24630	gene-AT3G24630	TRM34	NC_003074.8:8987834-8990889	Col	pkr2-2	OK	0.209778	1.08845	2.37535	4.49999	5e-05	0.00018751	yes
gene-AT4G24430	gene-AT4G24430	AT4G24430	NC_003075.7:12629950-12633132	Col	pkr2-2	OK	0.102267	0.530708	2.37558	2.31393	0.0074	0.017474	yes
gene-AT1G77640	gene-AT1G77640	AT1G77640	NC_003070.9:29178704-29179877	Col	pkr2-2	OK	0.253143	1.33018	2.3936	3.23561	0.00675	0.0161351	yes
gene-AT3G19710	gene-AT3G19710	BCAT4	NC_003074.8:6843661-6849582	Col	pkr2-2	OK	0.491839	2.58663	2.39481	4.35114	5e-05	0.00018751	yes
gene-AT1G52910	gene-AT1G52910	AT1G52910	NC_003070.9:19708010-19711081	Col	pkr2-2	OK	1.79842	9.49211	2.4	6.1225	5e-05	0.00018751	yes
gene-AT3G50770	gene-AT3G50770	CML41	NC_003074.8:18873910-18874836	Col	pkr2-2	OK	0.601108	3.18323	2.4048	3.92306	0.00035	0.0011488	yes
gene-AT5G55380	gene-AT5G55380	AT5G55380	NC_003076.8:22446623-22454805	Col	pkr2-2	OK	0.25796	1.37223	2.4113	3.40321	0.00155	0.00437988	yes
gene-AT4G24640	gene-AT4G24640	APPB1	NC_003075.7:12717787-12719287	Col	pkr2-2	OK	0.326798	1.7442	2.41609	3.10874	0.0025	0.0067112	yes
gene-AT1G74890	gene-AT1G74890	ARR15	NC_003070.9:28131446-28133025	Col	pkr2-2	OK	0.99045	5.37643	2.44049	6.14149	5e-05	0.00018751	yes
gene-AT5G38800	gene-AT5G38800	bZIP43	NC_003076.8:15538140-15538889	Col	pkr2-2	OK	4.52798	25.033	2.46689	10.102	5e-05	0.00018751	yes
gene-AT3G26350	gene-AT3G26350	AT3G26350	NC_003074.8:9653659-9655495	Col	pkr2-2	OK	0.128713	0.719897	2.48363	1.76656	0.00775	0.0182164	yes
gene-AT5G56080	gene-AT5G56080	NAS2	NC_003076.8:22711140-22712441	Col	pkr2-2	OK	0.165927	0.93253	2.4906	2.44021	0.0168	0.0358438	yes
gene-AT3G05858	gene-AT3G05858	AT3G05858	NC_003074.8:1749341-1749970	Col	pkr2-2	OK	0.311579	1.75883	2.49695	2.62908	0.0155	0.0334112	yes
gene-AT1G57590	gene-AT1G57590	AT1G57590	NC_003070.9:21327359-21329944	Col	pkr2-2	OK	0.257473	1.45515	2.49867	3.86123	0.0002	0.000687204	yes
gene-AT4G13770	gene-AT4G13770	CYP83A1	NC_003075.7:7990428-7992429	Col	pkr2-2	OK	1.03407	5.87985	2.50744	9.25175	5e-05	0.00018751	yes
gene-AT1G03820	gene-AT1G03820	AT1G03820	NC_003070.9:959789-960916	Col	pkr2-2	OK	0.182371	1.03759	2.50829	2.45797	0.00685	0.016348	yes
gene-AT5G14380	gene-AT5G14380	AGP6	NC_003076.8:4635643-4636676	Col	pkr2-2	OK	0.590796	3.37283	2.51323	4.59363	5e-05	0.00018751	yes
gene-AT1G04240	gene-AT1G04240	SHY2	NC_003070.9:1125514-1129689	Col	pkr2-2	OK	1.17506	6.71505	2.51466	2.62851	0.0039	0.00998682	yes
gene-AT4G09180	gene-AT4G09180	FBH2	NC_003075.7:5847311-5849763	Col	pkr2-2	OK	0.463955	2.67488	2.52742	4.86047	5e-05	0.00018751	yes
gene-AT4G31870	gene-AT4G31870	GPX7	NC_003075.7:15410077-15412486	Col	pkr2-2	OK	0.256488	1.48049	2.52911	3.81515	0.0003	0.00099834	yes
gene-AT3G18950	gene-AT3G18950	AT3G18950	NC_003074.8:6536533-6538679	Col	pkr2-2	OK	0.146606	0.847809	2.5318	3.29391	0.00175	0.00487278	yes
gene-AT1G02065	gene-AT1G02065	SPL8	NC_003070.9:365164-367443	Col	pkr2-2	OK	0.510411	2.95618	2.534	5.98938	5e-05	0.00018751	yes
gene-AT4G28703	gene-AT4G28703	AT4G28703	NC_003075.7:14166093-14166957	Col	pkr2-2	OK	0.707383	4.10873	2.53813	3.78681	0.00055	0.00173271	yes
gene-AT3G44450	gene-AT3G44450	AT3G44450	NC_003074.8:16073764-16074929	Col	pkr2-2	OK	1.00878	5.86278	2.53897	6.66376	5e-05	0.00018751	yes
gene-AT1G08955	gene-AT1G08955	AT1G08955	NC_003070.9:7765703-7766679	Col	pkr2-2	OK	0.801422	4.73906	2.56397	5.29311	5e-05	0.00018751	yes
gene-AT5G44630	gene-AT5G44630	AT5G44630	NC_003076.8:18002995-18005849	Col	pkr2-2	OK	0.0970055	0.574058	2.56506	2.7802	0.01435	0.0312301	yes
gene-AT3G28830	gene-AT3G28830	AT3G28830	NC_003074.8:10831161-10833436	Col	pkr2-2	OK	0.30648	1.82898	2.57718	5.3631	5e-05	0.00018751	yes
gene-AT5G07410	gene-AT5G07410	AT5G07410	NC_003076.8:2345757-2347565	Col	pkr2-2	OK	0.218727	1.3168	2.58983	3.32326	0.00145	0.00413153	yes
gene-AT5G08855	gene-AT5G08855	AT5G08855	NC_003076.8:23683019-23683567	Col	pkr2-2	OK	0.566141	3.44048	2.60338	2.22205	0.0162	0.0346969	yes
gene-AT2G23800	gene-AT2G23800	GGPS2	NC_003071.7:10131484-10132779	Col	pkr2-2	OK	0.319456	1.95292	2.61195	3.74212	0.0004	0.00130018	yes
gene-AT5G07430	gene-AT5G07430	AT5G07430	NC_003076.8:2352435-2354338	Col	pkr2-2	OK	0.133615	0.820617	2.61863	2.78869	0.0129	0.0283987	yes
gene-AT5G37980	gene-AT5G37980	AT5G37980	NC_003076.8:15131288-15133085	Col	pkr2-2	OK	0.43255	2.66507	2.62323	5.0701	5e-05	0.00018751	yes
gene-AT4G26950	gene-AT4G26950	AT4G26950	NC_003075.7:13533390-13534498	Col	pkr2-2	OK	0.613655	3.83539	2.64387	4.67171	5e-05	0.00018751	yes
gene-AT1G11915	gene-AT1G11915	AT1G11915	NC_003070.9:4021749-4023292	Col	pkr2-2	OK	0.181448	1.13543	2.64562	3.1338	0.0118	0.0262656	yes
gene-AT1G64640	gene-AT1G64640	ENODL8	NC_003070.9:24019472-24023424	Col	pkr2-2	OK	2.5197	15.9963	2.66641	6.87161	5e-05	0.00018751	yes
gene-AT5G45910	gene-AT5G45910	AT5G45910	NC_003076.8:18620298-18622301	Col	pkr2-2	OK	0.105489	0.671981	2.67134	2.34046	0.0121	0.0268473	yes
gene-AT4G12030	gene-AT4G12030	BAT5	NC_003075.7:7210806-7213376	Col	pkr2-2	OK	0.184633	1.18724	2.68488	3.12237	0.0005	0.00159196	yes
gene-AT1G31580	gene-AT1G31580	ECS1	NC_003070.9:11310996-11311989	Col	pkr2-2	OK	1.32135	8.57218	2.69765	6.75758	5e-05	0.00018751	yes
gene-AT3G26960	gene-AT3G26960	AT3G26960	NC_003074.8:9944465-9948084	Col	pkr2-2	OK	0.568791	3.71063	2.70569	3.43799	0.0002	0.000687204	yes
gene-AT5G45880	gene-AT5G45880	AT5G45880	NC_003076.8:18609627-18611166	Col	pkr2-2	OK	0.351842	2.31848	2.72018	3.24692	0.00275	0.00730266	yes
gene-AT1G04040	gene-AT1G04040	AT1G04040	NC_003070.9:1040374-1043887	Col	pkr2-2	OK	3.50552	23.2204	2.72769	13.0275	5e-05	0.00018751	yes
gene-AT4G18550	gene-AT4G18550	DSEL	NC_003075.7:10224660-10227140	Col	pkr2-2	OK	0.272602	1.83445	2.75048	4.10322	0.0001	0.000360887	yes
gene-AT4G23990	gene-AT4G23990	CSLG3	NC_003075.7:12456341-12460753	Col	pkr2-2	OK	0.0923169	0.622823	2.75416	2.77327	0.00335	0.00869989	yes
gene-AT3G50900	gene-AT3G50900	AT3G50900	NC_003074.8:18917781-18918811	Col	pkr2-2	OK	0.491491	3.3523	2.76991	4.27383	5e-05	0.00018751	yes
gene-AT3G17609	gene-AT3G17609	HYH	NC_003074.8:6023843-6024710	Col	pkr2-2	OK	0.711052	4.86972	2.77581	3.40616	0.0005	0.00159196	yes
gene-AT5G49520	gene-AT5G49520	WRKY48	NC_003076.8:20090647-20093346	Col	pkr2-2	OK	0.132923	0.919408	2.79012	3.22166	0.00315	0.00825325	yes
gene-AT5G11920	gene-AT5G11920	cwINV6	NC_003076.8:3839315-3842409	Col	pkr2-2	OK	0.18579	1.31395	2.82217	4.05194	5e-05	0.00018751	yes
gene-AT1G33811	gene-AT1G33811	AT1G33811	NC_003070.9:12267807-12269913	Col	pkr2-2	OK	0.161651	1.16726	2.85216	3.22478	0.0077	0.0181142	yes
gene-AT5G64770	gene-AT5G64770	RGF9	NC_003076.8:25897320-25898171	Col	pkr2-2	OK	0.955744	6.92287	2.85667	5.06201	5e-05	0.00018751	yes
gene-AT4G28680	gene-AT4G28680	TYRDC	NC_003075.7:14155063-14158869	Col	pkr2-2	OK	0.24125	1.78692	2.88888	3.57774	5e-05	0.00018751	yes
gene-AT5G38130	gene-AT5G38130	AT5G38130	NC_003076.8:15217818-15219372	Col	pkr2-2	OK	0.226151	1.69073	2.90229	4.44778	0.00045	0.00144962	yes
gene-AT3G44260	gene-AT3G44260	CAF1a	NC_003074.8:15952007-15953346	Col	pkr2-2	OK	1.48172	11.2287	2.92185	10.5586	5e-05	0.00018751	yes
gene-AT4G18290	gene-AT4G18290	KAT2	NC_003075.7:10114793-10118652	Col	pkr2-2	OK	0.441011	3.35042	2.92546	6.95458	5e-05	0.00018751	yes
gene-AT1G05100	gene-AT1G05100	MAPKKK18	NC_003070.9:1469540-1470881	Col	pkr2-2	OK	0.0956133	0.727736	2.92813	2.27553	0.00625	0.0151033	yes
gene-AT3G28340	gene-AT3G28340	GATL10	NC_003074.8:10588151-10590685	Col	pkr2-2	OK	0.8543	6.60075	2.94981	9.06845	5e-05	0.00018751	yes
gene-AT4G13263	gene-AT4G13263	AT4G13263	NC_003075.7:7711038-7711620	Col	pkr2-2	OK	0.511412	4.00441	2.96903	4.17521	0.01005	0.0228704	yes
gene-AT3G60415	gene-AT3G60415	AT3G60415	NC_003074.8:22334423-22335858	Col	pkr2-2	OK	0.145086	1.14496	2.98031	2.33098	0.00625	0.0151033	yes
gene-AT1G01250	gene-AT1G01250	AT1G01250	NC_003070.9:104439-105330	Col	pkr2-2	OK	2.31895	18.3921	2.98754	10.2441	5e-05	0.00018751	yes
gene-AT1G75300	gene-AT1G75300	AT1G75300	NC_003070.9:28253721-28257236	Col	pkr2-2	OK	0.204957	1.63345	2.99453	2.99127	0.00285	0.00753425	yes
gene-AT5G16350	gene-AT5G16350	AT5G16350	NC_003076.8:5352571-5356353	Col	pkr2-2	OK	1.13418	9.07968	3.001	8.20661	5e-05	0.00018751	yes
gene-AT5G24150	gene-AT5G24150	SQP1	NC_003076.8:8172299-8175525	Col	pkr2-2	OK	0.51123	4.1568	3.02343	7.84872	5e-05	0.00018751	yes
gene-AT1G14420	gene-AT1G14420	AT59	NC_003070.9:4931484-4933662	Col	pkr2-2	OK	0.0814759	0.684627	3.07087	2.99348	0.0229	0.0467302	yes
gene-AT3G01270	gene-AT3G01270	AT3G01270	NC_003074.8:82580-84901	Col	pkr2-2	OK	0.144808	1.23069	3.08726	3.96134	0.00145	0.00413153	yes
gene-AT4G36240	gene-AT4G36240	GATA7	NC_003075.7:17147139-17148496	Col	pkr2-2	OK	0.892542	7.74782	3.1178	8.27055	5e-05	0.00018751	yes
gene-AT5G58770	gene-AT5G58770	cPT4	NC_003076.8:23734272-23737335	Col	pkr2-2	OK	0.359594	3.14248	3.12746	5.22924	5e-05	0.00018751	yes
gene-AT2G21220	gene-AT2G21220	AT2G21220	NC_003071.7:9089225-9090052	Col	pkr2-2	OK	5.89214	52.0919	3.1442	16.1886	5e-05	0.00018751	yes
gene-AT1G79760	gene-AT1G79760	DTA4	NC_003070.9:30011980-30013495	Col	pkr2-2	OK	0.232778	2.0631	3.14779	4.07254	0.0003	0.00099834	yes
gene-AT5G01900	gene-AT5G01900	WRKY62	NC_003076.8:350924-352095	Col	pkr2-2	OK	0.261903	2.4425	3.22126	3.71281	0.0015	0.00425529	yes
gene-AT5G18020	gene-AT5G18020	SAUR20	NC_003076.8:5966182-5966677	Col	pkr2-2	OK	0.505619	4.76899	3.23756	3.90933	0.0206	0.0427001	yes
gene-AT1G63710	gene-AT1G63710	CYP86A7	NC_003070.9:23632177-23634073	Col	pkr2-2	OK	1.56921	14.923	3.24943	15.2348	5e-05	0.00018751	yes
gene-AT1G54260	gene-AT1G54260	AT1G54260	NC_003070.9:20256935-20259417	Col	pkr2-2	OK	0.221995	2.11567	3.25252	3.5751	0.0048	0.0119775	yes
gene-AT1G58170	gene-AT1G58170	AT1G58170	NC_003070.9:21535894-21537216	Col	pkr2-2	OK	0.498169	4.76645	3.25821	6.74707	5e-05	0.00018751	yes
gene-AT5G38120	gene-AT5G38120	4CL8	NC_003076.8:15213592-15216205	Col	pkr2-2	OK	0.109998	1.16406	3.40363	3.03395	0.00045	0.00144962	yes
gene-AT4G16590	gene-AT4G16590	CSLA01	NC_003075.7:9345149-9349258	Col	pkr2-2	OK	0.508122	5.47763	3.4303	9.0478	5e-05	0.00018751	yes
gene-AT1G72940	gene-AT1G72940	AT1G72940	NC_003070.9:27441980-27443859	Col	pkr2-2	OK	0.125318	1.36065	3.44062	3.95946	0.00365	0.00939987	yes
gene-AT5G45890	gene-AT5G45890	SAG12	NC_003076.8:18613238-18614963	Col	pkr2-2	OK	0.271915	3.03731	3.48157	4.75024	0.0001	0.000360887	yes
gene-AT1G02790	gene-AT1G02790	PGA4	NC_003070.9:610362-612324	Col	pkr2-2	OK	0.235939	2.74949	3.54267	5.38985	5e-05	0.00018751	yes
gene-AT5G41900	gene-AT5G41900	AT5G41900	NC_003076.8:16768934-16771899	Col	pkr2-2	OK	0.435531	5.13104	3.5584	8.65222	5e-05	0.00018751	yes
gene-AT3G21890	gene-AT3G21890	BBX31	NC_003074.8:7708832-7709933	Col	pkr2-2	OK	0.288971	3.49641	3.59688	4.66804	0.0005	0.00159196	yes
gene-AT5G28510	gene-AT5G28510	BGLU24	NC_003076.8:10480756-10484073	Col	pkr2-2	OK	0.0864016	1.04861	3.60128	3.83491	0.0172	0.0365608	yes
gene-AT2G30300	gene-AT2G30300	AT2G30300	NC_003071.7:12919400-12921431	Col	pkr2-2	OK	0.247523	3.07652	3.63566	5.85886	5e-05	0.00018751	yes
gene-AT5G11930	gene-AT5G11930	AT5G11930	NC_003076.8:3844939-3845711	Col	pkr2-2	OK	2.51639	31.675	3.65392	12.0343	5e-05	0.00018751	yes
gene-AT1G29140	gene-AT1G29140	AT1G29140	NC_003070.9:10178901-10180225	Col	pkr2-2	OK	0.145196	1.86631	3.68412	3.45344	0.0173	0.0367252	yes
gene-AT1G66400	gene-AT1G66400	CML23	NC_003070.9:24770418-24771393	Col	pkr2-2	OK	0.617671	8.74434	3.82344	6.70525	5e-05	0.00018751	yes
gene-AT5G45950	gene-AT5G45950	AT5G45950	NC_003076.8:18634040-18636720	Col	pkr2-2	OK	0.331328	5.62078	4.08444	6.54072	5e-05	0.00018751	yes
gene-AT2G25810	gene-AT2G25810	TIP4%3B1	NC_003071.7:11012498-11014171	Col	pkr2-2	OK	0.417135	8.19958	4.29697	6.94974	5e-05	0.00018751	yes
gene-AT5G33370	gene-AT5G33370	AT5G33370	NC_003076.8:12602146-12604832	Col	pkr2-2	OK	0.979188	27.4924	4.8113	15.3803	5e-05	0.00018751	yes
gene-AT1G06340	gene-AT1G06340	AT1G06340	NC_003070.9:1933283-1934103	Col	pkr2-2	OK	0	0.92128	10	#NAME?	5e-05	0.00018751	yes
gene-AT1G06350	gene-AT1G06350	ADS4	NC_003070.9:1935226-1936841	Col	pkr2-2	OK	0	1.26505	10	#NAME?	5e-05	0.00018751	yes
gene-AT1G16410	gene-AT1G16410	CYP79F1	NC_003070.9:5608681-5612064	Col	pkr2-2	OK	0	0.911076	10	#NAME?	5e-05	0.00018751	yes
gene-AT1G45215	gene-AT1G45215	AT1G45215	NC_003070.9:17137702-17138251	Col	pkr2-2	OK	0	1.10724	10	#NAME?	5e-05	0.00018751	yes
gene-AT1G45225	gene-AT1G45225	AT1G45225	NC_003070.9:17142937-17143354	Col	pkr2-2	OK	0	2.30879	10	#NAME?	5e-05	0.00018751	yes
gene-AT1G47470	gene-AT1G47470	AT1G47470	NC_003070.9:17414546-17415150	Col	pkr2-2	OK	0	1.23901	10	#NAME?	5e-05	0.00018751	yes
gene-AT1G58430	gene-AT1G58430	RXF26	NC_003070.9:21711493-21713103	Col	pkr2-2	OK	0	0.815321	10	#NAME?	5e-05	0.00018751	yes
gene-AT1G66390	gene-AT1G66390	MYB90	NC_003070.9:24763940-24765541	Col	pkr2-2	OK	0	1.72489	10	#NAME?	5e-05	0.00018751	yes
gene-AT1G67856	gene-AT1G67856	AT1G67856	NC_003070.9:25442255-25443019	Col	pkr2-2	OK	0	1.03592	10	#NAME?	5e-05	0.00018751	yes
gene-AT1G70270	gene-AT1G70270	AT1G70270	NC_003070.9:26464225-26464919	Col	pkr2-2	OK	0	2.77819	10	#NAME?	5e-05	0.00018751	yes
gene-AT1G72620	gene-AT1G72620	AT1G72620	NC_003070.9:27341020-27342466	Col	pkr2-2	OK	0	0.546516	10	#NAME?	5e-05	0.00018751	yes
gene-AT2G03110	gene-AT2G03110	AT2G03110	NC_003071.7:934786-936862	Col	pkr2-2	OK	0	0.522327	10	#NAME?	5e-05	0.00018751	yes
gene-AT2G03840	gene-AT2G03840	TET13	NC_003071.7:1173091-1174176	Col	pkr2-2	OK	0	0.746287	10	#NAME?	5e-05	0.00018751	yes
gene-AT2G04037	gene-AT2G04037	AT2G04037	NC_003071.7:1305559-1306148	Col	pkr2-2	OK	0	1.21645	10	#NAME?	5e-05	0.00018751	yes
gene-AT2G41905	gene-AT2G41905	AT2G41905	NC_003071.7:17495505-17496187	Col	pkr2-2	OK	0	1.25346	10	#NAME?	5e-05	0.00018751	yes
gene-AT2G45023	gene-AT2G45023	AT2G45023	NC_003071.7:18570155-18572173	Col	pkr2-2	OK	0	0.752205	10	#NAME?	5e-05	0.00018751	yes
gene-AT3G01230	gene-AT3G01230	AT3G01230	NC_003074.8:76630-77411	Col	pkr2-2	OK	0	0.734012	10	#NAME?	5e-05	0.00018751	yes
gene-AT3G01240	gene-AT3G01240	AT3G01240	NC_003074.8:78094-79037	Col	pkr2-2	OK	0	0.627633	10	#NAME?	5e-05	0.00018751	yes
gene-AT3G03840	gene-AT3G03840	SAUR27	NC_003074.8:981071-981801	Col	pkr2-2	OK	0	0.644713	10	#NAME?	5e-05	0.00018751	yes
gene-AT3G23930	gene-AT3G23930	AT3G23930	NC_003074.8:8646745-8647947	Col	pkr2-2	OK	0	0.54792	10	#NAME?	5e-05	0.00018751	yes
gene-AT3G25270	gene-AT3G25270	AT3G25270	NC_003074.8:9203933-9204965	Col	pkr2-2	OK	0	0.517001	10	#NAME?	5e-05	0.00018751	yes
gene-AT3G28810	gene-AT3G28810	AT3G28810	NC_003074.8:10822180-10823985	Col	pkr2-2	OK	0	0.565347	10	#NAME?	5e-05	0.00018751	yes
gene-AT3G29797	gene-AT3G29797	AT3G29797	NC_003074.8:11717590-11718128	Col	pkr2-2	OK	0	1.89465	10	#NAME?	5e-05	0.00018751	yes
gene-AT3G30247	gene-AT3G30247	AT3G30247	NC_003074.8:11888175-11888726	Col	pkr2-2	OK	0	1.29824	10	#NAME?	5e-05	0.00018751	yes
gene-AT3G44405	gene-AT3G44405	AT3G44405	NC_003074.8:16049941-16051241	Col	pkr2-2	OK	0	1.75355	10	#NAME?	5e-05	0.00018751	yes
gene-AT3G45150	gene-AT3G45150	TCP16	NC_003074.8:16531178-16531676	Col	pkr2-2	OK	0	1.52142	10	#NAME?	5e-05	0.00018751	yes
gene-AT3G50560	gene-AT3G50560	AT3G50560	NC_003074.8:18761005-18764056	Col	pkr2-2	OK	0	0.514431	10	#NAME?	5e-05	0.00018751	yes
gene-AT4G04223	gene-AT4G04223	AT4G04223	NC_003075.7:2036510-2037816	Col	pkr2-2	OK	0	3.10971	10	#NAME?	5e-05	0.00018751	yes
gene-AT4G06536	gene-AT4G06536	AT4G06536	NC_003075.7:3360718-3361516	Col	pkr2-2	OK	0	0.506466	10	#NAME?	5e-05	0.00018751	yes
gene-AT4G13261	gene-AT4G13261	AT4G13261	NC_003075.7:7708571-7709152	Col	pkr2-2	OK	0	0.982309	10	#NAME?	5e-05	0.00018751	yes
gene-AT4G22233	gene-AT4G22233	AT4G22233	NC_003075.7:11763228-11764328	Col	pkr2-2	OK	0	0.570623	10	#NAME?	5e-05	0.00018751	yes
gene-AT4G24275	gene-AT4G24275	AT4G24275	NC_003075.7:12588377-12589277	Col	pkr2-2	OK	0	1.63892	10	#NAME?	5e-05	0.00018751	yes
gene-AT4G35165	gene-AT4G35165	AT4G35165	NC_003075.7:16735122-16735883	Col	pkr2-2	OK	0	0.983184	10	#NAME?	5e-05	0.00018751	yes
gene-AT4G38820	gene-AT4G38820	AT4G38820	NC_003075.7:18121525-18122010	Col	pkr2-2	OK	0	1.12177	10	#NAME?	5e-05	0.00018751	yes
gene-AT5G09805	gene-AT5G09805	IDL3	NC_003076.8:3047010-3047753	Col	pkr2-2	OK	0	0.625985	10	#NAME?	5e-05	0.00018751	yes
gene-AT5G16190	gene-AT5G16190	CSLA11	NC_003076.8:5283446-5286842	Col	pkr2-2	OK	0	1.82973	10	#NAME?	5e-05	0.00018751	yes
gene-AT5G17450	gene-AT5G17450	HIPP21	NC_003076.8:5755024-5757003	Col	pkr2-2	OK	0	0.804429	10	#NAME?	5e-05	0.00018751	yes
gene-AT5G18403	gene-AT5G18403	AT5G18403	NC_003076.8:6095342-6095785	Col	pkr2-2	OK	0	5.33836	10	#NAME?	5e-05	0.00018751	yes
gene-AT5G24105	gene-AT5G24105	AGP41	NC_003076.8:8151906-8153007	Col	pkr2-2	OK	0	1.80577	10	#NAME?	5e-05	0.00018751	yes
gene-AT5G34905	gene-AT5G34905	AT5G34905	NC_003076.8:13223068-13223493	Col	pkr2-2	OK	0	3.56058	10	#NAME?	5e-05	0.00018751	yes
gene-AT5G35935	gene-AT5G35935	AT5G35935	NC_003076.8:14083387-14089891	Col	pkr2-2	OK	0	0.822063	10	#NAME?	5e-05	0.00018751	yes
gene-AT5G41090	gene-AT5G41090	NAC095	NC_003076.8:16445654-16446673	Col	pkr2-2	OK	0	0.56142	10	#NAME?	5e-05	0.00018751	yes
gene-AT5G47000	gene-AT5G47000	AT5G47000	NC_003076.8:19068802-19070333	Col	pkr2-2	OK	0	0.615373	10	#NAME?	5e-05	0.00018751	yes
gene-AT5G50800	gene-AT5G50800	SWEET13	NC_003076.8:20665067-20667312	Col	pkr2-2	OK	0	0.729012	10	#NAME?	5e-05	0.00018751	yes
gene-AT5G53486	gene-AT5G53486	AT5G53486	NC_003076.8:21721666-21722838	Col	pkr2-2	OK	0	0.775663	10	#NAME?	5e-05	0.00018751	yes
gene-AT5G54060	gene-AT5G54060	UF3GT	NC_003076.8:21936745-21938396	Col	pkr2-2	OK	0	0.953332	10	#NAME?	5e-05	0.00018751	yes
gene-AT5G59305	gene-AT5G59305	AT5G59305	NC_003076.8:23923183-23923929	Col	pkr2-2	OK	0	1.27736	10	#NAME?	5e-05	0.00018751	yes
gene-AT5G60000	gene-AT5G60000	AT5G60000	NC_003076.8:24159293-24159780	Col	pkr2-2	OK	0	4.14495	10	#NAME?	5e-05	0.00018751	yes
gene-AT5G62165	gene-AT5G62165	AGL42	NC_003076.8:24964645-24968607	Col	pkr2-2	OK	0	0.537647	10	#NAME?	5e-05	0.00018751	yes
gene-AT5G65080	gene-AT5G65080	MAF5	NC_003076.8:25997503-26002619	Col	pkr2-2	OK	0	3.14551	10	#NAME?	5e-05	0.00018751	yes
gene-AT5G66816	gene-AT5G66816	AT5G66816	NC_003076.8:26681350-26681950	Col	pkr2-2	OK	0	1.17416	10	#NAME?	5e-05	0.00018751	yes
gene-AT1G04357	gene-AT1G04357	AT1G04357	NC_003070.9:1523560-1524069	Col	pkr2-2	OK	0	1.08307	10	#NAME?	0.0001	0.000360887	yes
gene-AT3G48450	gene-AT3G48450	AT3G48450	NC_003074.8:17943932-17945138	Col	pkr2-2	OK	0	0.521738	10	#NAME?	0.0001	0.000360887	yes
gene-AT1G66145	gene-AT1G66145	CLE18	NC_003070.9:24628529-24628835	Col	pkr2-2	OK	0	8.10626	10	#NAME?	0.00025	0.00084394	yes
gene-AT3G29173	gene-AT3G29173	AT3G29173	NC_003074.8:11138403-11139178	Col	pkr2-2	OK	0	1.99506	10	#NAME?	0.00025	0.00084394	yes
gene-AT3G61175	gene-AT3G61175	LCR52	NC_003074.8:22642982-22643309	Col	pkr2-2	OK	0	53.2753	10	#NAME?	0.00025	0.00084394	yes
gene-AT4G12735	gene-AT4G12735	AT4G12735	NC_003075.7:7493715-7494234	Col	pkr2-2	OK	0	1.02956	10	#NAME?	0.00025	0.00084394	yes
gene-AT4G35783	gene-AT4G35783	RTFL6	NC_003075.7:16952405-16952947	Col	pkr2-2	OK	0	0.833446	10	#NAME?	0.00025	0.00084394	yes
gene-AT5G43510	gene-AT5G43510	LURE1.2	NC_003076.8:17474048-17474485	Col	pkr2-2	OK	0	3.82786	10	#NAME?	0.00025	0.00084394	yes
gene-AT5G60945	gene-AT5G60945	AT5G60945	NC_003076.8:24526244-24526636	Col	pkr2-2	OK	0	2.35306	10	#NAME?	0.00025	0.00084394	yes
gene-AT4G37225	gene-AT4G37225	AT4G37225	NC_003075.7:17516209-17517587	Col	pkr2-2	OK	0	0.505643	10	#NAME?	0.0004	0.00130018	yes
gene-AT1G42700	gene-AT1G42700	AT1G42700	NC_003070.9:16066930-16067592	Col	pkr2-2	OK	0	1.00853	10	#NAME?	0.00065	0.00201767	yes
gene-AT2G18969	gene-AT2G18969	AT2G18969	NC_003071.7:8228999-8229755	Col	pkr2-2	OK	0	0.642345	10	#NAME?	0.0007	0.00215669	yes
gene-AT2G03935	gene-AT2G03935	AT2G03935	NC_003071.7:1227748-1228433	Col	pkr2-2	OK	0	0.529483	10	#NAME?	0.0009	0.00270181	yes
gene-AT1G02705	gene-AT1G02705	AT1G02705	NC_003070.9:589583-590406	Col	pkr2-2	OK	0	1.94155	10	#NAME?	0.001	0.00296854	yes
gene-AT1G20687	gene-AT1G20687	AT1G20687	NC_003070.9:7173008-7173340	Col	pkr2-2	OK	0	15.8876	10	#NAME?	0.00105	0.00309382	yes
gene-AT1G35467	gene-AT1G35467	RALFL5	NC_003070.9:13049113-13049437	Col	pkr2-2	OK	0	2.51145	10	#NAME?	0.00105	0.00309382	yes
gene-AT1G57775	gene-AT1G57775	AT1G57775	NC_003070.9:21399617-21400150	Col	pkr2-2	OK	0	0.758075	10	#NAME?	0.00105	0.00309382	yes
gene-AT2G16367	gene-AT2G16367	AT2G16367	NC_003071.7:7079649-7080075	Col	pkr2-2	OK	0	1.37001	10	#NAME?	0.00105	0.00309382	yes
gene-AT2G20595	gene-AT2G20595	AT2G20595	NC_003071.7:8871517-8872061	Col	pkr2-2	OK	0	1.14175	10	#NAME?	0.00105	0.00309382	yes
gene-AT3G00520	gene-AT3G00520	AT3G00520	NC_003074.8:10934538-10934862	Col	pkr2-2	OK	0	4.39504	10	#NAME?	0.00105	0.00309382	yes
gene-AT3G57840	gene-AT3G57840	AT3G57840	NC_003074.8:21422822-21423287	Col	pkr2-2	OK	0	1.06049	10	#NAME?	0.00105	0.00309382	yes
gene-AT5G09675	gene-AT5G09675	AT5G09675	NC_003076.8:26613887-26614308	Col	pkr2-2	OK	0	1.42351	10	#NAME?	0.00105	0.00309382	yes
gene-AT5G48605	gene-AT5G48605	AT5G48605	NC_003076.8:19710162-19710599	Col	pkr2-2	OK	0	3.00226	10	#NAME?	0.00105	0.00309382	yes
gene-AT1G64560	gene-AT1G64560	AT1G64560	NC_003070.9:23973728-23974789	Col	pkr2-2	OK	0	0.671677	10	#NAME?	0.0017	0.00475125	yes
gene-AT1G06830	gene-AT1G06830	AT1G06830	NC_003070.9:2097105-2097655	Col	pkr2-2	OK	0	0.504463	10	#NAME?	0.0102	0.0231386	yes
gene-AT1G07747	gene-AT1G07747	AT1G07747	NC_003070.9:2403557-2403845	Col	pkr2-2	OK	0	2.67479	10	#NAME?	0.0102	0.0231386	yes
gene-AT1G48422	gene-AT1G48422	AT1G48422	NC_003070.9:17899421-17900707	Col	pkr2-2	OK	0	2.20448	10	#NAME?	0.0102	0.0231386	yes
gene-AT2G09285	gene-AT2G09285	AT2G09285	NC_003071.7:17358650-17359050	Col	pkr2-2	OK	0	1.24099	10	#NAME?	0.0102	0.0231386	yes
gene-AT3G21825	gene-AT3G21825	AT3G21825	NC_003074.8:7692121-7692488	Col	pkr2-2	OK	0	3.01039	10	#NAME?	0.0102	0.0231386	yes
gene-AT3G27329	gene-AT3G27329	AT3G27329	NC_003074.8:10114191-10114560	Col	pkr2-2	OK	0	1.70865	10	#NAME?	0.0102	0.0231386	yes
gene-ArthCp072	gene-ArthCp072	rpl32	NC_000932.1:113448-113607	Col	pkr2-2	OK	0	126.344	10	#NAME?	0.0102	0.0231386	yes
gene-AT2G08690	gene-AT2G08690	AT2G08690	NC_003071.7:14704506-14707426	Col	pkr2-2	OK	0	0.534933	10	#NAME?	0.01975	0.0412107	yes

## Sheet: pkl-1 vs Col-0
test_id	gene_id	gene	locus	sample_1	sample_2	status	value_1	value_2	log2(fold_change)	test_stat	p_value	q_value	significant
gene-AT1G02813	gene-AT1G02813	AT1G02813	NC_003070.9:620677-621329	Col	pkl-1	OK	1.17112	0	-10	#NAME?	5e-05	0.000113055	yes
gene-AT1G13400	gene-AT1G13400	NUB	NC_003070.9:4597566-4599141	Col	pkl-1	OK	1.11752	0	-10	#NAME?	5e-05	0.000113055	yes
gene-AT1G24212	gene-AT1G24212	AT1G24212	NC_003070.9:8575875-8576245	Col	pkl-1	OK	25.177	0	-10	#NAME?	5e-05	0.000113055	yes
gene-AT1G50650	gene-AT1G50650	AT1G50650	NC_003070.9:18763639-18764367	Col	pkl-1	OK	1.03919	0	-10	#NAME?	5e-05	0.000113055	yes
gene-AT1G56680	gene-AT1G56680	AT1G56680	NC_003070.9:21250247-21251488	Col	pkl-1	OK	1.13654	0	-10	#NAME?	5e-05	0.000113055	yes
gene-AT1G60983	gene-AT1G60983	SCRL8	NC_003070.9:22455319-22455589	Col	pkl-1	OK	13.6222	0	-10	#NAME?	5e-05	0.000113055	yes
gene-AT1G61060	gene-AT1G61060	AT1G61060	NC_003070.9:22488547-22489711	Col	pkl-1	OK	0.699273	0	-10	#NAME?	5e-05	0.000113055	yes
gene-AT1G70040	gene-AT1G70040	AT1G70040	NC_003070.9:26381232-26382131	Col	pkl-1	OK	0.82954	0	-10	#NAME?	5e-05	0.000113055	yes
gene-AT1G75050	gene-AT1G75050	AT1G75050	NC_003070.9:28180056-28181246	Col	pkl-1	OK	1.26576	0	-10	#NAME?	5e-05	0.000113055	yes
gene-AT1G77655	gene-AT1G77655	AT1G77655	NC_003070.9:29182607-29183172	Col	pkl-1	OK	0.951381	0	-10	#NAME?	5e-05	0.000113055	yes
gene-AT2G31083	gene-AT2G31083	CLE5	NC_003071.7:13252075-13252914	Col	pkl-1	OK	0.645689	0	-10	#NAME?	5e-05	0.000113055	yes
gene-AT2G31620	gene-AT2G31620	AT2G31620	NC_003071.7:13451990-13452908	Col	pkl-1	OK	2.64186	0	-10	#NAME?	5e-05	0.000113055	yes
gene-AT2G35270	gene-AT2G35270	GIK	NC_003071.7:14856663-14858134	Col	pkl-1	OK	0.588286	0	-10	#NAME?	5e-05	0.000113055	yes
gene-AT2G48140	gene-AT2G48140	EDA4	NC_003071.7:19686332-19687664	Col	pkl-1	OK	0.70903	0	-10	#NAME?	5e-05	0.000113055	yes
gene-AT3G29633	gene-AT3G29633	AT3G29633	NC_003074.8:11452508-11453528	Col	pkl-1	OK	0.579814	0	-10	#NAME?	5e-05	0.000113055	yes
gene-AT3G51680	gene-AT3G51680	SDR2	NC_003074.8:19173483-19174739	Col	pkl-1	OK	0.720786	0	-10	#NAME?	5e-05	0.000113055	yes
gene-AT3G60650	gene-AT3G60650	AT3G60650	NC_003074.8:22419114-22420517	Col	pkl-1	OK	1.69047	0	-10	#NAME?	5e-05	0.000113055	yes
gene-AT4G06180	gene-AT4G06180	AT4G06180	NC_003075.7:8156980-8157629	Col	pkl-1	OK	2.72951	0	-10	#NAME?	5e-05	0.000113055	yes
gene-AT4G27160	gene-AT4G27160	SESA3	NC_003075.7:13611795-13612563	Col	pkl-1	OK	1.62324	0	-10	#NAME?	5e-05	0.000113055	yes
gene-AT4G35375	gene-AT4G35375	AT4G35375	NC_003075.7:16817887-16818733	Col	pkl-1	OK	1.32781	0	-10	#NAME?	5e-05	0.000113055	yes
gene-AT4G38000	gene-AT4G38000	DOF4.7	NC_003075.7:17858350-17859325	Col	pkl-1	OK	1.57276	0	-10	#NAME?	5e-05	0.000113055	yes
gene-AT4G38410	gene-AT4G38410	AT4G38410	NC_003075.7:17980677-17981766	Col	pkl-1	OK	1.68326	0	-10	#NAME?	5e-05	0.000113055	yes
gene-AT5G04937	gene-AT5G04937	AT5G04937	NC_003076.8:1452439-1453521	Col	pkl-1	OK	0.913676	0	-10	#NAME?	5e-05	0.000113055	yes
gene-AT5G07160	gene-AT5G07160	AT5G07160	NC_003076.8:2219970-2220709	Col	pkl-1	OK	1.63434	0	-10	#NAME?	5e-05	0.000113055	yes
gene-AT5G07475	gene-AT5G07475	AT5G07475	NC_003076.8:2364705-2365605	Col	pkl-1	OK	1.43266	0	-10	#NAME?	5e-05	0.000113055	yes
gene-AT5G14750	gene-AT5G14750	MYB66	NC_003076.8:4763371-4764834	Col	pkl-1	OK	0.667983	0	-10	#NAME?	5e-05	0.000113055	yes
gene-AT5G37474	gene-AT5G37474	AT5G37474	NC_003076.8:14875129-14875573	Col	pkl-1	OK	3.48825	0	-10	#NAME?	5e-05	0.000113055	yes
gene-AT5G37520	gene-AT5G37520	AT5G37520	NC_003076.8:14902669-14904211	Col	pkl-1	OK	1.79692	0	-10	#NAME?	5e-05	0.000113055	yes
gene-AT5G44550	gene-AT5G44550	AT5G44550	NC_003076.8:17941841-17943283	Col	pkl-1	OK	1.38436	0	-10	#NAME?	5e-05	0.000113055	yes
gene-AT5G59590	gene-AT5G59590	UGT76E2	NC_003076.8:24008864-24010688	Col	pkl-1	OK	1.3162	0	-10	#NAME?	5e-05	0.000113055	yes
gene-AT5G63225	gene-AT5G63225	AT5G63225	NC_003076.8:25356132-25356767	Col	pkl-1	OK	1.3791	0	-10	#NAME?	5e-05	0.000113055	yes
gene-AT5G66780	gene-AT5G66780	AT5G66780	NC_003076.8:26663499-26664436	Col	pkl-1	OK	0.552001	0	-10	#NAME?	5e-05	0.000113055	yes
gene-AT1G48940	gene-AT1G48940	ENODL6	NC_003070.9:18105807-18106455	Col	pkl-1	OK	0.757875	0	-10	#NAME?	0.00015	0.000324856	yes
gene-AT2G15610	gene-AT2G15610	AT2G15610	NC_003071.7:6806032-6806764	Col	pkl-1	OK	0.833266	0	-10	#NAME?	0.00015	0.000324856	yes
gene-AT3G23727	gene-AT3G23727	SCRL12	NC_003074.8:8544797-8545613	Col	pkl-1	OK	0.690476	0	-10	#NAME?	0.00015	0.000324856	yes
gene-AT3G29700	gene-AT3G29700	AT3G29700	NC_003074.8:11545356-11545932	Col	pkl-1	OK	1.53512	0	-10	#NAME?	0.00015	0.000324856	yes
gene-AT1G68735	gene-AT1G68735	AT1G68735	NC_003070.9:25811864-25812303	Col	pkl-1	OK	5.66057	0	-10	#NAME?	0.0004	0.0008217	yes
gene-AT2G24880	gene-AT2G24880	AT2G24880	NC_003071.7:10590553-10590862	Col	pkl-1	OK	6.17079	0	-10	#NAME?	0.00095	0.00185402	yes
gene-AT2G47844	gene-AT2G47844	AT2G47844	NC_003071.7:19595078-19595439	Col	pkl-1	OK	2.30184	0	-10	#NAME?	0.00095	0.00185402	yes
gene-AT5G38330	gene-AT5G38330	LCR80	NC_003076.8:15317682-15318511	Col	pkl-1	OK	0.811529	0	-10	#NAME?	0.00095	0.00185402	yes
gene-AT1G09215	gene-AT1G09215	AT1G09215	NC_003070.9:13105922-13106230	Col	pkl-1	OK	10.3354	0	-10	#NAME?	0.0078	0.0132594	yes
gene-AT4G12617	gene-AT4G12617	AT4G12617	NC_003075.7:7459179-7459563	Col	pkl-1	OK	1.583	0	-10	#NAME?	0.0078	0.0132594	yes
gene-AT4G29281	gene-AT4G29281	AT4G29281	NC_003075.7:14429176-14429548	Col	pkl-1	OK	1.20043	0	-10	#NAME?	0.0078	0.0132594	yes
gene-AT5G07855	gene-AT5G07855	AT5G07855	NC_003076.8:21154853-21155208	Col	pkl-1	OK	1.41954	0	-10	#NAME?	0.0078	0.0132594	yes
gene-AT5G14995	gene-AT5G14995	AT5G14995	NC_003076.8:4853412-4853718	Col	pkl-1	OK	2.73169	0	-10	#NAME?	0.0078	0.0132594	yes
gene-AT3G08900	gene-AT3G08900	RGP3	NC_003074.8:2706533-2709949	Col	pkl-1	OK	9.79469	0.266927	-5.19748	-5.71825	5e-05	0.000113055	yes
gene-AT5G57920	gene-AT5G57920	ENODL10	NC_003076.8:23453055-23454397	Col	pkl-1	OK	33.8364	0.955226	-5.14659	-10.17	5e-05	0.000113055	yes
gene-AT1G04660	gene-AT1G04660	AT1G04660	NC_003070.9:1300367-1301773	Col	pkl-1	OK	12.7689	0.403744	-4.98305	-10.0881	5e-05	0.000113055	yes
gene-AT1G72140	gene-AT1G72140	AT1G72140	NC_003070.9:27141764-27144490	Col	pkl-1	OK	2.62838	0.0984423	-4.73875	-5.23238	0.0019	0.00355779	yes
gene-AT5G12460	gene-AT5G12460	AT5G12460	NC_003076.8:4043056-4044583	Col	pkl-1	OK	3.16133	0.126922	-4.63852	-4.44334	0.01975	0.0311564	yes
gene-AT5G09970	gene-AT5G09970	CYP78A7	NC_003076.8:3111944-3114239	Col	pkl-1	OK	1.26863	0.0559888	-4.50199	-3.58734	0.01975	0.0311564	yes
gene-AT1G71250	gene-AT1G71250	AT1G71250	NC_003070.9:26860109-26863454	Col	pkl-1	OK	31.9745	1.44453	-4.46825	-5.56927	5e-05	0.000113055	yes
gene-AT1G18520	gene-AT1G18520	TET11	NC_003070.9:6374905-6376333	Col	pkl-1	OK	5.4102	0.259332	-4.38281	-5.29127	0.0005	0.00101612	yes
gene-AT3G50840	gene-AT3G50840	AT3G50840	NC_003074.8:18896128-18898680	Col	pkl-1	OK	1.46321	0.0703637	-4.37816	-3.35251	0.0014	0.00266972	yes
gene-AT1G10790	gene-AT1G10790	AT1G10790	NC_003070.9:3596263-3597847	Col	pkl-1	OK	15.575	0.807368	-4.26986	-10.6537	5e-05	0.000113055	yes
gene-AT5G22810	gene-AT5G22810	AT5G22810	NC_003076.8:7621501-7627037	Col	pkl-1	OK	63.2653	3.35081	-4.23883	-20.9993	5e-05	0.000113055	yes
gene-AT5G65410	gene-AT5G65410	HB25	NC_003076.8:26136001-26137554	Col	pkl-1	OK	1.87949	0.101416	-4.21198	-3.8112	0.01975	0.0311564	yes
gene-AT5G38160	gene-AT5G38160	AT5G38160	NC_003076.8:15225766-15226208	Col	pkl-1	OK	104.743	5.67806	-4.20531	-12.7464	5e-05	0.000113055	yes
gene-AT3G12880	gene-AT3G12880	AT3G12880	NC_003074.8:4095413-4096236	Col	pkl-1	OK	19.1318	1.03808	-4.20398	-9.61822	5e-05	0.000113055	yes
gene-AT4G32340	gene-AT4G32340	AT4G32340	NC_003075.7:15608904-15614544	Col	pkl-1	OK	9.72639	0.529163	-4.20012	-5.79812	5e-05	0.000113055	yes
gene-AT5G03820	gene-AT5G03820	AT5G03820	NC_003076.8:1015585-1017514	Col	pkl-1	OK	26.5511	1.51394	-4.13239	-16.1451	5e-05	0.000113055	yes
gene-AT4G27420	gene-AT4G27420	ABCG9	NC_003075.7:13712198-13714797	Col	pkl-1	OK	10.2551	0.590008	-4.11947	-13.1362	5e-05	0.000113055	yes
gene-AT2G42530	gene-AT2G42530	COR15B	NC_003071.7:17704740-17710433	Col	pkl-1	OK	4.81245	0.282342	-4.09126	-4.47547	0.00105	0.00203601	yes
gene-AT1G48930	gene-AT1G48930	GH9C1	NC_003070.9:18098080-18104768	Col	pkl-1	OK	16.0985	0.982034	-4.03501	-5.59572	5e-05	0.000113055	yes
gene-AT3G61910	gene-AT3G61910	NAC066	NC_003074.8:22929005-22930456	Col	pkl-1	OK	2.03042	0.129964	-3.96559	-3.46436	0.0198	0.0312155	yes
gene-AT2G45190	gene-AT2G45190	AFO	NC_003071.7:18628251-18630779	Col	pkl-1	OK	5.51478	0.353725	-3.9626	-4.93209	5e-05	0.000113055	yes
gene-AT3G26610	gene-AT3G26610	AT3G26610	NC_003074.8:9776957-9780553	Col	pkl-1	OK	1.43814	0.0952546	-3.91628	-4.68278	0.0198	0.0312155	yes
gene-AT2G27380	gene-AT2G27380	EPR1	NC_003071.7:11713410-11715774	Col	pkl-1	OK	7.12038	0.48562	-3.87406	-11.7759	5e-05	0.000113055	yes
gene-AT1G23200	gene-AT1G23200	AT1G23200	NC_003070.9:8227132-8229661	Col	pkl-1	OK	7.01241	0.485595	-3.85208	-10.6154	5e-05	0.000113055	yes
gene-AT5G54210	gene-AT5G54210	AT5G54210	NC_003076.8:22008611-22009532	Col	pkl-1	OK	1.03826	0.0743503	-3.80369	-2.99818	0.0026	0.00476595	yes
gene-AT1G52070	gene-AT1G52070	AT1G52070	NC_003070.9:19364808-19366925	Col	pkl-1	OK	3.69704	0.267566	-3.7884	-5.4294	0.00015	0.000324856	yes
gene-AT2G25980	gene-AT2G25980	AT2G25980	NC_003071.7:11077437-11079968	Col	pkl-1	OK	2.65996	0.194833	-3.77109	-5.48346	0.0001	0.000220429	yes
gene-AT3G62950	gene-AT3G62950	AT3G62950	NC_003074.8:23266226-23267090	Col	pkl-1	OK	6.53103	0.478603	-3.77041	-5.60465	0.0002	0.000427471	yes
gene-AT1G75120	gene-AT1G75120	RRA1	NC_003070.9:28196856-28198945	Col	pkl-1	OK	5.50995	0.408252	-3.7545	-8.42758	5e-05	0.000113055	yes
gene-AT5G58850	gene-AT5G58850	MYB119	NC_003076.8:23763944-23765556	Col	pkl-1	OK	1.33616	0.0998937	-3.74155	-3.03198	0.0201	0.0316409	yes
gene-AT2G02120	gene-AT2G02120	PDF2.1	NC_003071.7:538249-539123	Col	pkl-1	OK	5.68049	0.424734	-3.74138	-3.53253	0.02015	0.0317146	yes
gene-AT2G19590	gene-AT2G19590	ACO1	NC_003071.7:8475275-8477733	Col	pkl-1	OK	4.17486	0.316505	-3.72143	-7.94766	5e-05	0.000113055	yes
gene-AT3G55500	gene-AT3G55500	EXPA16	NC_003074.8:20574751-20576249	Col	pkl-1	OK	1.9735	0.153396	-3.68542	-3.7232	0.0024	0.0044209	yes
gene-AT1G07473	gene-AT1G07473	AT1G07473	NC_003070.9:2294565-2295489	Col	pkl-1	OK	6.27533	0.491408	-3.6747	-6.01529	0.0001	0.000220429	yes
gene-AT2G43870	gene-AT2G43870	AT2G43870	NC_003071.7:18166335-18168381	Col	pkl-1	OK	0.994495	0.0794881	-3.64515	-3.18672	0.0051	0.00893184	yes
gene-AT3G53280	gene-AT3G53280	CYP71B5	NC_003074.8:19755688-19757613	Col	pkl-1	OK	10.2021	0.82778	-3.62347	-11.7094	5e-05	0.000113055	yes
gene-AT3G10340	gene-AT3G10340	PAL4	NC_003074.8:3203987-3208135	Col	pkl-1	OK	15.4436	1.26064	-3.61478	-18.586	5e-05	0.000113055	yes
gene-AT5G38170	gene-AT5G38170	AT5G38170	NC_003076.8:15227637-15228081	Col	pkl-1	OK	199.846	16.4327	-3.60425	-18.13	5e-05	0.000113055	yes
gene-AT1G06080	gene-AT1G06080	ADS1	NC_003070.9:1843462-1846311	Col	pkl-1	OK	31.833	2.62024	-3.60276	-17.5606	5e-05	0.000113055	yes
gene-AT1G04380	gene-AT1G04380	AT1G04380	NC_003070.9:1176543-1178488	Col	pkl-1	OK	15.6084	1.29199	-3.59466	-13.4507	5e-05	0.000113055	yes
gene-AT5G51210	gene-AT5G51210	OLEO3	NC_003076.8:20820067-20820944	Col	pkl-1	OK	3.91997	0.324957	-3.59252	-3.59588	0.0031	0.00561479	yes
gene-AT1G80220	gene-AT1G80220	AT1G80220	NC_003070.9:30167838-30168606	Col	pkl-1	OK	2.45042	0.205304	-3.5772	-3.55591	0.00525	0.00917357	yes
gene-AT5G55440	gene-AT5G55440	AT5G55440	NC_003076.8:22465692-22467209	Col	pkl-1	OK	2.377	0.204532	-3.53874	-4.21602	0.0012	0.002308	yes
gene-AT3G26760	gene-AT3G26760	AT3G26760	NC_003074.8:9843459-9845176	Col	pkl-1	OK	1.07163	0.0935453	-3.51799	-3.11433	0.00525	0.00917357	yes
gene-AT1G76610	gene-AT1G76610	AT1G76610	NC_003070.9:28750871-28751875	Col	pkl-1	OK	10.4997	0.917362	-3.51672	-8.60713	5e-05	0.000113055	yes
gene-AT3G24605	gene-AT3G24605	AT3G24605	NC_003074.8:8973519-8974867	Col	pkl-1	OK	4.08303	0.358333	-3.51027	-4.97826	0.001	0.00194512	yes
gene-AT1G15150	gene-AT1G15150	AT1G15150	NC_003070.9:5212474-5215042	Col	pkl-1	OK	5.17041	0.456235	-3.50243	-8.76423	5e-05	0.000113055	yes
gene-AT3G12900	gene-AT3G12900	AT3G12900	NC_003074.8:4104462-4106341	Col	pkl-1	OK	1.65325	0.149086	-3.47109	-3.56501	0.00405	0.0072186	yes
gene-AT5G38010	gene-AT5G38010	AT5G38010	NC_003076.8:15158196-15160314	Col	pkl-1	OK	1.60572	0.147326	-3.44615	-4.03553	0.00145	0.00276136	yes
gene-AT3G17155	gene-AT3G17155	AT3G17155	NC_003074.8:5850743-5851397	Col	pkl-1	OK	23.1174	2.14427	-3.43042	-5.08255	0.00015	0.000324856	yes
gene-AT2G05914	gene-AT2G05914	AT2G05914	NC_003071.7:2263123-2264543	Col	pkl-1	OK	1.93787	0.180361	-3.42551	-3.50512	0.00055	0.00111059	yes
gene-AT3G25770	gene-AT3G25770	AOC2	NC_003074.8:9406668-9408071	Col	pkl-1	OK	2.83288	0.264804	-3.41928	-4.63655	0.00045	0.000919198	yes
gene-AT3G14630	gene-AT3G14630	CYP72A9	NC_003074.8:4917326-4919702	Col	pkl-1	OK	1.17824	0.110954	-3.40861	-3.37086	0.0008	0.00157876	yes
gene-AT1G59920	gene-AT1G59920	AT1G59920	NC_003070.9:22059423-22059842	Col	pkl-1	OK	56.8385	5.37138	-3.40351	-9.03591	5e-05	0.000113055	yes
gene-AT5G14070	gene-AT5G14070	ROXY2	NC_003076.8:4541779-4542585	Col	pkl-1	OK	2.20979	0.211407	-3.38581	-2.72018	0.02245	0.0350383	yes
gene-AT3G45730	gene-AT3G45730	AT3G45730	NC_003074.8:16789779-16790690	Col	pkl-1	OK	4.10143	0.405819	-3.33722	-4.40828	0.00055	0.00111059	yes
gene-AT5G62630	gene-AT5G62630	HIPL2	NC_003076.8:25143517-25146587	Col	pkl-1	OK	0.851405	0.0842695	-3.33676	-3.93551	0.0039	0.00696746	yes
gene-AT1G31710	gene-AT1G31710	AT1G31710	NC_003070.9:11349696-11355587	Col	pkl-1	OK	0.616124	0.0614939	-3.3247	-3.11998	0.02265	0.0353117	yes
gene-AT1G75250	gene-AT1G75250	RL6	NC_003070.9:28244316-28245581	Col	pkl-1	OK	23.1372	2.31835	-3.31904	-7.96859	5e-05	0.000113055	yes
gene-AT3G09270	gene-AT3G09270	GSTU8	NC_003074.8:2848182-2849686	Col	pkl-1	OK	0.968625	0.0971552	-3.31758	-2.59897	0.02125	0.0332933	yes
gene-AT3G20810	gene-AT3G20810	JMJD5	NC_003074.8:7275644-7278420	Col	pkl-1	OK	11.5095	1.15595	-3.31568	-11.7617	5e-05	0.000113055	yes
gene-AT2G39060	gene-AT2G39060	SWEET9	NC_003071.7:16306490-16308362	Col	pkl-1	OK	11.3915	1.1503	-3.30787	-10.2747	5e-05	0.000113055	yes
gene-AT4G27140	gene-AT4G27140	SESA1	NC_003075.7:13607328-13608031	Col	pkl-1	OK	5.60563	0.569918	-3.29805	-4.44444	0.0006	0.0012046	yes
gene-AT2G19070	gene-AT2G19070	SHT	NC_003071.7:8256920-8261985	Col	pkl-1	OK	0.886858	0.0902432	-3.29681	-2.94881	0.00915	0.015359	yes
gene-AT5G38180	gene-AT5G38180	AT5G38180	NC_003076.8:15229809-15230243	Col	pkl-1	OK	39.3738	4.12148	-3.256	-7.95373	5e-05	0.000113055	yes
gene-AT4G38080	gene-AT4G38080	AT4G38080	NC_003075.7:17881503-17883612	Col	pkl-1	OK	4.47575	0.468717	-3.25534	-5.41061	0.0001	0.000220429	yes
gene-AT4G32100	gene-AT4G32100	AT4G32100	NC_003075.7:15511756-15512218	Col	pkl-1	OK	30.345	3.20846	-3.24151	-4.85294	0.00035	0.000724216	yes
gene-AT3G14550	gene-AT3G14550	GGPS3	NC_003074.8:4884562-4887487	Col	pkl-1	OK	9.75125	1.03912	-3.23023	-8.0649	5e-05	0.000113055	yes
gene-AT5G09520	gene-AT5G09520	PELPK2	NC_003076.8:2958156-2958971	Col	pkl-1	OK	1.7431	0.18749	-3.21677	-3.11135	0.00685	0.0117629	yes
gene-AT5G52150	gene-AT5G52150	AT5G52150	NC_003076.8:21189987-21191303	Col	pkl-1	OK	5.10654	0.554493	-3.2031	-4.82565	0.00505	0.00885128	yes
gene-AT2G34020	gene-AT2G34020	AT2G34020	NC_003071.7:14371074-14373901	Col	pkl-1	OK	1.64647	0.180872	-3.18633	-5.15981	5e-05	0.000113055	yes
gene-AT4G09462	gene-AT4G09462	AT4G09462	NC_003075.7:5996802-5997270	Col	pkl-1	OK	47.4362	5.22995	-3.18112	-9.48993	5e-05	0.000113055	yes
gene-AT2G17750	gene-AT2G17750	NIP1	NC_003071.7:7709191-7711151	Col	pkl-1	OK	19.773	2.20196	-3.16667	-13.6565	5e-05	0.000113055	yes
gene-AT4G02830	gene-AT4G02830	AT4G02830	NC_003075.7:1262244-1264101	Col	pkl-1	OK	14.9948	1.6996	-3.14119	-8.70513	5e-05	0.000113055	yes
gene-AT1G72600	gene-AT1G72600	AT1G72600	NC_003070.9:27338061-27340328	Col	pkl-1	OK	1.51332	0.17222	-3.13539	-2.06916	0.0037	0.00663216	yes
gene-AT1G76500	gene-AT1G76500	SOB3	NC_003070.9:28704962-28706691	Col	pkl-1	OK	6.04104	0.688026	-3.13426	-9.20759	5e-05	0.000113055	yes
gene-AT3G61113	gene-AT3G61113	AT3G61113	NC_003074.8:22614384-22615577	Col	pkl-1	OK	3.16496	0.361513	-3.13007	-3.37277	0.02585	0.0398514	yes
gene-AT1G68640	gene-AT1G68640	PAN	NC_003070.9:25768538-25772650	Col	pkl-1	OK	6.97568	0.798135	-3.12763	-10.2476	5e-05	0.000113055	yes
gene-AT4G03965	gene-AT4G03965	AT4G03965	NC_003075.7:1889359-1890412	Col	pkl-1	OK	2.41593	0.280165	-3.10823	-3.66833	0.00205	0.00381678	yes
gene-AT2G18620	gene-AT2G18620	AT2G18620	NC_003071.7:8078173-8079537	Col	pkl-1	OK	1.17998	0.137552	-3.10072	-3.0886	0.00375	0.00671454	yes
gene-AT5G26260	gene-AT5G26260	AT5G26260	NC_003076.8:9200270-9202461	Col	pkl-1	OK	0.862897	0.101967	-3.08108	-2.86957	0.0277	0.0424374	yes
gene-AT2G42540	gene-AT2G42540	COR15A	NC_003071.7:17710440-17712330	Col	pkl-1	OK	17.9382	2.1329	-3.07215	-7.59049	5e-05	0.000113055	yes
gene-AT3G62550	gene-AT3G62550	AT3G62550	NC_003074.8:23135629-23137173	Col	pkl-1	OK	6.49121	0.773801	-3.06845	-7.49498	5e-05	0.000113055	yes
gene-AT2G23510	gene-AT2G23510	SDT	NC_003071.7:10011480-10013533	Col	pkl-1	OK	1.27304	0.152276	-3.06352	-3.11871	0.00755	0.0128685	yes
gene-AT3G24780	gene-AT3G24780	AT3G24780	NC_003074.8:9049089-9051752	Col	pkl-1	OK	0.509111	0.0611544	-3.05745	-3.62719	0.02205	0.0344599	yes
gene-AT4G30067	gene-AT4G30067	LCR63	NC_003075.7:14696073-14696597	Col	pkl-1	OK	20.3963	2.4663	-3.04789	-3.59768	0.00215	0.00399214	yes
gene-AT5G62730	gene-AT5G62730	AT5G62730	NC_003076.8:25197460-25200386	Col	pkl-1	OK	0.648984	0.0785854	-3.04585	-2.81248	0.0123	0.0201905	yes
gene-AT2G47770	gene-AT2G47770	TSPO	NC_003071.7:19568463-19569507	Col	pkl-1	OK	1.774	0.215812	-3.03916	-3.04566	0.0081	0.0137155	yes
gene-AT3G50730	gene-AT3G50730	AT3G50730	NC_003074.8:18851532-18853137	Col	pkl-1	OK	1.10147	0.134239	-3.03656	-2.42475	0.0282	0.0431238	yes
gene-AT5G03930	gene-AT5G03930	AT5G03930	NC_003076.8:1059503-1063425	Col	pkl-1	OK	5.2601	0.65463	-3.00634	-2.25909	0.0227	0.0353703	yes
gene-AT5G49040	gene-AT5G49040	AT5G49040	NC_003076.8:19871190-19883297	Col	pkl-1	OK	79.9807	10.0556	-2.99165	-4.23655	5e-05	0.000113055	yes
gene-AT2G34430	gene-AT2G34430	LHB1B1	NC_003071.7:14524606-14525918	Col	pkl-1	OK	31.2537	3.9331	-2.99029	-17.782	5e-05	0.000113055	yes
gene-AT4G01950	gene-AT4G01950	GPAT3	NC_003075.7:844341-846814	Col	pkl-1	OK	4.77152	0.603635	-2.9827	-8.34667	5e-05	0.000113055	yes
gene-AT3G24650	gene-AT3G24650	ABI3	NC_003074.8:8997369-9001185	Col	pkl-1	OK	1.36027	0.174772	-2.96034	-5.92034	5e-05	0.000113055	yes
gene-AT1G19320	gene-AT1G19320	AT1G19320	NC_003070.9:6679280-6680252	Col	pkl-1	OK	38.7955	4.99867	-2.95627	-14.8047	5e-05	0.000113055	yes
gene-AT1G34760	gene-AT1G34760	GRF11	NC_003070.9:12743721-12745748	Col	pkl-1	OK	2.03275	0.263093	-2.94979	-3.86377	0.0012	0.002308	yes
gene-AT2G16230	gene-AT2G16230	AT2G16230	NC_003071.7:7035377-7038395	Col	pkl-1	OK	2.51257	0.326235	-2.94518	-5.65661	5e-05	0.000113055	yes
gene-AT3G20750	gene-AT3G20750	GATA29	NC_003074.8:7254738-7256140	Col	pkl-1	OK	33.0399	4.31241	-2.93764	-11.8447	5e-05	0.000113055	yes
gene-AT5G56870	gene-AT5G56870	BGAL4	NC_003076.8:23003908-23009709	Col	pkl-1	OK	63.1965	8.25369	-2.93673	-44.2024	5e-05	0.000113055	yes
gene-AT1G04778	gene-AT1G04778	AT1G04778	NC_003070.9:1339587-1343793	Col	pkl-1	OK	1.86295	0.244415	-2.93019	-2.30577	0.01615	0.0259416	yes
gene-AT1G16370	gene-AT1G16370	2006-10-01	NC_003070.9:5596632-5601367	Col	pkl-1	OK	1.94491	0.257844	-2.91514	-4.67488	5e-05	0.000113055	yes
gene-AT2G36750	gene-AT2G36750	UGT73C1	NC_003071.7:15410375-15412064	Col	pkl-1	OK	7.37736	0.996838	-2.88767	-10.0664	5e-05	0.000113055	yes
gene-AT3G29300	gene-AT3G29300	AT3G29300	NC_003074.8:11246749-11247873	Col	pkl-1	OK	5.61815	0.759375	-2.88721	-4.74462	5e-05	0.000113055	yes
gene-AT4G29030	gene-AT4G29030	AT4G29030	NC_003075.7:14307194-14308022	Col	pkl-1	OK	46.6689	6.36636	-2.87392	-15.7136	5e-05	0.000113055	yes
gene-AT5G18470	gene-AT5G18470	AT5G18470	NC_003076.8:6127796-6131120	Col	pkl-1	OK	40.8181	5.69049	-2.84258	-10.3153	5e-05	0.000113055	yes
gene-AT3G21080	gene-AT3G21080	AT3G21080	NC_003074.8:7388257-7390031	Col	pkl-1	OK	0.791408	0.111385	-2.82887	-2.18742	0.02505	0.03872	yes
gene-AT1G78520	gene-AT1G78520	AT1G78520	NC_003070.9:29537805-29538712	Col	pkl-1	OK	10.9492	1.54162	-2.8283	-5.55872	5e-05	0.000113055	yes
gene-AT5G39260	gene-AT5G39260	EXPA21	NC_003076.8:15724476-15727458	Col	pkl-1	OK	1307.17	184.952	-2.82122	-78.6967	5e-05	0.000113055	yes
gene-AT5G14895	gene-AT5G14895	AT5G14895	NC_003076.8:4820829-4821859	Col	pkl-1	OK	1.27866	0.181256	-2.81853	-2.7608	0.0323	0.0487424	yes
gene-AT2G29370	gene-AT2G29370	AT2G29370	NC_003071.7:12606011-12607618	Col	pkl-1	OK	19.1795	2.72597	-2.81472	-12.4361	5e-05	0.000113055	yes
gene-AT1G21970	gene-AT1G21970	LEC1	NC_003070.9:7727576-7729649	Col	pkl-1	OK	93.9107	13.4387	-2.80489	-24.8311	5e-05	0.000113055	yes
gene-AT1G35630	gene-AT1G35630	AT1G35630	NC_003070.9:13162965-13164512	Col	pkl-1	OK	1.44013	0.206559	-2.80157	-3.19341	0.01315	0.021469	yes
gene-AT5G09480	gene-AT5G09480	AT5G09480	NC_003076.8:2950861-2951701	Col	pkl-1	OK	1.32111	0.192319	-2.78018	-2.1867	0.03205	0.0484018	yes
gene-AT5G24920	gene-AT5G24920	GDU5	NC_003076.8:8584534-8585297	Col	pkl-1	OK	1.4208	0.2074	-2.77622	-2.6849	0.01325	0.021611	yes
gene-AT2G34700	gene-AT2G34700	AT2G34700	NC_003071.7:14634089-14635627	Col	pkl-1	OK	101.877	14.93	-2.77054	-22.0105	5e-05	0.000113055	yes
gene-AT5G13600	gene-AT5G13600	AT5G13600	NC_003076.8:4380431-4382497	Col	pkl-1	OK	5.30954	0.780289	-2.76651	-8.76647	5e-05	0.000113055	yes
gene-AT1G09480	gene-AT1G09480	AT1G09480	NC_003070.9:3057974-3060757	Col	pkl-1	OK	1.64924	0.242753	-2.76424	-3.29626	0.0022	0.00407738	yes
gene-AT5G17960	gene-AT5G17960	AT5G17960	NC_003076.8:5945627-5947464	Col	pkl-1	OK	0.93868	0.140104	-2.74414	-3.20292	0.00395	0.00705425	yes
gene-AT5G07000	gene-AT5G07000	ST2B	NC_003076.8:2171366-2173015	Col	pkl-1	OK	1.89399	0.283076	-2.74217	-4.99666	0.0001	0.000220429	yes
gene-AT1G30250	gene-AT1G30250	AT1G30250	NC_003070.9:10646841-10647650	Col	pkl-1	OK	1.26561	0.18959	-2.73888	-2.59724	0.01325	0.021611	yes
gene-AT3G59510	gene-AT3G59510	AT3G59510	NC_003074.8:21988388-21989847	Col	pkl-1	OK	1.64151	0.245957	-2.73855	-4.31339	0.0011	0.00212737	yes
gene-AT5G58860	gene-AT5G58860	CYP86A1	NC_003076.8:23765790-23768111	Col	pkl-1	OK	0.799873	0.119944	-2.73741	-3.36925	0.00935	0.0156788	yes
gene-AT5G36904	gene-AT5G36904	AT5G36904	NC_003076.8:14556140-14556625	Col	pkl-1	OK	13.0962	1.97531	-2.729	-4.70377	5e-05	0.000113055	yes
gene-AT5G16570	gene-AT5G16570	GLN1%3B4	NC_003076.8:5421588-5424749	Col	pkl-1	OK	4.97668	0.752017	-2.72635	-7.68866	5e-05	0.000113055	yes
gene-AT5G53950	gene-AT5G53950	CUC2	NC_003076.8:21901703-21903854	Col	pkl-1	OK	4.61655	0.699515	-2.72239	-7.18759	5e-05	0.000113055	yes
gene-AT3G26270	gene-AT3G26270	CYP71B25	NC_003074.8:9627561-9629200	Col	pkl-1	OK	4.98169	0.755619	-2.7209	-7.7738	5e-05	0.000113055	yes
gene-AT1G32583	gene-AT1G32583	AT1G32583	NC_003070.9:11785805-11788286	Col	pkl-1	OK	34.3003	5.28346	-2.69866	-9.18866	5e-05	0.000113055	yes
gene-AT1G52690	gene-AT1G52690	LEA7	NC_003070.9:19619723-19623461	Col	pkl-1	OK	1.26948	0.195733	-2.69728	-1.89706	0.01365	0.022207	yes
gene-AT3G12840	gene-AT3G12840	AT3G12840	NC_003074.8:4085430-4085970	Col	pkl-1	OK	1.14191	0.176602	-2.69287	-2.28628	0.00375	0.00671454	yes
gene-AT3G16300	gene-AT3G16300	AT3G16300	NC_003074.8:5525321-5526212	Col	pkl-1	OK	19.1597	2.97998	-2.6847	-9.72021	5e-05	0.000113055	yes
gene-AT3G28080	gene-AT3G28080	UMAMIT47	NC_003074.8:10451402-10455323	Col	pkl-1	OK	1.49976	0.23421	-2.67886	-2.157	0.0004	0.0008217	yes
gene-AT5G49665	gene-AT5G49665	AT5G49665	NC_003076.8:20166890-20169923	Col	pkl-1	OK	0.741129	0.116684	-2.66711	-3.81292	0.00095	0.00185402	yes
gene-AT1G67810	gene-AT1G67810	SUFE2	NC_003070.9:25426233-25427461	Col	pkl-1	OK	1.12432	0.177441	-2.66365	-3.00065	0.0146	0.023631	yes
gene-AT4G39650	gene-AT4G39650	GGT2	NC_003075.7:18403559-18406025	Col	pkl-1	OK	849.654	134.864	-2.65537	-113.688	5e-05	0.000113055	yes
gene-AT5G60553	gene-AT5G60553	AT5G60553	NC_003076.8:24343168-24343558	Col	pkl-1	OK	82.7298	13.1976	-2.64813	-9.68483	5e-05	0.000113055	yes
gene-AT3G01350	gene-AT3G01350	AT3G01350	NC_003074.8:134924-138799	Col	pkl-1	OK	3.20883	0.513053	-2.64487	-6.59328	5e-05	0.000113055	yes
gene-AT3G26310	gene-AT3G26310	CYP71B35	NC_003074.8:9640931-9642779	Col	pkl-1	OK	11.2993	1.81786	-2.63592	-12.1086	5e-05	0.000113055	yes
gene-AT4G24973	gene-AT4G24973	AT4G24973	NC_003075.7:12840969-12841374	Col	pkl-1	OK	16.9578	2.73774	-2.63089	-4.19161	0.00025	0.000527601	yes
gene-AT5G55680	gene-AT5G55680	AT5G55680	NC_003076.8:22547444-22548679	Col	pkl-1	OK	3.78473	0.611623	-2.62948	-5.67784	5e-05	0.000113055	yes
gene-AT3G24068	gene-AT3G24068	AT3G24068	NC_003074.8:8692190-8692676	Col	pkl-1	OK	356.807	57.6752	-2.62912	-26.6072	5e-05	0.000113055	yes
gene-AT3G03760	gene-AT3G03760	LBD20	NC_003074.8:943556-944834	Col	pkl-1	OK	30.0764	4.86989	-2.62667	-14.8045	5e-05	0.000113055	yes
gene-AT5G55080	gene-AT5G55080	RAN4	NC_003076.8:22351575-22353058	Col	pkl-1	OK	2.64301	0.428501	-2.62481	-2.64271	0.01465	0.0237023	yes
gene-AT4G05475	gene-AT4G05475	AT4G05475	NC_003075.7:2765961-2767957	Col	pkl-1	OK	6.32373	1.02778	-2.62125	-6.24104	5e-05	0.000113055	yes
gene-AT3G26280	gene-AT3G26280	CYP71B4	NC_003074.8:9630127-9632145	Col	pkl-1	OK	1.9297	0.31583	-2.61116	-4.78238	5e-05	0.000113055	yes
gene-AT3G14760	gene-AT3G14760	AT3G14760	NC_003074.8:4956348-4957306	Col	pkl-1	OK	22.8685	3.76995	-2.60074	-11.1528	5e-05	0.000113055	yes
gene-AT3G27785	gene-AT3G27785	MYB118	NC_003074.8:10288602-10290934	Col	pkl-1	OK	8.30379	1.37297	-2.59647	-10.3182	5e-05	0.000113055	yes
gene-AT1G73600	gene-AT1G73600	AT1G73600	NC_003070.9:27669151-27673572	Col	pkl-1	OK	639.678	105.892	-2.59475	-75.2378	5e-05	0.000113055	yes
gene-AT4G37750	gene-AT4G37750	ANT	NC_003075.7:17739513-17742407	Col	pkl-1	OK	2.01849	0.334566	-2.59292	-5.93149	5e-05	0.000113055	yes
gene-AT5G32619	gene-AT5G32619	AT5G32619	NC_003076.8:12277541-12278091	Col	pkl-1	OK	140.013	23.2424	-2.59073	-9.87772	5e-05	0.000113055	yes
gene-ArthCp025	gene-ArthCp025	ndhJ	NC_000932.1:48676-49153	Col	pkl-1	OK	7.11862	1.18398	-2.58795	-3.3782	0.0015	0.00285222	yes
gene-AT4G24974	gene-AT4G24974	AT4G24974	NC_003075.7:12842849-12843363	Col	pkl-1	OK	4.51819	0.75341	-2.58424	-2.92951	0.0146	0.023631	yes
gene-AT5G51580	gene-AT5G51580	AT5G51580	NC_003076.8:20952441-20953399	Col	pkl-1	OK	20.0553	3.3464	-2.5833	-7.19936	5e-05	0.000113055	yes
gene-AT1G53860	gene-AT1G53860	AT1G53860	NC_003070.9:20107016-20109665	Col	pkl-1	OK	1.96077	0.327725	-2.58087	-4.60356	5e-05	0.000113055	yes
gene-AT5G15240	gene-AT5G15240	AT5G15240	NC_003076.8:4947576-4952803	Col	pkl-1	OK	0.833968	0.140142	-2.57311	-2.07411	0.0041	0.00729858	yes
gene-AT4G28365	gene-AT4G28365	ENODL3	NC_003075.7:14032844-14033840	Col	pkl-1	OK	102.903	17.3904	-2.56493	-24.6669	5e-05	0.000113055	yes
gene-AT1G36340	gene-AT1G36340	UBC31	NC_003070.9:13683662-13685066	Col	pkl-1	OK	4.86906	0.826349	-2.55882	-3.59941	5e-05	0.000113055	yes
gene-AT1G65610	gene-AT1G65610	KOR2	NC_003070.9:24391671-24395503	Col	pkl-1	OK	2.82423	0.48086	-2.55417	-7.1749	5e-05	0.000113055	yes
gene-AT3G52910	gene-AT3G52910	GRF4	NC_003074.8:19615976-19618507	Col	pkl-1	OK	1.20048	0.2044	-2.55415	-3.32399	0.00205	0.00381678	yes
gene-AT5G19650	gene-AT5G19650	OFP8	NC_003076.8:6639454-6640408	Col	pkl-1	OK	4.7663	0.814773	-2.5484	-5.36817	5e-05	0.000113055	yes
gene-AT1G28070	gene-AT1G28070	AT1G28070	NC_003070.9:9778850-9784091	Col	pkl-1	OK	3.0945	0.529169	-2.54791	-2.43235	0.0263	0.0404762	yes
gene-AT1G14580	gene-AT1G14580	AT1G14580	NC_003070.9:4989561-4992805	Col	pkl-1	OK	133.025	22.8117	-2.54385	-41.5641	5e-05	0.000113055	yes
gene-AT5G44160	gene-AT5G44160	NUC	NC_003076.8:17772855-17775749	Col	pkl-1	OK	0.930845	0.159958	-2.54085	-3.34203	0.00055	0.00111059	yes
gene-AT1G20120	gene-AT1G20120	AT1G20120	NC_003070.9:6975338-6977267	Col	pkl-1	OK	0.493239	0.0847677	-2.5407	-1.94617	0.0318	0.0480717	yes
gene-AT1G24590	gene-AT1G24590	DRNL	NC_003070.9:8714364-8715378	Col	pkl-1	OK	8.07992	1.39691	-2.5321	-7.35221	5e-05	0.000113055	yes
gene-AT4G19460	gene-AT4G19460	AT4G19460	NC_003075.7:10610260-10612135	Col	pkl-1	OK	7.11474	1.2311	-2.53086	-10.1205	5e-05	0.000113055	yes
gene-AT1G28300	gene-AT1G28300	LEC2	NC_003070.9:9896866-9899876	Col	pkl-1	OK	1.45559	0.253005	-2.52436	-3.62665	0.0021	0.00390403	yes
gene-AT4G28380	gene-AT4G28380	AT4G28380	NC_003075.7:14039755-14040931	Col	pkl-1	OK	1.64149	0.286135	-2.52024	-3.22823	0.00225	0.00416385	yes
gene-AT5G11220	gene-AT5G11220	AT5G11220	NC_003076.8:3577056-3577978	Col	pkl-1	OK	25.5226	4.44909	-2.52019	-12.1705	5e-05	0.000113055	yes
gene-AT3G02000	gene-AT3G02000	ROXY1	NC_003074.8:330098-333132	Col	pkl-1	OK	25.4736	4.45063	-2.51692	-10.8114	5e-05	0.000113055	yes
gene-AT5G40680	gene-AT5G40680	AT5G40680	NC_003076.8:16288753-16290001	Col	pkl-1	OK	101.297	17.7302	-2.5143	-30.034	5e-05	0.000113055	yes
gene-AT5G63250	gene-AT5G63250	AT5G63250	NC_003076.8:25360120-25360695	Col	pkl-1	OK	151.504	26.5311	-2.5136	-20.5544	5e-05	0.000113055	yes
gene-AT4G23390	gene-AT4G23390	AT4G23390	NC_003075.7:12217805-12219713	Col	pkl-1	OK	0.843692	0.148116	-2.50999	-2.43586	0.01675	0.0267758	yes
gene-AT5G25840	gene-AT5G25840	AT5G25840	NC_003076.8:9010642-9011618	Col	pkl-1	OK	1.50874	0.265559	-2.50624	-2.86602	0.01475	0.0238505	yes
gene-AT1G61320	gene-AT1G61320	AT1G61320	NC_003070.9:22617369-22619853	Col	pkl-1	OK	2.13286	0.375785	-2.50481	-4.84873	5e-05	0.000113055	yes
gene-AT5G62800	gene-AT5G62800	AT5G62800	NC_003076.8:25218633-25219967	Col	pkl-1	OK	6.14643	1.08352	-2.50402	-5.39856	5e-05	0.000113055	yes
gene-AT2G45430	gene-AT2G45430	AHL22	NC_003071.7:18727503-18729272	Col	pkl-1	OK	1.74034	0.309151	-2.49299	-4.78283	5e-05	0.000113055	yes
gene-AT1G22420	gene-AT1G22420	AT1G22420	NC_003070.9:7916075-7917518	Col	pkl-1	OK	8.05497	1.4358	-2.48802	-9.15263	5e-05	0.000113055	yes
gene-AT1G07050	gene-AT1G07050	AT1G07050	NC_003070.9:2163574-2165261	Col	pkl-1	OK	1.24372	0.222317	-2.48397	-2.38314	0.0239	0.0371037	yes
gene-AT3G51171	gene-AT3G51171	AT3G51171	NC_003074.8:19010804-19012008	Col	pkl-1	OK	2.70678	0.484319	-2.48255	-4.61183	5e-05	0.000113055	yes
gene-AT2G35910	gene-AT2G35910	AT2G35910	NC_003071.7:15072886-15074140	Col	pkl-1	OK	5.82778	1.04979	-2.47285	-7.11228	5e-05	0.000113055	yes
gene-AT5G24910	gene-AT5G24910	CYP714A1	NC_003076.8:8567503-8570367	Col	pkl-1	OK	122.186	22.0201	-2.47218	-39.6942	5e-05	0.000113055	yes
gene-AT2G24580	gene-AT2G24580	AT2G24580	NC_003071.7:10444478-10446434	Col	pkl-1	OK	38.5738	6.95301	-2.47191	-23.9632	5e-05	0.000113055	yes
gene-AT5G47175	gene-AT5G47175	LCR3	NC_003076.8:19160012-19160456	Col	pkl-1	OK	22.9474	4.14406	-2.46921	-3.49113	0.0022	0.00407738	yes
gene-AT1G80440	gene-AT1G80440	AT1G80440	NC_003070.9:30241451-30243176	Col	pkl-1	OK	33.504	6.05717	-2.46762	-20.7595	5e-05	0.000113055	yes
gene-AT2G22510	gene-AT2G22510	AT2G22510	NC_003071.7:9569022-9569784	Col	pkl-1	OK	4.39094	0.796065	-2.46357	-4.16628	0.00035	0.000724216	yes
gene-AT5G25410	gene-AT5G25410	AT5G25410	NC_003076.8:8831669-8833509	Col	pkl-1	OK	135.364	24.6951	-2.45455	-33.7992	5e-05	0.000113055	yes
gene-AT1G71692	gene-AT1G71692	AGL12	NC_003070.9:26952544-26955127	Col	pkl-1	OK	4.34685	0.793094	-2.45441	-5.96545	5e-05	0.000113055	yes
gene-AT5G05030	gene-AT5G05030	AT5G05030	NC_003076.8:1484176-1486065	Col	pkl-1	OK	31.8157	5.81281	-2.45243	-16.4935	5e-05	0.000113055	yes
gene-AT4G29280	gene-AT4G29280	LCR22	NC_003075.7:14427881-14428265	Col	pkl-1	OK	113.818	20.8399	-2.44931	-3.38284	0.00265	0.00485091	yes
gene-AT4G29270	gene-AT4G29270	AT4G29270	NC_003075.7:14423626-14424898	Col	pkl-1	OK	11.306	2.0711	-2.44862	-8.55409	5e-05	0.000113055	yes
gene-AT1G19530	gene-AT1G19530	AT1G19530	NC_003070.9:6763764-6765049	Col	pkl-1	OK	3.70691	0.683081	-2.44009	-2.28643	0.00035	0.000724216	yes
gene-AT2G02490	gene-AT2G02490	AT2G02490	NC_003071.7:667040-668284	Col	pkl-1	OK	746.904	137.717	-2.43922	-65.9956	5e-05	0.000113055	yes
gene-AT5G66980	gene-AT5G66980	AT5G66980	NC_003076.8:26741542-26742826	Col	pkl-1	OK	1.13099	0.209472	-2.43275	-2.35095	0.019	0.0300733	yes
gene-AT2G23550	gene-AT2G23550	MES6	NC_003071.7:10026978-10028814	Col	pkl-1	OK	75.4843	14.0004	-2.43071	-22.3732	5e-05	0.000113055	yes
gene-AT2G44250	gene-AT2G44250	AT2G44250	NC_003071.7:18293456-18295536	Col	pkl-1	OK	27.7299	5.16772	-2.42384	-14.6851	5e-05	0.000113055	yes
gene-AT2G36325	gene-AT2G36325	AT2G36325	NC_003071.7:15231345-15233281	Col	pkl-1	OK	1.20156	0.224558	-2.41974	-2.7202	0.0078	0.0132594	yes
gene-AT3G14540	gene-AT3G14540	AT3G14540	NC_003074.8:4881319-4884012	Col	pkl-1	OK	2.39865	0.449421	-2.41608	-6.19695	5e-05	0.000113055	yes
gene-AT1G65970	gene-AT1G65970	TPX2	NC_003070.9:24551806-24558322	Col	pkl-1	OK	28.7737	5.40386	-2.41269	-5.02544	5e-05	0.000113055	yes
gene-AT1G47810	gene-AT1G47810	AT1G47810	NC_003070.9:17603503-17604559	Col	pkl-1	OK	1.76252	0.334418	-2.39791	-3.0606	0.003	0.00544604	yes
gene-AT3G23090	gene-AT3G23090	AT3G23090	NC_003074.8:8214288-8217206	Col	pkl-1	OK	5.75224	1.09287	-2.396	-6.62488	5e-05	0.000113055	yes
gene-AT4G20800	gene-AT4G20800	AT4G20800	NC_003075.7:11139608-11141311	Col	pkl-1	OK	253.39	48.4144	-2.38785	-56.8094	5e-05	0.000113055	yes
gene-AT2G36760	gene-AT2G36760	UGT73C2	NC_003071.7:15412966-15414594	Col	pkl-1	OK	16.2652	3.11041	-2.38661	-13.9509	5e-05	0.000113055	yes
gene-AT3G15960	gene-AT3G15960	AT3G15960	NC_003074.8:5403969-5406461	Col	pkl-1	OK	98.3584	18.8333	-2.38476	-32.8319	5e-05	0.000113055	yes
gene-AT1G15180	gene-AT1G15180	AT1G15180	NC_003070.9:5224293-5226778	Col	pkl-1	OK	7.60399	1.45829	-2.38248	-10.1316	5e-05	0.000113055	yes
gene-AT5G26120	gene-AT5G26120	ASD2	NC_003076.8:9121674-9125967	Col	pkl-1	OK	60.4722	11.6161	-2.38015	-32.6819	5e-05	0.000113055	yes
gene-AT5G53290	gene-AT5G53290	CRF3	NC_003076.8:21617713-21619281	Col	pkl-1	OK	1.62433	0.313777	-2.37203	-4.25793	0.00055	0.00111059	yes
gene-AT3G56100	gene-AT3G56100	MRLK	NC_003074.8:20816865-20819819	Col	pkl-1	OK	2.53932	0.490574	-2.3719	-7.32223	5e-05	0.000113055	yes
gene-AT3G01325	gene-AT3G01325	AT3G01325	NC_003074.8:123368-123741	Col	pkl-1	OK	339.259	65.6583	-2.36934	-17.627	5e-05	0.000113055	yes
gene-AT5G01675	gene-AT5G01675	AT5G01675	NC_003076.8:3173370-3179600	Col	pkl-1	OK	1.88246	0.364943	-2.36687	-1.65936	0.0277	0.0424374	yes
gene-AT1G72130	gene-AT1G72130	AT1G72130	NC_003070.9:27137101-27139384	Col	pkl-1	OK	40.2889	7.82685	-2.36388	-22.8928	5e-05	0.000113055	yes
gene-AT3G46680	gene-AT3G46680	AT3G46680	NC_003074.8:17194590-17196743	Col	pkl-1	OK	1.99804	0.390873	-2.35381	-3.4507	0.00045	0.000919198	yes
gene-AT2G38255	gene-AT2G38255	AT2G38255	NC_003071.7:16022333-16024854	Col	pkl-1	OK	76.9713	15.0665	-2.35298	-17.0107	5e-05	0.000113055	yes
gene-AT2G37390	gene-AT2G37390	NAKR2	NC_003071.7:15694037-15697457	Col	pkl-1	OK	3.04922	0.596963	-2.35273	-4.00771	0.0001	0.000220429	yes
gene-AT4G00872	gene-AT4G00872	AT4G00872	NC_003075.7:364026-364757	Col	pkl-1	OK	7.14233	1.39856	-2.35245	-4.76104	5e-05	0.000113055	yes
gene-AT5G17880	gene-AT5G17880	CSA1	NC_003076.8:5908833-5913317	Col	pkl-1	OK	0.714821	0.140348	-2.34857	-3.62641	5e-05	0.000113055	yes
gene-AT5G25950	gene-AT5G25950	AT5G25950	NC_003076.8:9057792-9059963	Col	pkl-1	OK	47.1322	9.27561	-2.3452	-22.5997	5e-05	0.000113055	yes
gene-AT4G30880	gene-AT4G30880	AT4G30880	NC_003075.7:15035206-15035843	Col	pkl-1	OK	27.614	5.45204	-2.34053	-6.48047	5e-05	0.000113055	yes
gene-AT5G21130	gene-AT5G21130	AT5G21130	NC_003076.8:7185896-7186919	Col	pkl-1	OK	3.26971	0.648626	-2.3337	-4.6526	5e-05	0.000113055	yes
gene-AT1G74020	gene-AT1G74020	SS2	NC_003070.9:27835122-27837443	Col	pkl-1	OK	183.131	36.3718	-2.33199	-41.3918	5e-05	0.000113055	yes
gene-AT3G27950	gene-AT3G27950	AT3G27950	NC_003074.8:10377956-10379907	Col	pkl-1	OK	1.05748	0.210183	-2.33091	-2.77555	0.00735	0.0125534	yes
gene-AT5G38930	gene-AT5G38930	AT5G38930	NC_003076.8:15585027-15586029	Col	pkl-1	OK	24.9517	4.97879	-2.32527	-11.5983	5e-05	0.000113055	yes
gene-AT1G04150	gene-AT1G04150	AT1G04150	NC_003070.9:1081023-1084431	Col	pkl-1	OK	2.39142	0.47955	-2.31812	-8.09475	5e-05	0.000113055	yes
gene-AT5G59110	gene-AT5G59110	AT5G59110	NC_003076.8:23863529-23864048	Col	pkl-1	OK	22.6703	4.56144	-2.31324	-6.91243	5e-05	0.000113055	yes
gene-AT3G09990	gene-AT3G09990	AT3G09990	NC_003074.8:3072661-3075142	Col	pkl-1	OK	12.8184	2.58445	-2.31029	-10.4887	5e-05	0.000113055	yes
gene-AT3G61500	gene-AT3G61500	AT3G61500	NC_003074.8:22760540-22762388	Col	pkl-1	OK	3.82991	0.774906	-2.30522	-3.98676	5e-05	0.000113055	yes
gene-AT4G15050	gene-AT4G15050	AT4G15050	NC_003075.7:8588547-8590345	Col	pkl-1	OK	546.667	111.223	-2.29721	-66.1511	5e-05	0.000113055	yes
gene-AT3G48740	gene-AT3G48740	SWEET11	NC_003074.8:18052465-18054832	Col	pkl-1	OK	21.6584	4.4259	-2.29088	-14.4072	5e-05	0.000113055	yes
gene-AT3G16900	gene-AT3G16900	AT3G16900	NC_003074.8:5772079-5775841	Col	pkl-1	OK	9.27522	1.90342	-2.28479	-3.16728	5e-05	0.000113055	yes
gene-AT2G28850	gene-AT2G28850	CYP710A3	NC_003071.7:12383479-12385051	Col	pkl-1	OK	0.880313	0.181186	-2.28054	-2.90763	0.00875	0.0147422	yes
gene-AT2G23050	gene-AT2G23050	NPY4	NC_003071.7:9810524-9812662	Col	pkl-1	OK	0.646428	0.133124	-2.27972	-2.40983	0.0088	0.0148189	yes
gene-AT3G11260	gene-AT3G11260	WOX5	NC_003074.8:3527279-3528440	Col	pkl-1	OK	2.14482	0.44687	-2.26293	-3.48924	0.0011	0.00212737	yes
gene-AT5G46960	gene-AT5G46960	AT5G46960	NC_003076.8:19062145-19062814	Col	pkl-1	OK	2692.79	561.064	-2.26286	-95.7872	5e-05	0.000113055	yes
gene-AT5G35900	gene-AT5G35900	LBD35	NC_003076.8:14028681-14029426	Col	pkl-1	OK	19.9222	4.16931	-2.2565	-8.88803	5e-05	0.000113055	yes
gene-AT1G67820	gene-AT1G67820	AT1G67820	NC_003070.9:25429749-25433091	Col	pkl-1	OK	269.858	56.7031	-2.2507	-32.4413	5e-05	0.000113055	yes
gene-AT3G23860	gene-AT3G23860	AT3G23860	NC_003074.8:8616803-8621949	Col	pkl-1	OK	3.23097	0.6821	-2.24391	-2.16381	0.0009	0.00176196	yes
gene-AT2G40620	gene-AT2G40620	AT2G40620	NC_003071.7:16954417-16957183	Col	pkl-1	OK	12.4315	2.62858	-2.24164	-12.6784	5e-05	0.000113055	yes
gene-AT5G46950	gene-AT5G46950	AT5G46950	NC_003076.8:19059471-19060121	Col	pkl-1	OK	1495.87	316.528	-2.24058	-69.663	5e-05	0.000113055	yes
gene-AT1G22650	gene-AT1G22650	A/N-InvD	NC_003070.9:8013352-8016150	Col	pkl-1	OK	5.19059	1.10086	-2.23726	-8.6699	5e-05	0.000113055	yes
gene-AT2G15660	gene-AT2G15660	AGL95	NC_003071.7:6824241-6825576	Col	pkl-1	OK	1.09581	0.232571	-2.23625	-2.89547	0.00245	0.00450883	yes
gene-AT5G54220	gene-AT5G54220	AT5G54220	NC_003076.8:22011296-22011796	Col	pkl-1	OK	967.723	205.388	-2.23624	-30.5945	5e-05	0.000113055	yes
gene-AT1G28610	gene-AT1G28610	AT1G28610	NC_003070.9:10053442-10055881	Col	pkl-1	OK	2.36023	0.502286	-2.23235	-5.48739	5e-05	0.000113055	yes
gene-AT5G01490	gene-AT5G01490	CAX4	NC_003076.8:195451-198651	Col	pkl-1	OK	1.17493	0.250269	-2.23102	-3.39866	0.00025	0.000527601	yes
gene-AT1G16445	gene-AT1G16445	AT1G16445	NC_003070.9:5617785-5619456	Col	pkl-1	OK	5.61714	1.19698	-2.23044	-5.91998	5e-05	0.000113055	yes
gene-AT2G21660	gene-AT2G21660	GRP7	NC_003071.7:9265083-9266557	Col	pkl-1	OK	3980.33	851.264	-2.22521	-91.3537	5e-05	0.000113055	yes
gene-AT1G73870	gene-AT1G73870	BBX16	NC_003070.9:27778983-27780809	Col	pkl-1	OK	1.38668	0.296718	-2.22447	-3.71692	0.00055	0.00111059	yes
gene-AT5G17730	gene-AT5G17730	AT5G17730	NC_003076.8:5852497-5853999	Col	pkl-1	OK	3.09953	0.66459	-2.22151	-5.41206	5e-05	0.000113055	yes
gene-AT2G13810	gene-AT2G13810	ALD1	NC_003071.7:5768416-5772266	Col	pkl-1	OK	115.719	24.8361	-2.22012	-35.6435	5e-05	0.000113055	yes
gene-AT1G68460	gene-AT1G68460	IPT1	NC_003070.9:25668609-25670345	Col	pkl-1	OK	1.46796	0.315815	-2.21666	-4.18011	5e-05	0.000113055	yes
gene-AT4G34330	gene-AT4G34330	AT4G34330	NC_003075.7:16424444-16425909	Col	pkl-1	OK	4.18471	0.907758	-2.20475	-5.13788	5e-05	0.000113055	yes
gene-AT2G40580	gene-AT2G40580	AT2G40580	NC_003071.7:16943863-16946548	Col	pkl-1	OK	3.19872	0.696325	-2.19966	-2.59146	0.0009	0.00176196	yes
gene-AT4G36060	gene-AT4G36060	bHLH11	NC_003075.7:17055225-17059706	Col	pkl-1	OK	0.647254	0.141153	-2.19708	-1.45939	0.01015	0.0169164	yes
gene-AT2G20463	gene-AT2G20463	AT2G20463	NC_003071.7:8823668-8824150	Col	pkl-1	OK	88.5049	19.3397	-2.19419	-8.44522	5e-05	0.000113055	yes
gene-AT4G36830	gene-AT4G36830	HOS3-1	NC_003075.7:17349217-17351163	Col	pkl-1	OK	8.81688	1.92992	-2.19172	-8.26033	5e-05	0.000113055	yes
gene-AT2G01240	gene-AT2G01240	AT2G01240	NC_003071.7:128290-129132	Col	pkl-1	OK	6.87252	1.50571	-2.19039	-3.73122	0.00055	0.00111059	yes
gene-AT3G54830	gene-AT3G54830	AT3G54830	NC_003074.8:20311900-20315887	Col	pkl-1	OK	1.3334	0.292636	-2.18793	-3.78026	0.00025	0.000527601	yes
gene-AT4G10660	gene-AT4G10660	AT4G10660	NC_003075.7:6582534-6583488	Col	pkl-1	OK	3.18356	0.698924	-2.18743	-4.24423	5e-05	0.000113055	yes
gene-AT1G03120	gene-AT1G03120	RAB28	NC_003070.9:752190-753140	Col	pkl-1	OK	4.34099	0.95386	-2.18617	-3.18745	0.0006	0.0012046	yes
gene-AT4G25110	gene-AT4G25110	MC2	NC_003075.7:12887473-12890262	Col	pkl-1	OK	0.599458	0.131901	-2.1842	-2.40659	0.0032	0.00578959	yes
gene-AT5G54190	gene-AT5G54190	PORA	NC_003076.8:21990863-21992814	Col	pkl-1	OK	1.07279	0.236161	-2.18352	-3.10844	0.0007	0.00139245	yes
gene-AT2G02580	gene-AT2G02580	CYP71B9	NC_003071.7:701931-703798	Col	pkl-1	OK	14.3545	3.17683	-2.17584	-12.9792	5e-05	0.000113055	yes
gene-AT5G38960	gene-AT5G38960	AT5G38960	NC_003076.8:15592921-15593963	Col	pkl-1	OK	12.9194	2.86441	-2.17323	-8.3433	5e-05	0.000113055	yes
gene-AT3G24250	gene-AT3G24250	AT3G24250	NC_003074.8:8786688-8787391	Col	pkl-1	OK	1248.37	276.873	-2.17275	-67.1891	5e-05	0.000113055	yes
gene-AT4G15053	gene-AT4G15053	AT4G15053	NC_003075.7:8591929-8593834	Col	pkl-1	OK	146.481	32.5626	-2.16942	-34.4388	5e-05	0.000113055	yes
gene-AT1G62340	gene-AT1G62340	ALE1	NC_003070.9:23051001-23055672	Col	pkl-1	OK	22.5299	5.01931	-2.16628	-20.7716	5e-05	0.000113055	yes
gene-AT1G68050	gene-AT1G68050	FKF1	NC_003070.9:25508638-25514601	Col	pkl-1	OK	34.8973	7.77505	-2.16619	-9.90284	5e-05	0.000113055	yes
gene-AT4G12870	gene-AT4G12870	AT4G12870	NC_003075.7:7542232-7543549	Col	pkl-1	OK	17951.8	4002.78	-2.16505	-297.821	5e-05	0.000113055	yes
gene-AT1G34520	gene-AT1G34520	AT1G34520	NC_003070.9:12623433-12624508	Col	pkl-1	OK	2.23419	0.499155	-2.16219	-3.5294	0.0007	0.00139245	yes
gene-AT1G13605	gene-AT1G13605	AT1G13605	NC_003070.9:4658537-4659115	Col	pkl-1	OK	725.392	162.398	-2.15923	-35.567	5e-05	0.000113055	yes
gene-AT5G07180	gene-AT5G07180	ERL2	NC_003076.8:2227438-2233587	Col	pkl-1	OK	6.85091	1.53465	-2.15839	-11.2601	5e-05	0.000113055	yes
gene-AT4G03298	gene-AT4G03298	AT4G03298	NC_003075.7:1446663-1456751	Col	pkl-1	OK	2.49103	0.558475	-2.15718	-2.75949	0.0038	0.00679734	yes
gene-AT5G55340	gene-AT5G55340	AT5G55340	NC_003076.8:22439713-22441115	Col	pkl-1	OK	1.46947	0.329701	-2.15606	-3.36228	0.0012	0.002308	yes
gene-AT3G12040	gene-AT3G12040	AT3G12040	NC_003074.8:3825979-3836849	Col	pkl-1	OK	3.30968	0.742707	-2.15583	-2.13312	0.001	0.00194512	yes
gene-AT3G47540	gene-AT3G47540	AT3G47540	NC_003074.8:17520411-17522624	Col	pkl-1	OK	8.01119	1.80557	-2.14956	-7.31885	5e-05	0.000113055	yes
gene-AT1G03230	gene-AT1G03230	AT1G03230	NC_003070.9:789819-791689	Col	pkl-1	OK	3.75628	0.846679	-2.14942	-7.04013	5e-05	0.000113055	yes
gene-AT5G41250	gene-AT5G41250	AT5G41250	NC_003076.8:16501216-16502902	Col	pkl-1	OK	11.4286	2.57616	-2.14935	-11.4993	5e-05	0.000113055	yes
gene-AT5G45440	gene-AT5G45440	AT5G45440	NC_003076.8:18412058-18413617	Col	pkl-1	OK	1.75975	0.397206	-2.14741	-4.2554	5e-05	0.000113055	yes
gene-AT1G56620	gene-AT1G56620	AT1G56620	NC_003070.9:21219805-21220413	Col	pkl-1	OK	138.343	31.2339	-2.14707	-19.3737	5e-05	0.000113055	yes
gene-AT5G08460	gene-AT5G08460	AT5G08460	NC_003076.8:2733219-2735455	Col	pkl-1	OK	29.0216	6.55274	-2.14696	-15.4214	5e-05	0.000113055	yes
gene-AT2G19500	gene-AT2G19500	CKX2	NC_003071.7:8441519-8449474	Col	pkl-1	OK	239.682	54.1453	-2.14621	-44.6635	5e-05	0.000113055	yes
gene-AT1G78760	gene-AT1G78760	AT1G78760	NC_003070.9:29615095-29616738	Col	pkl-1	OK	7.7411	1.74952	-2.14558	-8.59706	5e-05	0.000113055	yes
gene-AT3G27999	gene-AT3G27999	AT3G27999	NC_003074.8:10402871-10403511	Col	pkl-1	OK	103.224	23.4003	-2.14118	-17.5672	5e-05	0.000113055	yes
gene-AT1G62290	gene-AT1G62290	AT1G62290	NC_003070.9:23009884-23013601	Col	pkl-1	OK	6.74183	1.52896	-2.14059	-8.97831	5e-05	0.000113055	yes
gene-AT1G10070	gene-AT1G10070	BCAT-2	NC_003070.9:3288086-3296198	Col	pkl-1	OK	4.02899	0.920133	-2.1305	-3.2097	0.00035	0.000724216	yes
gene-AT3G46850	gene-AT3G46850	AT3G46850	NC_003074.8:17256337-17259462	Col	pkl-1	OK	7.53224	1.72109	-2.12976	-10.9637	5e-05	0.000113055	yes
gene-AT5G44480	gene-AT5G44480	DUR	NC_003076.8:17920455-17923802	Col	pkl-1	OK	8.59621	1.96606	-2.12839	-8.85455	5e-05	0.000113055	yes
gene-AT3G23950	gene-AT3G23950	AT3G23950	NC_003074.8:8652907-8654164	Col	pkl-1	OK	3.2232	0.741668	-2.11965	-5.08794	5e-05	0.000113055	yes
gene-AT1G21670	gene-AT1G21670	AT1G21670	NC_003070.9:7610240-7612721	Col	pkl-1	OK	157.098	36.2865	-2.11416	-53.1556	5e-05	0.000113055	yes
gene-AT3G10195	gene-AT3G10195	AT3G10195	NC_003074.8:3156550-3157011	Col	pkl-1	OK	107.176	24.7615	-2.11381	-8.94566	5e-05	0.000113055	yes
gene-AT1G35250	gene-AT1G35250	AT1G35250	NC_003070.9:12932023-12934656	Col	pkl-1	OK	0.793884	0.183748	-2.1112	-1.90426	0.00755	0.0128685	yes
gene-AT4G17215	gene-AT4G17215	AT4G17215	NC_003075.7:9655668-9659576	Col	pkl-1	OK	25.8564	5.99512	-2.10866	-7.84937	5e-05	0.000113055	yes
gene-AT5G01120	gene-AT5G01120	AT5G01120	NC_003076.8:44809-47206	Col	pkl-1	OK	2.40037	0.556799	-2.10803	-5.53136	5e-05	0.000113055	yes
gene-AT2G25060	gene-AT2G25060	ENODL14	NC_003071.7:10662189-10663103	Col	pkl-1	OK	96.574	22.4527	-2.10475	-21.0538	5e-05	0.000113055	yes
gene-AT2G37880	gene-AT2G37880	AT2G37880	NC_003071.7:15860626-15861665	Col	pkl-1	OK	1.72484	0.401359	-2.1035	-2.92513	0.00325	0.00587365	yes
gene-AT1G22440	gene-AT1G22440	AT1G22440	NC_003070.9:7922275-7925097	Col	pkl-1	OK	12.7883	2.97905	-2.1019	-12.4331	5e-05	0.000113055	yes
gene-AT3G26120	gene-AT3G26120	TEL1	NC_003074.8:9546258-9549453	Col	pkl-1	OK	1.06963	0.24927	-2.10133	-4.06845	0.0002	0.000427471	yes
gene-AT2G12475	gene-AT2G12475	AT2G12475	NC_003071.7:5068401-5068918	Col	pkl-1	OK	72.3139	16.941	-2.09375	-9.10268	5e-05	0.000113055	yes
gene-AT4G32380	gene-AT4G32380	AT4G32380	NC_003075.7:15632711-15635494	Col	pkl-1	OK	143.618	33.7507	-2.08925	-35.2166	5e-05	0.000113055	yes
gene-AT4G39590	gene-AT4G39590	AT4G39590	NC_003075.7:18387330-18388759	Col	pkl-1	OK	1.99436	0.469465	-2.08683	-4.18958	5e-05	0.000113055	yes
gene-AT4G35733	gene-AT4G35733	AT4G35733	NC_003075.7:16934235-16935502	Col	pkl-1	OK	4.28058	1.00921	-2.08458	-5.59405	5e-05	0.000113055	yes
gene-AT1G11540	gene-AT1G11540	AT1G11540	NC_003070.9:3874395-3877323	Col	pkl-1	OK	34.484	8.13668	-2.08342	-16.3741	5e-05	0.000113055	yes
gene-AT4G12300	gene-AT4G12300	CYP706A4	NC_003075.7:7307736-7309895	Col	pkl-1	OK	0.722713	0.170711	-2.08187	-2.91163	0.00335	0.0060456	yes
gene-AT4G36090	gene-AT4G36090	AT4G36090	NC_003075.7:17078113-17080789	Col	pkl-1	OK	1.22254	0.288823	-2.08162	-3.53787	5e-05	0.000113055	yes
gene-AT1G33700	gene-AT1G33700	AT1G33700	NC_003070.9:12203944-12214313	Col	pkl-1	OK	1.00627	0.238565	-2.07657	-2.78177	0.00115	0.00221825	yes
gene-AT1G31640	gene-AT1G31640	AGL92	NC_003070.9:11322691-11324176	Col	pkl-1	OK	0.741565	0.17698	-2.06699	-2.3274	0.00795	0.0134868	yes
gene-AT2G40890	gene-AT2G40890	CYP98A3	NC_003071.7:17057387-17060652	Col	pkl-1	OK	44.0323	10.532	-2.06378	-22.3236	5e-05	0.000113055	yes
gene-AT1G19540	gene-AT1G19540	AT1G19540	NC_003070.9:6765652-6768290	Col	pkl-1	OK	1.85073	0.442978	-2.06279	-2.39178	0.00105	0.00203601	yes
gene-AT2G02498	gene-AT2G02498	AT2G02498	NC_003071.7:668919-670204	Col	pkl-1	OK	1557	372.815	-2.06223	-42.0754	5e-05	0.000113055	yes
gene-AT5G09640	gene-AT5G09640	SCPL19	NC_003076.8:2988313-2993213	Col	pkl-1	OK	4.22552	1.01242	-2.06132	-5.51604	5e-05	0.000113055	yes
gene-AT3G01015	gene-AT3G01015	AT3G01015	NC_003074.8:1608-4159	Col	pkl-1	OK	1.02138	0.244773	-2.061	-3.20226	0.0015	0.00285222	yes
gene-AT2G02000	gene-AT2G02000	GAD3	NC_003071.7:469369-472070	Col	pkl-1	OK	44.4765	10.668	-2.05975	-22.6274	5e-05	0.000113055	yes
gene-AT5G46810	gene-AT5G46810	AT5G46810	NC_003076.8:18991163-18993376	Col	pkl-1	OK	169.94	40.7882	-2.0588	-34.0701	5e-05	0.000113055	yes
gene-AT2G21465	gene-AT2G21465	AT2G21465	NC_003071.7:9195476-9195984	Col	pkl-1	OK	1526.34	367.353	-2.05484	-42.613	5e-05	0.000113055	yes
gene-AT4G02360	gene-AT4G02360	AT4G02360	NC_003075.7:1041085-1041802	Col	pkl-1	OK	14.9457	3.60112	-2.05321	-7.30937	5e-05	0.000113055	yes
gene-AT4G12900	gene-AT4G12900	AT4G12900	NC_003075.7:7548764-7553375	Col	pkl-1	OK	420.365	101.36	-2.05215	-9.33721	5e-05	0.000113055	yes
gene-AT5G57810	gene-AT5G57810	TET15	NC_003076.8:23424267-23425647	Col	pkl-1	OK	0.931731	0.225142	-2.04908	-2.29354	0.0159	0.025573	yes
gene-AT2G21130	gene-AT2G21130	AT2G21130	NC_003071.7:9055397-9056481	Col	pkl-1	OK	53.6602	13.0266	-2.04239	-18.4101	5e-05	0.000113055	yes
gene-AT4G11330	gene-AT4G11330	MPK5	NC_003075.7:6891925-6899130	Col	pkl-1	OK	1.40118	0.340445	-2.04115	-4.02839	5e-05	0.000113055	yes
gene-AT5G19175	gene-AT5G19175	AT5G19175	NC_003076.8:6449703-6450258	Col	pkl-1	OK	67.709	16.4729	-2.03925	-7.01161	5e-05	0.000113055	yes
gene-AT2G37720	gene-AT2G37720	TBL15	NC_003071.7:15818081-15821311	Col	pkl-1	OK	134.079	32.6258	-2.03899	-36.6118	5e-05	0.000113055	yes
gene-AT5G44950	gene-AT5G44950	AT5G44950	NC_003076.8:18151664-18153164	Col	pkl-1	OK	1.91604	0.466356	-2.03862	-3.98463	5e-05	0.000113055	yes
gene-AT2G06255	gene-AT2G06255	ELF4-L3	NC_003071.7:2457572-2459940	Col	pkl-1	OK	2.15915	0.525703	-2.03814	-2.87345	0.00255	0.00467946	yes
gene-AT5G06690	gene-AT5G06690	WCRKC1	NC_003076.8:2060434-2062081	Col	pkl-1	OK	4.66585	1.13864	-2.03482	-4.43681	5e-05	0.000113055	yes
gene-AT4G28700	gene-AT4G28700	AMT1%3B4	NC_003075.7:14161593-14163342	Col	pkl-1	OK	8.22261	2.00682	-2.03468	-9.70575	5e-05	0.000113055	yes
gene-AT3G56730	gene-AT3G56730	AT3G56730	NC_003074.8:21013702-21015157	Col	pkl-1	OK	1.65952	0.40577	-2.03203	-1.92017	0.0022	0.00407738	yes
gene-AT2G23840	gene-AT2G23840	AT2G23840	NC_003071.7:10153585-10155699	Col	pkl-1	OK	2.4274	0.594395	-2.02992	-4.44401	5e-05	0.000113055	yes
gene-AT5G48940	gene-AT5G48940	AT5G48940	NC_003076.8:19839662-19843859	Col	pkl-1	OK	0.751779	0.184375	-2.02767	-4.44177	5e-05	0.000113055	yes
gene-AT1G01380	gene-AT1G01380	ETC1	NC_003070.9:147042-149848	Col	pkl-1	OK	1.13268	0.278517	-2.02391	-1.56592	0.0204	0.0320852	yes
gene-AT2G45220	gene-AT2G45220	AT2G45220	NC_003071.7:18644060-18646606	Col	pkl-1	OK	151.796	37.3278	-2.02381	-44.8622	5e-05	0.000113055	yes
gene-AT5G08730	gene-AT5G08730	ARI16	NC_003076.8:2845693-2847415	Col	pkl-1	OK	57.9831	14.3006	-2.01956	-24.9686	5e-05	0.000113055	yes
gene-AT1G08560	gene-AT1G08560	SYP111	NC_003070.9:2706867-2711000	Col	pkl-1	OK	29.5903	7.30006	-2.01914	-9.55846	5e-05	0.000113055	yes
gene-AT1G79800	gene-AT1G79800	ENODL7	NC_003070.9:30018489-30019315	Col	pkl-1	OK	1.6127	0.398088	-2.01832	-2.22904	0.02755	0.0422271	yes
gene-AT5G62710	gene-AT5G62710	AT5G62710	NC_003076.8:25187220-25190722	Col	pkl-1	OK	5.41183	1.33641	-2.01775	-8.94308	5e-05	0.000113055	yes
gene-AT5G56050	gene-AT5G56050	AT5G56050	NC_003076.8:22700918-22702200	Col	pkl-1	OK	1.34615	0.333004	-2.01523	-3.16482	0.0026	0.00476595	yes
gene-AT5G54990	gene-AT5G54990	AT5G54990	NC_003076.8:22317460-22318185	Col	pkl-1	OK	6.22608	1.54561	-2.01015	-4.63096	5e-05	0.000113055	yes
gene-AT4G30590	gene-AT4G30590	ENODL12	NC_003075.7:14935583-14936562	Col	pkl-1	OK	3.87916	0.964768	-2.00749	-4.06875	5e-05	0.000113055	yes
gene-AT3G22880	gene-AT3G22880	DMC1	NC_003074.8:8097677-8100932	Col	pkl-1	OK	71.9462	17.911	-2.00607	-22.1552	5e-05	0.000113055	yes
gene-AT5G39280	gene-AT5G39280	EXPA23	NC_003076.8:15730652-15731790	Col	pkl-1	OK	1343.32	334.713	-2.00481	-82.6437	5e-05	0.000113055	yes
gene-AT2G17500	gene-AT2G17500	AT2G17500	NC_003071.7:7606727-7616342	Col	pkl-1	OK	10.0158	2.49848	-2.00315	-8.01414	5e-05	0.000113055	yes
gene-AT5G52900	gene-AT5G52900	MAKR6	NC_003076.8:21452441-21453980	Col	pkl-1	OK	2.10154	0.524285	-2.00302	-4.35236	5e-05	0.000113055	yes
gene-AT5G48945	gene-AT5G48945	LCR46	NC_003076.8:19844682-19845548	Col	pkl-1	OK	417.298	104.224	-2.00139	-20.4744	5e-05	0.000113055	yes
gene-AT1G59930	gene-AT1G59930	AT1G59930	NC_003070.9:22060923-22061516	Col	pkl-1	OK	36.2354	9.05388	-2.00079	-9.4694	5e-05	0.000113055	yes
gene-AT3G27990	gene-AT3G27990	AT3G27990	NC_003074.8:10392570-10398235	Col	pkl-1	OK	0.506624	2.03993	2.00953	3.72485	5e-05	0.000113055	yes
gene-AT5G53830	gene-AT5G53830	AT5G53830	NC_003076.8:21856947-21858102	Col	pkl-1	OK	3.93677	15.8558	2.00993	10.2573	5e-05	0.000113055	yes
gene-AT5G56810	gene-AT5G56810	AT5G56810	NC_003076.8:22974362-22976112	Col	pkl-1	OK	0.90624	3.65228	2.01083	5.87778	5e-05	0.000113055	yes
gene-AT4G15480	gene-AT4G15480	UGT84A1	NC_003075.7:8845811-8850516	Col	pkl-1	OK	5.15139	20.7944	2.01316	12.5222	5e-05	0.000113055	yes
gene-AT1G62380	gene-AT1G62380	ACO2	NC_003070.9:23082035-23084253	Col	pkl-1	OK	45.7199	184.747	2.01466	41.2275	5e-05	0.000113055	yes
gene-AT3G25597	gene-AT3G25597	AT3G25597	NC_003074.8:9305695-9306766	Col	pkl-1	OK	0.511789	2.07051	2.01636	3.29814	0.00045	0.000919198	yes
gene-AT2G46660	gene-AT2G46660	CYP78A6	NC_003071.7:19153327-19155579	Col	pkl-1	OK	1.52879	6.19355	2.01837	9.1128	5e-05	0.000113055	yes
gene-AT5G26900	gene-AT5G26900	CDC20.4	NC_003076.8:9463751-9465086	Col	pkl-1	OK	0.26157	1.05982	2.01855	2.61592	0.007	0.0120071	yes
gene-AT1G14870	gene-AT1G14870	PCR2	NC_003070.9:5128343-5129731	Col	pkl-1	OK	0.277598	1.12893	2.02388	1.67104	0.0224	0.0349712	yes
gene-AT1G14250	gene-AT1G14250	AT1G14250	NC_003070.9:4868345-4871488	Col	pkl-1	OK	0.907307	3.69064	2.02421	6.98484	5e-05	0.000113055	yes
gene-AT5G41790	gene-AT5G41790	CIP1	NC_003076.8:16725541-16732847	Col	pkl-1	OK	1.10702	4.51593	2.02835	12.9159	5e-05	0.000113055	yes
gene-AT5G22580	gene-AT5G22580	AT5G22580	NC_003076.8:7502426-7503463	Col	pkl-1	OK	4.92966	20.1898	2.03407	10.1113	5e-05	0.000113055	yes
gene-AT4G14770	gene-AT4G14770	TCX2	NC_003075.7:8474775-8484976	Col	pkl-1	OK	0.23242	0.953141	2.03595	2.57995	0.00435	0.00770574	yes
gene-AT4G27250	gene-AT4G27250	AT4G27250	NC_003075.7:13642514-13644507	Col	pkl-1	OK	1.44369	5.92708	2.03756	7.0728	5e-05	0.000113055	yes
gene-AT1G11690	gene-AT1G11690	AT1G11690	NC_003070.9:3941468-3942212	Col	pkl-1	OK	0.908264	3.73421	2.03962	3.35883	0.00045	0.000919198	yes
gene-AT2G35300	gene-AT2G35300	LEA18	NC_003071.7:14862778-14863412	Col	pkl-1	OK	0.626538	2.57819	2.04089	2.32313	0.01485	0.0240064	yes
gene-AT3G55420	gene-AT3G55420	AT3G55420	NC_003074.8:20547660-20548879	Col	pkl-1	OK	1.75849	7.25005	2.04365	7.31122	5e-05	0.000113055	yes
gene-AT3G09070	gene-AT3G09070	OPS	NC_003074.8:2768640-2771375	Col	pkl-1	OK	0.574246	2.37066	2.04555	6.79519	5e-05	0.000113055	yes
gene-AT2G21850	gene-AT2G21850	AT2G21850	NC_003071.7:9315203-9320024	Col	pkl-1	OK	0.189731	0.783554	2.04608	3.41064	0.0001	0.000220429	yes
gene-AT4G04221	gene-AT4G04221	AT4G04221	NC_003075.7:2033167-2036495	Col	pkl-1	OK	0.387365	1.60261	2.04865	3.37954	5e-05	0.000113055	yes
gene-AT5G26330	gene-AT5G26330	AT5G26330	NC_003076.8:9241419-9242854	Col	pkl-1	OK	2.51504	10.4558	2.05566	7.56502	5e-05	0.000113055	yes
gene-AT2G16060	gene-AT2G16060	HB1	NC_003071.7:6982530-6983777	Col	pkl-1	OK	0.671351	2.79169	2.056	3.9186	0.0002	0.000427471	yes
gene-AT1G11150	gene-AT1G11150	AT1G11150	NC_003070.9:3728970-3731624	Col	pkl-1	OK	0.126181	0.525282	2.05759	2.9161	0.0022	0.00407738	yes
gene-AT1G52190	gene-AT1G52190	AT1G52190	NC_003070.9:19434479-19439031	Col	pkl-1	OK	12.9932	54.1089	2.05811	29.8398	5e-05	0.000113055	yes
gene-AT5G09460	gene-AT5G09460	AT5G09460	NC_003076.8:2943737-2946839	Col	pkl-1	OK	1.45333	6.05635	2.05909	10.3112	5e-05	0.000113055	yes
gene-AT5G18690	gene-AT5G18690	AGP25	NC_003076.8:6233286-6234251	Col	pkl-1	OK	3.39729	14.1837	2.06178	8.71391	5e-05	0.000113055	yes
gene-AT5G25120	gene-AT5G25120	CYP71B11	NC_003076.8:8661969-8664681	Col	pkl-1	OK	0.409065	1.71209	2.06536	4.80533	5e-05	0.000113055	yes
gene-AT5G65830	gene-AT5G65830	RLP57	NC_003076.8:26341962-26343546	Col	pkl-1	OK	0.457807	1.92597	2.07278	4.38388	5e-05	0.000113055	yes
gene-AT3G55710	gene-AT3G55710	AT3G55710	NC_003074.8:20673563-20676021	Col	pkl-1	OK	0.277399	1.16779	2.07375	3.70481	5e-05	0.000113055	yes
gene-AT3G14950	gene-AT3G14950	TTL2	NC_003074.8:5029986-5033102	Col	pkl-1	OK	0.544535	2.29502	2.07541	6.50719	5e-05	0.000113055	yes
gene-AT2G36470	gene-AT2G36470	AT2G36470	NC_003071.7:15299066-15301026	Col	pkl-1	OK	0.320899	1.35425	2.0773	4.28952	5e-05	0.000113055	yes
gene-AT2G18060	gene-AT2G18060	VND1	NC_003071.7:7847966-7851606	Col	pkl-1	OK	0.335192	1.41467	2.0774	3.04671	5e-05	0.000113055	yes
gene-AT5G46297	gene-AT5G46297	AT5G46297	NC_003076.8:18781171-18781838	Col	pkl-1	OK	23.2663	98.3059	2.07904	14.7721	5e-05	0.000113055	yes
gene-AT1G07150	gene-AT1G07150	MAPKKK13	NC_003070.9:2193940-2195996	Col	pkl-1	OK	0.483196	2.04264	2.07975	4.35562	5e-05	0.000113055	yes
gene-AT4G02700	gene-AT4G02700	SULTR3%3B2	NC_003075.7:1188982-1197630	Col	pkl-1	OK	0.216661	0.91637	2.08049	2.00267	0.00725	0.0123964	yes
gene-AT3G21550	gene-AT3G21550	DMP2	NC_003074.8:7591393-7592373	Col	pkl-1	OK	8.22186	34.7799	2.08072	14.0295	5e-05	0.000113055	yes
gene-AT3G21720	gene-AT3G21720	ICL	NC_003074.8:7652486-7656053	Col	pkl-1	OK	0.605572	2.56169	2.08072	6.31998	5e-05	0.000113055	yes
gene-AT1G20515	gene-AT1G20515	AT1G20515	NC_003070.9:7106127-7108108	Col	pkl-1	OK	0.46132	1.95159	2.08081	2.33706	0.00045	0.000919198	yes
gene-AT5G18060	gene-AT5G18060	SAUR23	NC_003076.8:5975779-5976589	Col	pkl-1	OK	0.368793	1.56188	2.0824	2.55118	0.0241	0.0373792	yes
gene-AT2G05910	gene-AT2G05910	AT2G05910	NC_003071.7:2258280-2259633	Col	pkl-1	OK	2.84529	12.0634	2.08399	8.65908	5e-05	0.000113055	yes
gene-AT2G46590	gene-AT2G46590	DAG2	NC_003071.7:19132924-19135383	Col	pkl-1	OK	1.50693	6.39325	2.08494	8.47179	5e-05	0.000113055	yes
gene-AT3G45710	gene-AT3G45710	AT3G45710	NC_003074.8:16782587-16784772	Col	pkl-1	OK	0.242866	1.03128	2.0862	3.37886	0.0003	0.000626221	yes
gene-AT1G33080	gene-AT1G33080	AT1G33080	NC_003070.9:11985649-11990520	Col	pkl-1	OK	0.240108	1.02036	2.08732	3.11721	0.0005	0.00101612	yes
gene-AT4G28150	gene-AT4G28150	AT4G28150	NC_003075.7:13977302-13979487	Col	pkl-1	OK	0.598191	2.54321	2.08797	3.47886	5e-05	0.000113055	yes
gene-AT5G08820	gene-AT5G08820	AT5G08820	NC_003076.8:23517255-23523818	Col	pkl-1	OK	2.31013	9.8224	2.0881	3.18156	0.00055	0.00111059	yes
gene-AT5G13460	gene-AT5G13460	IQD11	NC_003076.8:4315758-4318414	Col	pkl-1	OK	0.325333	1.38412	2.08898	4.04358	0.0001	0.000220429	yes
gene-AT1G55475	gene-AT1G55475	AT1G55475	NC_003070.9:20711464-20719261	Col	pkl-1	OK	0.528219	2.2477	2.08924	3.79185	5e-05	0.000113055	yes
gene-AT5G21482	gene-AT5G21482	CKX7	NC_003076.8:7226605-7230304	Col	pkl-1	OK	0.842978	3.58798	2.0896	7.17999	5e-05	0.000113055	yes
gene-AT1G70140	gene-AT1G70140	FH8	NC_003070.9:26412499-26415258	Col	pkl-1	OK	1.15843	4.9365	2.09132	9.7214	5e-05	0.000113055	yes
gene-AT1G64370	gene-AT1G64370	AT1G64370	NC_003070.9:23888831-23890132	Col	pkl-1	OK	3.90623	16.6786	2.09415	11.6092	5e-05	0.000113055	yes
gene-AT4G17220	gene-AT4G17220	MAP70-5	NC_003075.7:9655668-9659576	Col	pkl-1	OK	0.213358	0.915072	2.10061	2.20515	0.02555	0.0394164	yes
gene-AT2G01910	gene-AT2G01910	ATMAP65-6	NC_003071.7:416020-420661	Col	pkl-1	OK	5.08108	21.8054	2.10148	17.58	5e-05	0.000113055	yes
gene-AT5G54730	gene-AT5G54730	G18F	NC_003076.8:22233788-22237370	Col	pkl-1	OK	1.61194	6.91911	2.10179	10.7583	5e-05	0.000113055	yes
gene-AT5G14380	gene-AT5G14380	AGP6	NC_003076.8:4635643-4636676	Col	pkl-1	OK	0.647597	2.79132	2.10778	4.1334	5e-05	0.000113055	yes
gene-AT3G08500	gene-AT3G08500	MYB83	NC_003074.8:2576443-2578276	Col	pkl-1	OK	0.140719	0.607366	2.10975	2.3379	0.01335	0.0217634	yes
gene-AT4G10265	gene-AT4G10265	AT4G10265	NC_003075.7:6373007-6373667	Col	pkl-1	OK	2.9728	12.8539	2.11231	6.31611	5e-05	0.000113055	yes
gene-AT4G35270	gene-AT4G35270	AT4G35270	NC_003075.7:16777263-16782054	Col	pkl-1	OK	0.208558	0.903713	2.11542	4.56299	5e-05	0.000113055	yes
gene-AT1G29440	gene-AT1G29440	SAUR63	NC_003070.9:10303889-10306595	Col	pkl-1	OK	1.14268	4.95625	2.11683	2.03342	0.01615	0.0259416	yes
gene-AT1G29465	gene-AT1G29465	AT1G29465	NC_003070.9:10308519-10309896	Col	pkl-1	OK	1.12771	4.9066	2.12132	3.63208	0.00135	0.00257881	yes
gene-AT4G31610	gene-AT4G31610	REM1	NC_003075.7:15317498-15322311	Col	pkl-1	OK	0.665106	2.89691	2.12286	5.27311	5e-05	0.000113055	yes
gene-AT3G15760	gene-AT3G15760	AT3G15760	NC_003074.8:5337474-5338562	Col	pkl-1	OK	0.367974	1.60279	2.12291	2.70356	0.00565	0.00983197	yes
gene-AT1G16130	gene-AT1G16130	WAKL2	NC_003070.9:5522601-5528212	Col	pkl-1	OK	0.123935	0.540406	2.12446	2.37252	0.0047	0.00828374	yes
gene-AT4G25790	gene-AT4G25790	AT4G25790	NC_003075.7:13122046-13123354	Col	pkl-1	OK	0.32655	1.42675	2.12736	2.35688	0.00985	0.0164453	yes
gene-AT3G55890	gene-AT3G55890	AT3G55890	NC_003074.8:20740609-20742653	Col	pkl-1	OK	0.261939	1.15425	2.13965	1.92356	0.00415	0.00738099	yes
gene-AT5G44660	gene-AT5G44660	AT5G44660	NC_003076.8:18015521-18017307	Col	pkl-1	OK	0.207118	0.913998	2.14174	2.72982	0.00195	0.00364593	yes
gene-AT1G63960	gene-AT1G63960	AT1G63960	NC_003070.9:23737246-23738633	Col	pkl-1	OK	1.18889	5.26372	2.14647	2.35941	0.00275	0.0050215	yes
gene-AT2G29490	gene-AT2G29490	GSTU1	NC_003071.7:12631340-12632538	Col	pkl-1	OK	0.210212	0.930929	2.14683	2.43445	0.0308	0.0467552	yes
gene-AT1G64640	gene-AT1G64640	ENODL8	NC_003070.9:24019472-24023424	Col	pkl-1	OK	2.76191	12.2318	2.1469	5.66343	5e-05	0.000113055	yes
gene-AT4G36160	gene-AT4G36160	NAC076	NC_003075.7:17110644-17119834	Col	pkl-1	OK	0.20328	0.901704	2.14919	1.94777	0.0047	0.00828374	yes
gene-AT2G46870	gene-AT2G46870	NGA1	NC_003071.7:19260905-19262533	Col	pkl-1	OK	1.43291	6.36859	2.15203	8.35875	5e-05	0.000113055	yes
gene-AT1G77920	gene-AT1G77920	TGA7	NC_003070.9:29298242-29300945	Col	pkl-1	OK	0.945707	4.20502	2.15265	7.49371	5e-05	0.000113055	yes
gene-AT5G62520	gene-AT5G62520	SRO5	NC_003076.8:25097943-25103312	Col	pkl-1	OK	0.372283	1.65645	2.15362	2.85523	0.0002	0.000427471	yes
gene-AT1G09970	gene-AT1G09970	LRR XI-23	NC_003070.9:3252097-3255782	Col	pkl-1	OK	2.69813	12.0085	2.15402	17.8092	5e-05	0.000113055	yes
gene-AT5G25240	gene-AT5G25240	AT5G25240	NC_003076.8:8746593-8747290	Col	pkl-1	OK	2.06915	9.22008	2.15574	5.57834	5e-05	0.000113055	yes
gene-AT2G47040	gene-AT2G47040	VGD1	NC_003071.7:19327852-19330197	Col	pkl-1	OK	0.515979	2.3026	2.15788	6.13742	5e-05	0.000113055	yes
gene-AT1G58170	gene-AT1G58170	AT1G58170	NC_003070.9:21535894-21537216	Col	pkl-1	OK	0.546051	2.44449	2.16242	4.54691	5e-05	0.000113055	yes
gene-AT4G00440	gene-AT4G00440	TRM15	NC_003075.7:193527-198582	Col	pkl-1	OK	2.1448	9.60212	2.16251	13.3806	5e-05	0.000113055	yes
gene-AT3G10590	gene-AT3G10590	AT3G10590	NC_003074.8:3310207-3311327	Col	pkl-1	OK	16.2503	72.7677	2.16283	18.492	5e-05	0.000113055	yes
gene-AT2G18380	gene-AT2G18380	GATA20	NC_003071.7:7982555-7984126	Col	pkl-1	OK	0.479125	2.15425	2.16871	3.33761	0.00095	0.00185402	yes
gene-AT2G47030	gene-AT2G47030	VGDH1	NC_003071.7:19324133-19326484	Col	pkl-1	OK	0.176266	0.792979	2.16953	3.34842	0.0008	0.00157876	yes
gene-AT4G16447	gene-AT4G16447	AT4G16447	NC_003075.7:9278693-9279393	Col	pkl-1	OK	14.2356	64.0982	2.17078	14.9295	5e-05	0.000113055	yes
gene-AT4G30410	gene-AT4G30410	AT4G30410	NC_003075.7:14870983-14872267	Col	pkl-1	OK	1.1869	5.35636	2.17406	5.82839	5e-05	0.000113055	yes
gene-AT4G34220	gene-AT4G34220	AT4G34220	NC_003075.7:16381472-16384468	Col	pkl-1	OK	1.1985	5.41611	2.17602	10.5943	5e-05	0.000113055	yes
gene-AT4G02170	gene-AT4G02170	AT4G02170	NC_003075.7:958044-958834	Col	pkl-1	OK	0.498427	2.25355	2.17674	2.86426	0.0027	0.00493699	yes
gene-AT2G47180	gene-AT2G47180	GolS1	NC_003071.7:19366595-19370478	Col	pkl-1	OK	1.20334	5.44166	2.177	3.17656	5e-05	0.000113055	yes
gene-AT3G05690	gene-AT3G05690	NF-YA2	NC_003074.8:1676503-1679061	Col	pkl-1	OK	0.152856	0.691591	2.17774	2.44014	0.00435	0.00770574	yes
gene-AT3G44450	gene-AT3G44450	AT3G44450	NC_003074.8:16073764-16074929	Col	pkl-1	OK	1.10688	5.00938	2.17813	5.96498	5e-05	0.000113055	yes
gene-AT1G11915	gene-AT1G11915	AT1G11915	NC_003070.9:4021749-4023292	Col	pkl-1	OK	0.199128	0.901879	2.17924	2.72845	0.00735	0.0125534	yes
gene-AT4G16000	gene-AT4G16000	AT4G16000	NC_003075.7:9063758-9064786	Col	pkl-1	OK	0.209798	0.950757	2.18007	2.06673	0.02165	0.0338694	yes
gene-AT1G09240	gene-AT1G09240	NAS3	NC_003070.9:2984828-2986231	Col	pkl-1	OK	0.286445	1.29907	2.18115	3.09656	0.0017	0.00321014	yes
gene-AT2G26170	gene-AT2G26170	CYP711A1	NC_003071.7:11140808-11145103	Col	pkl-1	OK	3.90322	17.7159	2.18231	13.2699	5e-05	0.000113055	yes
gene-AT1G73850	gene-AT1G73850	AT1G73850	NC_003070.9:27766940-27770841	Col	pkl-1	OK	0.516478	2.34773	2.18449	5.96258	5e-05	0.000113055	yes
gene-AT5G02420	gene-AT5G02420	AT5G02420	NC_003076.8:523256-524076	Col	pkl-1	OK	2.45567	11.1777	2.18643	7.11741	5e-05	0.000113055	yes
gene-AT5G35740	gene-AT5G35740	AT5G35740	NC_003076.8:13910311-13911225	Col	pkl-1	OK	1.47115	6.70418	2.18812	5.00314	5e-05	0.000113055	yes
gene-AT1G21310	gene-AT1G21310	EXT3	NC_003070.9:7453244-7455009	Col	pkl-1	OK	17.4264	79.4363	2.18853	29.0483	5e-05	0.000113055	yes
gene-AT1G20795	gene-AT1G20795	AT1G20795	NC_003070.9:7226309-7227566	Col	pkl-1	OK	2.90394	13.2394	2.18876	10.3928	5e-05	0.000113055	yes
gene-AT4G37608	gene-AT4G37608	AT4G37608	NC_003075.7:17668950-17672353	Col	pkl-1	OK	1.99204	9.08424	2.18912	4.66056	5e-05	0.000113055	yes
gene-AT4G09990	gene-AT4G09990	GXM2	NC_003075.7:6258879-6260259	Col	pkl-1	OK	2.78577	12.707	2.18947	10.3654	5e-05	0.000113055	yes
gene-AT5G60142	gene-AT5G60142	AT5G60142	NC_003076.8:24215946-24217749	Col	pkl-1	OK	0.52345	2.3883	2.18986	4.19564	5e-05	0.000113055	yes
gene-AT4G29760	gene-AT4G29760	AT4G29760	NC_003075.7:14573323-14575366	Col	pkl-1	OK	3.11585	14.2242	2.19065	9.72963	5e-05	0.000113055	yes
gene-AT5G27350	gene-AT5G27350	SFP1	NC_003076.8:9648507-9654426	Col	pkl-1	OK	1.29579	5.91966	2.19168	9.55059	5e-05	0.000113055	yes
gene-AT5G41900	gene-AT5G41900	AT5G41900	NC_003076.8:16768934-16771899	Col	pkl-1	OK	0.47724	2.18136	2.19244	5.20894	5e-05	0.000113055	yes
gene-AT3G16240	gene-AT3G16240	DELTA-TIP	NC_003074.8:5505359-5508414	Col	pkl-1	OK	16.5395	75.6869	2.19413	19.287	5e-05	0.000113055	yes
gene-AT1G29430	gene-AT1G29430	AT1G29430	NC_003070.9:10302584-10303418	Col	pkl-1	OK	0.444393	2.03589	2.19575	3.33135	0.0041	0.00729858	yes
gene-AT2G30230	gene-AT2G30230	AT2G30230	NC_003071.7:12897053-12898172	Col	pkl-1	OK	1.25483	5.75441	2.19717	6.31443	5e-05	0.000113055	yes
gene-AT2G41130	gene-AT2G41130	AT2G41130	NC_003071.7:17143156-17145283	Col	pkl-1	OK	1.67619	7.69276	2.19831	9.08159	5e-05	0.000113055	yes
gene-AT4G04460	gene-AT4G04460	AT4G04460	NC_003075.7:2224421-2230851	Col	pkl-1	OK	4.48728	20.6195	2.2001	9.72387	5e-05	0.000113055	yes
gene-AT4G24660	gene-AT4G24660	HB22	NC_003075.7:12722394-12725835	Col	pkl-1	OK	0.706309	3.25083	2.20244	4.34359	5e-05	0.000113055	yes
gene-AT1G19840	gene-AT1G19840	AT1G19840	NC_003070.9:6872274-6873358	Col	pkl-1	OK	2.62521	12.0874	2.203	9.05619	5e-05	0.000113055	yes
gene-AT4G22160	gene-AT4G22160	AT4G22160	NC_003075.7:11733031-11734146	Col	pkl-1	OK	1.84792	8.51269	2.20372	5.89001	5e-05	0.000113055	yes
gene-AT4G11050	gene-AT4G11050	GH9C3	NC_003075.7:6747233-6751536	Col	pkl-1	OK	0.138848	0.640583	2.20588	2.8978	0.0019	0.00355779	yes
gene-AT1G76390	gene-AT1G76390	PUB43	NC_003070.9:28655207-28661710	Col	pkl-1	OK	0.444381	2.05031	2.20597	3.09945	5e-05	0.000113055	yes
gene-AT5G04640	gene-AT5G04640	AGL99	NC_003076.8:1332758-1333922	Col	pkl-1	OK	0.195902	0.904606	2.20716	2.48455	0.02655	0.0408074	yes
gene-AT4G25780	gene-AT4G25780	AT4G25780	NC_003075.7:13120823-13122042	Col	pkl-1	OK	0.330033	1.52478	2.20793	3.0747	0.0016	0.00302993	yes
gene-AT1G75550	gene-AT1G75550	AT1G75550	NC_003070.9:28368446-28370061	Col	pkl-1	OK	0.509517	2.35643	2.2094	2.73241	0.00275	0.0050215	yes
gene-AT2G46630	gene-AT2G46630	AT2G46630	NC_003071.7:19145217-19147147	Col	pkl-1	OK	2.56168	11.8598	2.21092	12.7929	5e-05	0.000113055	yes
gene-AT5G05160	gene-AT5G05160	RUL1	NC_003076.8:1527767-1535558	Col	pkl-1	OK	0.155666	0.721858	2.21326	3.42122	0.00065	0.00129857	yes
gene-AT1G14480	gene-AT1G14480	AT1G14480	NC_003070.9:4956230-4958076	Col	pkl-1	OK	0.194517	0.904519	2.21725	2.89965	0.0025	0.00459406	yes
gene-AT2G46970	gene-AT2G46970	PIL1	NC_003071.7:19295430-19297858	Col	pkl-1	OK	0.831042	3.86846	2.21877	5.45934	5e-05	0.000113055	yes
gene-AT2G28410	gene-AT2G28410	AT2G28410	NC_003071.7:12156021-12156984	Col	pkl-1	OK	1.72945	8.05149	2.21894	6.72663	5e-05	0.000113055	yes
gene-AT2G36307	gene-AT2G36307	ZPR4	NC_003071.7:15218039-15219415	Col	pkl-1	OK	3.57233	16.633	2.21911	7.75574	5e-05	0.000113055	yes
gene-AT1G21000	gene-AT1G21000	AT1G21000	NC_003070.9:7337604-7339452	Col	pkl-1	OK	1.87306	8.72217	2.21929	8.56832	5e-05	0.000113055	yes
gene-AT5G02430	gene-AT5G02430	AT5G02430	NC_003076.8:526432-529982	Col	pkl-1	OK	0.196508	0.91692	2.22221	4.62327	5e-05	0.000113055	yes
gene-AT5G24160	gene-AT5G24160	SQE6	NC_003076.8:8182916-8186704	Col	pkl-1	OK	0.543845	2.55235	2.23056	5.33537	5e-05	0.000113055	yes
gene-AT5G05330	gene-AT5G05330	AT5G05330	NC_003076.8:1576981-1578768	Col	pkl-1	OK	0.28802	1.35353	2.23248	2.24683	0.00275	0.0050215	yes
gene-AT3G28040	gene-AT3G28040	AT3G28040	NC_003074.8:10434923-10438484	Col	pkl-1	OK	1.08718	5.11965	2.23546	11.7781	5e-05	0.000113055	yes
gene-AT4G18260	gene-AT4G18260	AT4G18260	NC_003075.7:10095657-10097337	Col	pkl-1	OK	0.642716	3.02688	2.23558	4.19323	0.00065	0.00129857	yes
gene-AT2G46530	gene-AT2G46530	ARF11	NC_003071.7:19104631-19108486	Col	pkl-1	OK	0.343026	1.61663	2.2366	4.64477	5e-05	0.000113055	yes
gene-AT3G47220	gene-AT3G47220	PLC9	NC_003074.8:17387882-17390960	Col	pkl-1	OK	0.220744	1.0406	2.23697	4.16195	5e-05	0.000113055	yes
gene-AT1G27930	gene-AT1G27930	AT1G27930	NC_003070.9:9730958-9733000	Col	pkl-1	OK	1.19309	5.63081	2.23864	9.20374	5e-05	0.000113055	yes
gene-AT5G06230	gene-AT5G06230	TBL9	NC_003076.8:1879901-1887175	Col	pkl-1	OK	0.490284	2.32314	2.24438	1.78072	0.02365	0.0367442	yes
gene-AT2G45930	gene-AT2G45930	AT2G45930	NC_003071.7:18901391-18902914	Col	pkl-1	OK	0.369578	1.75784	2.24985	3.85577	0.00015	0.000324856	yes
gene-AT3G19620	gene-AT3G19620	AT3G19620	NC_003074.8:6812180-6818329	Col	pkl-1	OK	0.613931	2.92038	2.25001	7.3628	5e-05	0.000113055	yes
gene-AT5G18080	gene-AT5G18080	SAUR24	NC_003076.8:5983682-5984308	Col	pkl-1	OK	0.954183	4.54699	2.25257	3.2756	0.0011	0.00212737	yes
gene-AT3G61850	gene-AT3G61850	DAG1	NC_003074.8:22895267-22897732	Col	pkl-1	OK	0.346101	1.64974	2.25297	3.76354	5e-05	0.000113055	yes
gene-AT2G42610	gene-AT2G42610	LSH10	NC_003071.7:17747780-17750524	Col	pkl-1	OK	1.88159	9.0055	2.25885	7.39721	5e-05	0.000113055	yes
gene-AT2G43340	gene-AT2G43340	AT2G43340	NC_003071.7:18007628-18010614	Col	pkl-1	OK	2.73869	13.1478	2.26326	7.2736	5e-05	0.000113055	yes
gene-AT5G26000	gene-AT5G26000	TGG1	NC_003076.8:9079451-9082384	Col	pkl-1	OK	31.7139	152.284	2.26357	42.2444	5e-05	0.000113055	yes
gene-AT3G08000	gene-AT3G08000	AT3G08000	NC_003074.8:2552393-2555929	Col	pkl-1	OK	0.514935	2.47289	2.26374	2.23867	0.01065	0.0176713	yes
gene-AT1G80730	gene-AT1G80730	ZFP1	NC_003070.9:30339321-30340385	Col	pkl-1	OK	0.131674	0.633054	2.26536	1.69236	0.03015	0.0458663	yes
gene-AT1G72430	gene-AT1G72430	AT1G72430	NC_003070.9:27264601-27265806	Col	pkl-1	OK	1.05358	5.06547	2.26539	6.34632	5e-05	0.000113055	yes
gene-AT4G27260	gene-AT4G27260	WES1	NC_003075.7:13653578-13656285	Col	pkl-1	OK	12.3502	59.3948	2.2658	32.4723	5e-05	0.000113055	yes
gene-AT1G22065	gene-AT1G22065	AT1G22065	NC_003070.9:7785707-7786477	Col	pkl-1	OK	8.62267	41.5173	2.26751	13.1309	5e-05	0.000113055	yes
gene-AT1G30040	gene-AT1G30040	GA2OX2	NC_003070.9:10537456-10540044	Col	pkl-1	OK	8.05873	38.8165	2.26805	22.0874	5e-05	0.000113055	yes
gene-AT1G64130	gene-AT1G64130	AT1G64130	NC_003070.9:23803022-23803687	Col	pkl-1	OK	0.312728	1.50703	2.26873	2.32699	0.0163	0.0261509	yes
gene-AT1G79245	gene-AT1G79245	AT1G79245	NC_003070.9:29804593-29809514	Col	pkl-1	OK	0.110275	0.532031	2.2704	3.14816	5e-05	0.000113055	yes
gene-AT2G46680	gene-AT2G46680	HB-7	NC_003071.7:19165273-19166967	Col	pkl-1	OK	6.00783	29.0188	2.27207	16.9281	5e-05	0.000113055	yes
gene-AT5G07870	gene-AT5G07870	AT5G07870	NC_003076.8:2513791-2517066	Col	pkl-1	OK	0.428084	2.07202	2.27507	3.08627	0.0004	0.0008217	yes
gene-AT5G18310	gene-AT5G18310	AT5G18310	NC_003076.8:6061297-6063372	Col	pkl-1	OK	3.44687	16.6873	2.2754	12.2487	5e-05	0.000113055	yes
gene-AT1G66920	gene-AT1G66920	AT1G66920	NC_003070.9:24965133-24967586	Col	pkl-1	OK	0.207575	1.00707	2.27845	3.55489	5e-05	0.000113055	yes
gene-AT5G38120	gene-AT5G38120	4CL8	NC_003076.8:15213592-15216205	Col	pkl-1	OK	0.120641	0.585728	2.27951	2.17771	0.0062	0.0107235	yes
gene-AT2G27035	gene-AT2G27035	ENODL20	NC_003071.7:11535517-11536485	Col	pkl-1	OK	0.247383	1.20126	2.27973	2.61415	0.0106	0.0176001	yes
gene-AT5G41140	gene-AT5G41140	AT5G41140	NC_003076.8:16468326-16478436	Col	pkl-1	OK	0.773491	3.76531	2.28331	6.82126	5e-05	0.000113055	yes
gene-AT1G03457	gene-AT1G03457	AT1G03457	NC_003070.9:860760-864372	Col	pkl-1	OK	0.392734	1.91216	2.28358	4.42396	5e-05	0.000113055	yes
gene-AT3G29340	gene-AT3G29340	AT3G29340	NC_003074.8:11259563-11262440	Col	pkl-1	OK	0.132714	0.647832	2.28731	2.67653	0.00855	0.0144272	yes
gene-AT5G67020	gene-AT5G67020	AT5G67020	NC_003076.8:26749825-26751339	Col	pkl-1	OK	0.139547	0.682119	2.28927	2.49237	0.0254	0.0392093	yes
gene-AT4G04630	gene-AT4G04630	AT4G04630	NC_003075.7:2331676-2332800	Col	pkl-1	OK	0.988042	4.83768	2.29167	5.95579	5e-05	0.000113055	yes
gene-AT2G35150	gene-AT2G35150	EXL7	NC_003071.7:14817046-14818211	Col	pkl-1	OK	0.648723	3.18157	2.29407	4.88899	5e-05	0.000113055	yes
gene-AT2G22122	gene-AT2G22122	AT2G22122	NC_003071.7:9403066-9403835	Col	pkl-1	OK	1.26247	6.21236	2.2989	5.05318	5e-05	0.000113055	yes
gene-AT3G04485	gene-AT3G04485	AT3G04485	NC_003074.8:1198113-1200104	Col	pkl-1	OK	0.326117	1.61321	2.30647	2.85894	0.0191	0.0302219	yes
gene-AT2G45040	gene-AT2G45040	AT2G45040	NC_003071.7:18577499-18578945	Col	pkl-1	OK	1.3447	6.68453	2.31355	8.26519	5e-05	0.000113055	yes
gene-AT4G29710	gene-AT4G29710	AT4G29710	NC_003075.7:14546784-14547594	Col	pkl-1	OK	0.397632	1.98159	2.31715	2.61731	0.0089	0.0149684	yes
gene-AT5G66558	gene-AT5G66558	AT5G66558	NC_003076.8:26563963-26566853	Col	pkl-1	OK	0.226492	1.12967	2.31837	2.37525	0.00285	0.0051884	yes
gene-AT5G25890	gene-AT5G25890	IAA28	NC_003076.8:9033203-9035140	Col	pkl-1	OK	1.34053	6.68886	2.31896	8.00107	5e-05	0.000113055	yes
gene-AT3G03820	gene-AT3G03820	SAUR29	NC_003074.8:976714-977474	Col	pkl-1	OK	0.61259	3.07429	2.32726	3.596	0.002	0.00373171	yes
gene-AT5G19890	gene-AT5G19890	AT5G19890	NC_003076.8:6724075-6725966	Col	pkl-1	OK	0.212055	1.06552	2.32905	2.85177	0.0063	0.0108879	yes
gene-AT4G37560	gene-AT4G37560	AT4G37560	NC_003075.7:17646407-17650067	Col	pkl-1	OK	0.339759	1.70934	2.33086	3.82652	0.00015	0.000324856	yes
gene-AT1G22490	gene-AT1G22490	AT1G22490	NC_003070.9:7938194-7940805	Col	pkl-1	OK	0.710653	3.58017	2.33281	5.94162	5e-05	0.000113055	yes
gene-AT1G20190	gene-AT1G20190	EXPA11	NC_003070.9:6998334-6999839	Col	pkl-1	OK	1.1766	5.9341	2.3344	6.61085	5e-05	0.000113055	yes
gene-AT5G66350	gene-AT5G66350	SHI	NC_003076.8:26502501-26506809	Col	pkl-1	OK	1.3417	6.78111	2.33746	8.9073	5e-05	0.000113055	yes
gene-AT5G35926	gene-AT5G35926	AT5G35926	NC_003076.8:14062675-14066323	Col	pkl-1	OK	0.379919	1.92185	2.33873	5.11605	5e-05	0.000113055	yes
gene-AT3G26350	gene-AT3G26350	AT3G26350	NC_003074.8:9653659-9655495	Col	pkl-1	OK	0.141036	0.713558	2.33897	1.8427	0.01375	0.0223588	yes
gene-AT2G43050	gene-AT2G43050	ATPMEPCRD	NC_003071.7:17902369-17904443	Col	pkl-1	OK	1.67575	8.50264	2.34311	11.1237	5e-05	0.000113055	yes
gene-AT3G13950	gene-AT3G13950	AT3G13950	NC_003074.8:4603884-4605513	Col	pkl-1	OK	0.664188	3.38286	2.34858	5.16787	5e-05	0.000113055	yes
gene-AT5G65970	gene-AT5G65970	MLO10	NC_003076.8:26385347-26390767	Col	pkl-1	OK	0.224418	1.14329	2.34893	3.2191	0.0003	0.000626221	yes
gene-AT5G65870	gene-AT5G65870	PSK5	NC_003076.8:26351372-26352703	Col	pkl-1	OK	1.51731	7.75793	2.35415	7.44434	5e-05	0.000113055	yes
gene-AT1G09250	gene-AT1G09250	AT1G09250	NC_003070.9:2989140-2990427	Col	pkl-1	OK	0.598805	3.06713	2.35673	5.09947	5e-05	0.000113055	yes
gene-AT3G23340	gene-AT3G23340	ckl10	NC_003074.8:8350802-8354021	Col	pkl-1	OK	0.566953	2.92122	2.36527	5.65725	5e-05	0.000113055	yes
gene-AT5G50030	gene-AT5G50030	AT5G50030	NC_003076.8:20354588-20355706	Col	pkl-1	OK	0.319362	1.65188	2.37084	3.17386	0.00475	0.00836669	yes
gene-AT1G19790	gene-AT1G19790	SRS7	NC_003070.9:6838119-6840313	Col	pkl-1	OK	0.0996599	0.515711	2.37148	2.20231	0.0235	0.0365397	yes
gene-AT5G25230	gene-AT5G25230	AT5G25230	NC_003076.8:8739544-8743880	Col	pkl-1	OK	0.0969197	0.501912	2.37257	2.47683	0.0013	0.00248999	yes
gene-AT5G02620	gene-AT5G02620	ANK1	NC_003076.8:589198-593194	Col	pkl-1	OK	0.93698	4.8719	2.3784	8.0531	5e-05	0.000113055	yes
gene-AT4G09180	gene-AT4G09180	FBH2	NC_003075.7:5847311-5849763	Col	pkl-1	OK	0.508455	2.64982	2.3817	4.61926	5e-05	0.000113055	yes
gene-AT3G57600	gene-AT3G57600	AT3G57600	NC_003074.8:21332773-21333918	Col	pkl-1	OK	0.262343	1.36797	2.38251	2.8175	0.0069	0.0118396	yes
gene-AT2G21770	gene-AT2G21770	CESA9	NC_003071.7:9284390-9289744	Col	pkl-1	OK	0.744589	3.88713	2.38419	11.2841	5e-05	0.000113055	yes
gene-AT2G38530	gene-AT2G38530	LTP2	NC_003071.7:16128175-16129399	Col	pkl-1	OK	2.65219	13.8569	2.38534	10.1223	5e-05	0.000113055	yes
gene-AT5G04340	gene-AT5G04340	ZAT6	NC_003076.8:1216057-1217362	Col	pkl-1	OK	0.80022	4.19071	2.38873	6.15261	5e-05	0.000113055	yes
gene-AT3G07120	gene-AT3G07120	AT3G07120	NC_003074.8:2254433-2258204	Col	pkl-1	OK	0.134277	0.705575	2.39359	1.89929	0.01505	0.0242981	yes
gene-AT2G36080	gene-AT2G36080	ABS2	NC_003071.7:15148258-15151634	Col	pkl-1	OK	2.40057	12.6272	2.39508	10.4126	5e-05	0.000113055	yes
gene-AT1G64330	gene-AT1G64330	AT1G64330	NC_003070.9:23870884-23874201	Col	pkl-1	OK	2.93338	15.4604	2.39794	15.7377	5e-05	0.000113055	yes
gene-AT3G24630	gene-AT3G24630	TRM34	NC_003074.8:8987834-8990889	Col	pkl-1	OK	0.230146	1.21999	2.40625	4.66711	5e-05	0.000113055	yes
gene-AT3G52820	gene-AT3G52820	PAP22	NC_003074.8:19573915-19577141	Col	pkl-1	OK	0.677719	3.59625	2.40774	6.99372	5e-05	0.000113055	yes
gene-AT1G29230	gene-AT1G29230	CIPK18	NC_003070.9:10214680-10216563	Col	pkl-1	OK	0.22701	1.20948	2.41356	3.70844	0.00035	0.000724216	yes
gene-AT2G44010	gene-AT2G44010	AT2G44010	NC_003071.7:18216573-18217453	Col	pkl-1	OK	0.493147	2.63689	2.41875	4.051	0.0008	0.00157876	yes
gene-AT1G18745	gene-AT1G18745	AT1G18745	NC_003070.9:6465486-6466454	Col	pkl-1	OK	0.198425	1.06313	2.42166	2.47618	0.03175	0.0480143	yes
gene-AT4G21930	gene-AT4G21930	AT4G21930	NC_003075.7:11638657-11640583	Col	pkl-1	OK	4.08021	21.8651	2.42192	10.2129	5e-05	0.000113055	yes
gene-AT2G47050	gene-AT2G47050	AT2G47050	NC_003071.7:19331544-19332659	Col	pkl-1	OK	0.998829	5.35548	2.42271	6.3463	5e-05	0.000113055	yes
gene-AT1G77145	gene-AT1G77145	AT1G77145	NC_003070.9:28989837-28991454	Col	pkl-1	OK	0.344092	1.84623	2.42371	3.69091	5e-05	0.000113055	yes
gene-AT1G75190	gene-AT1G75190	AT1G75190	NC_003070.9:28219224-28220372	Col	pkl-1	OK	1.73139	9.30224	2.42565	8.07976	5e-05	0.000113055	yes
gene-AT4G14090	gene-AT4G14090	AT4G14090	NC_003075.7:8120716-8123835	Col	pkl-1	OK	0.355791	1.91243	2.4263	4.1836	5e-05	0.000113055	yes
gene-AT5G15230	gene-AT5G15230	GASA4	NC_003076.8:4944815-4946299	Col	pkl-1	OK	11.8797	64.0469	2.43064	16.9144	5e-05	0.000113055	yes
gene-AT3G55700	gene-AT3G55700	AT3G55700	NC_003074.8:20671114-20673430	Col	pkl-1	OK	0.222769	1.20524	2.43569	3.75079	0.0008	0.00157876	yes
gene-AT1G06420	gene-AT1G06420	AT1G06420	NC_003070.9:1958877-1960027	Col	pkl-1	OK	3.52576	19.0849	2.43643	10.6895	5e-05	0.000113055	yes
gene-AT5G60910	gene-AT5G60910	AGL8	NC_003076.8:24502433-24506269	Col	pkl-1	OK	0.705767	3.82091	2.43665	4.67471	5e-05	0.000113055	yes
gene-AT3G06455	gene-AT3G06455	AT3G06455	NC_003074.8:1980541-1982162	Col	pkl-1	OK	0.383522	2.08115	2.44	4.65917	5e-05	0.000113055	yes
gene-AT1G65510	gene-AT1G65510	AT1G65510	NC_003070.9:24359327-24360081	Col	pkl-1	OK	0.81028	4.4013	2.44144	2.58264	0.0058	0.0100771	yes
gene-AT4G38880	gene-AT4G38880	ASE3	NC_003075.7:18134115-18135714	Col	pkl-1	OK	0.130435	0.710019	2.44453	2.665	0.01955	0.0308727	yes
gene-AT1G02850	gene-AT1G02850	BGLU11	NC_003070.9:630373-633420	Col	pkl-1	OK	0.38665	2.10907	2.4475	4.06562	5e-05	0.000113055	yes
gene-AT2G33380	gene-AT2G33380	RD20	NC_003071.7:14144830-14146555	Col	pkl-1	OK	31.6725	174.703	2.4636	33.0369	5e-05	0.000113055	yes
gene-AT2G31560	gene-AT2G31560	AT2G31560	NC_003071.7:13436484-13439923	Col	pkl-1	OK	2.30614	12.7377	2.46555	6.06304	5e-05	0.000113055	yes
gene-AT5G47590	gene-AT5G47590	AT5G47590	NC_003076.8:19297613-19299174	Col	pkl-1	OK	6.36047	35.1405	2.46593	16.8651	5e-05	0.000113055	yes
gene-AT1G44542	gene-AT1G44542	AT1G44542	NC_003070.9:16864830-16866787	Col	pkl-1	OK	0.0934533	0.5168	2.46729	2.11034	0.0111	0.0183553	yes
gene-AT1G15772	gene-AT1G15772	AT1G15772	NC_003070.9:5428519-5429594	Col	pkl-1	OK	1.27932	7.0974	2.47191	4.37139	5e-05	0.000113055	yes
gene-AT1G69050	gene-AT1G69050	AT1G69050	NC_003070.9:25961603-25962435	Col	pkl-1	OK	0.292563	1.62354	2.47232	2.41676	0.0156	0.0251311	yes
gene-AT4G31650	gene-AT4G31650	AT4G31650	NC_003075.7:15330992-15333553	Col	pkl-1	OK	0.314585	1.74931	2.47527	3.7958	5e-05	0.000113055	yes
gene-AT5G18270	gene-AT5G18270	ANAC087	NC_003076.8:6040918-6043014	Col	pkl-1	OK	3.34037	18.5847	2.47603	14.7079	5e-05	0.000113055	yes
gene-AT2G28500	gene-AT2G28500	LBD11	NC_003071.7:12186273-12188293	Col	pkl-1	OK	0.106643	0.59443	2.47872	2.15102	0.0111	0.0183553	yes
gene-AT3G17730	gene-AT3G17730	NAC057	NC_003074.8:6064271-6066180	Col	pkl-1	OK	0.180727	1.01095	2.48383	2.46292	0.0168	0.0268471	yes
gene-AT2G32530	gene-AT2G32530	CSLB03	NC_003071.7:13809018-13813572	Col	pkl-1	OK	1.09066	6.10842	2.4856	11.2986	5e-05	0.000113055	yes
gene-AT5G56040	gene-AT5G56040	AT5G56040	NC_003076.8:22694822-22698645	Col	pkl-1	OK	1.80581	10.2308	2.50219	17.6385	5e-05	0.000113055	yes
gene-AT5G38610	gene-AT5G38610	AT5G38610	NC_003076.8:15456519-15461459	Col	pkl-1	OK	2.25563	12.8137	2.50609	6.13757	5e-05	0.000113055	yes
gene-AT1G76830	gene-AT1G76830	AT1G76830	NC_003070.9:28844643-28845905	Col	pkl-1	OK	2.39035	13.6131	2.5097	11.0541	5e-05	0.000113055	yes
gene-AT4G17905	gene-AT4G17905	ATL4H	NC_003075.7:9948705-9950041	Col	pkl-1	OK	0.237782	1.35841	2.51421	3.04224	0.00045	0.000919198	yes
gene-AT1G80820	gene-AT1G80820	CCR2	NC_003070.9:30370473-30376072	Col	pkl-1	OK	0.317397	1.81836	2.51828	2.21306	0.01345	0.0219049	yes
gene-AT3G13400	gene-AT3G13400	sks13	NC_003074.8:4354922-4357482	Col	pkl-1	OK	0.668492	3.84794	2.5251	7.52594	5e-05	0.000113055	yes
gene-AT3G51190	gene-AT3G51190	AT3G51190	NC_003074.8:19016518-19017547	Col	pkl-1	OK	0.167116	0.963664	2.52768	2.33686	0.0111	0.0183553	yes
gene-AT5G54095	gene-AT5G54095	AT5G54095	NC_003076.8:21952646-21953507	Col	pkl-1	OK	0.755028	4.37524	2.53476	4.10109	5e-05	0.000113055	yes
gene-AT5G48610	gene-AT5G48610	AT5G48610	NC_003076.8:19711540-19716059	Col	pkl-1	OK	0.372197	2.16441	2.53983	4.95306	5e-05	0.000113055	yes
gene-AT1G24520	gene-AT1G24520	BCP1	NC_003070.9:8688562-8689268	Col	pkl-1	OK	0.829357	4.82638	2.54088	4.01609	0.00015	0.000324856	yes
gene-AT1G33240	gene-AT1G33240	GTL1	NC_003070.9:12051360-12054753	Col	pkl-1	OK	0.861319	5.03351	2.54694	10.0647	5e-05	0.000113055	yes
gene-AT1G14280	gene-AT1G14280	PKS2	NC_003070.9:4877505-4879307	Col	pkl-1	OK	0.405344	2.36995	2.54764	5.69238	5e-05	0.000113055	yes
gene-AT1G01670	gene-AT1G01670	AT1G01670	NC_003070.9:242712-246054	Col	pkl-1	OK	0.262396	1.54092	2.55398	3.50181	0.00015	0.000324856	yes
gene-AT5G18130	gene-AT5G18130	AT5G18130	NC_003076.8:5995322-5997498	Col	pkl-1	OK	3.71904	21.8683	2.55584	15.3466	5e-05	0.000113055	yes
gene-AT3G54810	gene-AT3G54810	BME3	NC_003074.8:20296129-20298827	Col	pkl-1	OK	2.68287	15.8347	2.56124	12.1609	5e-05	0.000113055	yes
gene-AT4G10310	gene-AT4G10310	HKT1	NC_003075.7:6391853-6395922	Col	pkl-1	OK	0.14273	0.842606	2.56157	3.30314	0.00455	0.00803501	yes
gene-AT5G44620	gene-AT5G44620	CYP706A3	NC_003076.8:17997596-18000451	Col	pkl-1	OK	2.30422	13.6093	2.56224	17.7629	5e-05	0.000113055	yes
gene-AT5G66080	gene-AT5G66080	AT5G66080	NC_003076.8:26423243-26425448	Col	pkl-1	OK	0.403777	2.38529	2.56254	3.66749	0.00015	0.000324856	yes
gene-AT1G32520	gene-AT1G32520	AT1G32520	NC_003070.9:11758210-11759324	Col	pkl-1	OK	0.710924	4.20088	2.56292	5.04233	5e-05	0.000113055	yes
gene-AT2G30300	gene-AT2G30300	AT2G30300	NC_003071.7:12919400-12921431	Col	pkl-1	OK	0.271483	1.60463	2.56331	4.59516	5e-05	0.000113055	yes
gene-AT5G38130	gene-AT5G38130	AT5G38130	NC_003076.8:15217818-15219372	Col	pkl-1	OK	0.247693	1.46418	2.56347	4.02629	0.0006	0.0012046	yes
gene-AT3G21530	gene-AT3G21530	AT3G21530	NC_003074.8:7581958-7585856	Col	pkl-1	OK	0.0974521	0.577851	2.56793	1.42127	0.0073	0.0124755	yes
gene-AT1G02790	gene-AT1G02790	PGA4	NC_003070.9:610362-612324	Col	pkl-1	OK	0.258767	1.53497	2.56849	3.96717	0.00015	0.000324856	yes
gene-AT4G08570	gene-AT4G08570	AT4G08570	NC_003075.7:5454579-5456100	Col	pkl-1	OK	0.245565	1.46045	2.57224	2.90241	0.00555	0.00966555	yes
gene-AT1G48330	gene-AT1G48330	AT1G48330	NC_003070.9:17863659-17864558	Col	pkl-1	OK	0.401753	2.39489	2.57558	3.44999	0.0003	0.000626221	yes
gene-AT1G62045	gene-AT1G62045	AT1G62045	NC_003070.9:22934666-22935458	Col	pkl-1	OK	0.277343	1.65913	2.58068	2.62134	0.0111	0.0183553	yes
gene-AT3G49055	gene-AT3G49055	AT3G49055	NC_003074.8:18185108-18192145	Col	pkl-1	OK	0.751629	4.49702	2.58088	5.10196	5e-05	0.000113055	yes
gene-AT1G61563	gene-AT1G61563	RALFL8	NC_003070.9:22714920-22717610	Col	pkl-1	OK	1.97565	11.8879	2.58909	5.08992	5e-05	0.000113055	yes
gene-AT3G46720	gene-AT3G46720	AT3G46720	NC_003074.8:17210618-17212541	Col	pkl-1	OK	0.100127	0.602583	2.58932	2.49802	0.0129	0.0210868	yes
gene-AT1G60260	gene-AT1G60260	BGLU5	NC_003070.9:22218786-22221433	Col	pkl-1	OK	0.113175	0.68163	2.59044	2.50265	0.009	0.0151225	yes
gene-AT1G12570	gene-AT1G12570	AT1G12570	NC_003070.9:4276504-4281131	Col	pkl-1	OK	0.437761	2.6436	2.59429	7.03552	5e-05	0.000113055	yes
gene-AT3G29380	gene-AT3G29380	pBRP2	NC_003074.8:11282406-11283524	Col	pkl-1	OK	0.439966	2.6607	2.59634	4.43679	0.0004	0.0008217	yes
gene-AT1G11170	gene-AT1G11170	AT1G11170	NC_003070.9:3740663-3744675	Col	pkl-1	OK	0.640821	3.8832	2.59925	6.29047	5e-05	0.000113055	yes
gene-AT1G12180	gene-AT1G12180	AT1G12180	NC_003070.9:4130395-4131168	Col	pkl-1	OK	53.0934	323.718	2.60813	34.4365	5e-05	0.000113055	yes
gene-AT5G52860	gene-AT5G52860	ABCG8	NC_003076.8:21419589-21421715	Col	pkl-1	OK	0.421486	2.57792	2.61265	6.66034	5e-05	0.000113055	yes
gene-AT1G03170	gene-AT1G03170	FAF2	NC_003070.9:768375-770684	Col	pkl-1	OK	4.19972	25.7298	2.61508	21.9441	5e-05	0.000113055	yes
gene-AT1G21520	gene-AT1G21520	AT1G21520	NC_003070.9:7534018-7534927	Col	pkl-1	OK	1.10149	6.7533	2.61613	6.13575	5e-05	0.000113055	yes
gene-AT2G42380	gene-AT2G42380	BZIP34	NC_003071.7:17646856-17649062	Col	pkl-1	OK	0.271656	1.66598	2.61652	3.09023	5e-05	0.000113055	yes
gene-AT5G58782	gene-AT5G58782	cPT6	NC_003076.8:23738098-23739587	Col	pkl-1	OK	5.97876	36.6949	2.61766	16.2668	5e-05	0.000113055	yes
gene-AT1G60590	gene-AT1G60590	AT1G60590	NC_003070.9:22314088-22317070	Col	pkl-1	OK	1.06524	6.56959	2.62463	10.7521	5e-05	0.000113055	yes
gene-AT5G14180	gene-AT5G14180	MPL1	NC_003076.8:4571293-4574679	Col	pkl-1	OK	0.183539	1.13646	2.63038	2.01904	0.0044	0.00779084	yes
gene-AT4G34320	gene-AT4G34320	AT4G34320	NC_003075.7:16420366-16423986	Col	pkl-1	OK	1.22562	7.62557	2.63733	9.09882	5e-05	0.000113055	yes
gene-AT3G49210	gene-AT3G49210	AT3G49210	NC_003074.8:18238043-18241524	Col	pkl-1	OK	0.19833	1.23583	2.63951	3.99308	0.0001	0.000220429	yes
gene-AT3G03650	gene-AT3G03650	EDA5	NC_003074.8:880987-886410	Col	pkl-1	OK	0.543538	3.38876	2.64031	3.96467	5e-05	0.000113055	yes
gene-AT1G20990	gene-AT1G20990	AT1G20990	NC_003070.9:7330255-7332100	Col	pkl-1	OK	0.0902636	0.56316	2.64133	2.27586	0.00825	0.0139505	yes
gene-AT5G47910	gene-AT5G47910	RBOHD	NC_003076.8:19397040-19402061	Col	pkl-1	OK	0.327074	2.04286	2.6429	7.8784	5e-05	0.000113055	yes
gene-AT3G62230	gene-AT3G62230	DAF1	NC_003074.8:23031530-23033146	Col	pkl-1	OK	0.341266	2.13709	2.64668	5.02309	5e-05	0.000113055	yes
gene-AT3G59210	gene-AT3G59210	AT3G59210	NC_003074.8:21889475-21891944	Col	pkl-1	OK	0.612388	3.85069	2.6526	7.33325	5e-05	0.000113055	yes
gene-AT2G05380	gene-AT2G05380	GRP3S	NC_003071.7:1966609-1968142	Col	pkl-1	OK	0.650395	4.09234	2.65354	3.13338	0.00145	0.00276136	yes
gene-AT4G16140	gene-AT4G16140	AT4G16140	NC_003075.7:9128731-9129852	Col	pkl-1	OK	0.788145	4.95975	2.65373	5.39688	5e-05	0.000113055	yes
gene-AT2G14620	gene-AT2G14620	XTH10	NC_003071.7:6244771-6246279	Col	pkl-1	OK	0.544591	3.43065	2.65524	5.15716	5e-05	0.000113055	yes
gene-AT5G45850	gene-AT5G45850	AT5G45850	NC_003076.8:18599745-18601661	Col	pkl-1	OK	0.155715	0.983211	2.6586	3.58127	0.00285	0.0051884	yes
gene-AT1G47271	gene-AT1G47271	AT1G47271	NC_003070.9:17328812-17330536	Col	pkl-1	OK	0.428829	2.72574	2.66817	3.30143	0.00295	0.00536016	yes
gene-AT1G28100	gene-AT1G28100	AT1G28100	NC_003070.9:9801081-9806899	Col	pkl-1	OK	0.212799	1.35997	2.67601	2.12609	0.00505	0.00885128	yes
gene-AT5G11420	gene-AT5G11420	AT5G11420	NC_003076.8:3644546-3647411	Col	pkl-1	OK	0.253996	1.62369	2.6764	4.54671	0.00015	0.000324856	yes
gene-AT5G62750	gene-AT5G62750	AT5G62750	NC_003076.8:25203424-25204320	Col	pkl-1	OK	0.280332	1.79966	2.68251	3.27675	0.0127	0.020794	yes
gene-AT4G24430	gene-AT4G24430	AT4G24430	NC_003075.7:12629950-12633132	Col	pkl-1	OK	0.112196	0.722448	2.68687	2.89979	0.0049	0.00861186	yes
gene-AT3G28750	gene-AT3G28750	AT3G28750	NC_003074.8:10791498-10792846	Col	pkl-1	OK	1.04208	6.71556	2.68804	8.2	5e-05	0.000113055	yes
gene-AT2G20562	gene-AT2G20562	AT2G20562	NC_003071.7:8850147-8851035	Col	pkl-1	OK	0.134947	0.875987	2.69851	1.69011	0.026	0.0400672	yes
gene-AT5G52070	gene-AT5G52070	AT5G52070	NC_003076.8:21161131-21165565	Col	pkl-1	OK	0.859267	5.58735	2.70099	5.77235	5e-05	0.000113055	yes
gene-AT5G07030	gene-AT5G07030	AT5G07030	NC_003076.8:2183327-2185972	Col	pkl-1	OK	17.3172	112.617	2.70114	41.1629	5e-05	0.000113055	yes
gene-AT1G69870	gene-AT1G69870	NRT1.7	NC_003070.9:26315786-26320233	Col	pkl-1	OK	5.84882	38.1586	2.70579	27.4165	5e-05	0.000113055	yes
gene-AT4G28530	gene-AT4G28530	NAC074	NC_003075.7:14090488-14094902	Col	pkl-1	OK	1.38652	9.05003	2.70645	9.86981	5e-05	0.000113055	yes
gene-AT4G30170	gene-AT4G30170	AT4G30170	NC_003075.7:14762818-14764636	Col	pkl-1	OK	0.181068	1.1873	2.71308	3.09936	0.01195	0.0196467	yes
gene-AT3G25130	gene-AT3G25130	AT3G25130	NC_003074.8:9152169-9153944	Col	pkl-1	OK	1.40349	9.24264	2.71928	11.4468	5e-05	0.000113055	yes
gene-AT5G40690	gene-AT5G40690	AT5G40690	NC_003076.8:16290385-16291713	Col	pkl-1	OK	3.43712	22.7068	2.72385	14.9594	5e-05	0.000113055	yes
gene-AT1G14440	gene-AT1G14440	HB31	NC_003070.9:4938753-4941332	Col	pkl-1	OK	0.702373	4.64234	2.72454	5.98402	5e-05	0.000113055	yes
gene-AT1G54095	gene-AT1G54095	AT1G54095	NC_003070.9:20192767-20194099	Col	pkl-1	OK	0.258528	1.70881	2.7246	3.51148	0.00125	0.00239953	yes
gene-AT5G15780	gene-AT5G15780	AT5G15780	NC_003076.8:5144628-5146458	Col	pkl-1	OK	4.67741	31.0098	2.72894	20.0385	5e-05	0.000113055	yes
gene-AT4G36430	gene-AT4G36430	AT4G36430	NC_003075.7:17204384-17206033	Col	pkl-1	OK	0.281736	1.8707	2.73116	3.95257	0.0003	0.000626221	yes
gene-AT4G33560	gene-AT4G33560	AT4G33560	NC_003075.7:16135156-16135921	Col	pkl-1	OK	10.4542	69.6622	2.73629	17.9209	5e-05	0.000113055	yes
gene-AT2G21220	gene-AT2G21220	AT2G21220	NC_003071.7:9089225-9090052	Col	pkl-1	OK	6.45914	43.0485	2.73655	14.7872	5e-05	0.000113055	yes
gene-AT4G18880	gene-AT4G18880	HSF A4A	NC_003075.7:10347478-10349902	Col	pkl-1	OK	0.0967065	0.647689	2.74362	3.35152	0.00265	0.00485091	yes
gene-AT3G50770	gene-AT3G50770	CML41	NC_003074.8:18873910-18874836	Col	pkl-1	OK	0.659053	4.46369	2.75977	4.75599	5e-05	0.000113055	yes
gene-AT5G39160	gene-AT5G39160	AT5G39160	NC_003076.8:15679004-15680141	Col	pkl-1	OK	10.6375	72.0752	2.76034	14.5933	5e-05	0.000113055	yes
gene-AT5G05365	gene-AT5G05365	AT5G05365	NC_003076.8:1590035-1591939	Col	pkl-1	OK	1.10035	7.47626	2.76436	2.7589	0.01925	0.0304399	yes
gene-AT5G13750	gene-AT5G13750	ZIFL1	NC_003076.8:4437803-4441701	Col	pkl-1	OK	0.159326	1.08372	2.76594	3.17191	0.00055	0.00111059	yes
gene-AT2G43510	gene-AT2G43510	TI1	NC_003071.7:18066959-18067860	Col	pkl-1	OK	1.61981	11.0396	2.76879	7.09591	5e-05	0.000113055	yes
gene-AT1G63710	gene-AT1G63710	CYP86A7	NC_003070.9:23632177-23634073	Col	pkl-1	OK	1.72057	11.7631	2.77331	13.4308	5e-05	0.000113055	yes
gene-AT2G43261	gene-AT2G43261	AT2G43261	NC_003071.7:17985246-17986775	Col	pkl-1	OK	3.14882	21.5606	2.77551	10.6962	5e-05	0.000113055	yes
gene-AT1G67750	gene-AT1G67750	AT1G67750	NC_003070.9:25401513-25403595	Col	pkl-1	OK	14.5098	99.8473	2.78269	38.0898	5e-05	0.000113055	yes
gene-AT5G53820	gene-AT5G53820	AT5G53820	NC_003076.8:21853347-21854117	Col	pkl-1	OK	3.4795	23.9604	2.7837	8.20316	5e-05	0.000113055	yes
gene-AT5G45380	gene-AT5G45380	DUR3	NC_003076.8:18390941-18395928	Col	pkl-1	OK	0.201502	1.39327	2.78961	5.52763	5e-05	0.000113055	yes
gene-AT2G44290	gene-AT2G44290	AT2G44290	NC_003071.7:18305079-18306395	Col	pkl-1	OK	1.51555	10.4835	2.7902	9.31619	5e-05	0.000113055	yes
gene-AT2G44260	gene-AT2G44260	AT2G44260	NC_003071.7:18295757-18297867	Col	pkl-1	OK	0.66071	4.58154	2.79374	3.13336	5e-05	0.000113055	yes
gene-AT4G15440	gene-AT4G15440	HPL1	NC_003075.7:8835367-8838676	Col	pkl-1	OK	0.360849	2.5124	2.7996	6.61907	5e-05	0.000113055	yes
gene-AT5G26340	gene-AT5G26340	MSS1	NC_003076.8:9243397-9247540	Col	pkl-1	OK	2.44125	17.1342	2.81119	19.4536	5e-05	0.000113055	yes
gene-AT1G72940	gene-AT1G72940	AT1G72940	NC_003070.9:27441980-27443859	Col	pkl-1	OK	0.137454	0.976686	2.82895	3.22895	0.0026	0.00476595	yes
gene-AT5G35670	gene-AT5G35670	iqd33	NC_003076.8:13855735-13859085	Col	pkl-1	OK	0.542539	3.8784	2.83766	5.86793	5e-05	0.000113055	yes
gene-AT3G17510	gene-AT3G17510	CIPK1	NC_003074.8:5988923-5993001	Col	pkl-1	OK	0.771188	5.54323	2.84557	9.65196	5e-05	0.000113055	yes
gene-AT1G28190	gene-AT1G28190	AT1G28190	NC_003070.9:9846746-9848015	Col	pkl-1	OK	0.226035	1.63944	2.85859	3.84554	0.0022	0.00407738	yes
gene-AT2G40370	gene-AT2G40370	LAC5	NC_003071.7:16857958-16860779	Col	pkl-1	OK	2.66041	19.3304	2.86115	18.6741	5e-05	0.000113055	yes
gene-AT1G51000	gene-AT1G51000	AT1G51000	NC_003070.9:18909912-18910169	Col	pkl-1	OK	12.8699	93.6842	2.86381	2.85478	0.0102	0.016977	yes
gene-AT3G46080	gene-AT3G46080	AT3G46080	NC_003074.8:16922513-16923299	Col	pkl-1	OK	0.534187	3.91558	2.87381	4.77928	0.0005	0.00101612	yes
gene-AT1G51538	gene-AT1G51538	AT1G51538	NC_003070.9:19113084-19115393	Col	pkl-1	OK	0.124888	0.937047	2.90749	3.78922	0.00055	0.00111059	yes
gene-AT1G13448	gene-AT1G13448	AT1G13448	NC_003070.9:4612242-4615353	Col	pkl-1	OK	0.557835	4.19137	2.90951	2.11416	0.0253	0.039067	yes
gene-AT2G16595	gene-AT2G16595	AT2G16595	NC_003071.7:7198126-7200385	Col	pkl-1	OK	0.363557	2.73195	2.90968	4.57385	5e-05	0.000113055	yes
gene-AT3G04070	gene-AT3G04070	NAC047	NC_003074.8:1061299-1063234	Col	pkl-1	OK	2.19215	16.4819	2.91047	10.5655	5e-05	0.000113055	yes
gene-AT4G10380	gene-AT4G10380	NIP5%3B1	NC_003075.7:6431160-6435396	Col	pkl-1	OK	0.205858	1.57036	2.93138	5.20714	5e-05	0.000113055	yes
gene-AT3G47340	gene-AT3G47340	ASN1	NC_003074.8:17437839-17441567	Col	pkl-1	OK	1.62283	12.3856	2.93208	15.5508	5e-05	0.000113055	yes
gene-AT4G32800	gene-AT4G32800	AT4G32800	NC_003075.7:15819488-15820879	Col	pkl-1	OK	1.32042	10.1296	2.9395	10.4352	5e-05	0.000113055	yes
gene-AT2G34810	gene-AT2G34810	AT2G34810	NC_003071.7:14685169-14687216	Col	pkl-1	OK	0.69263	5.31466	2.93982	9.35344	5e-05	0.000113055	yes
gene-AT2G37900	gene-AT2G37900	AT2G37900	NC_003071.7:15864185-15866769	Col	pkl-1	OK	0.243919	1.87537	2.9427	5.63357	5e-05	0.000113055	yes
gene-AT1G62225	gene-AT1G62225	AT1G62225	NC_003070.9:22989549-22990341	Col	pkl-1	OK	0.858047	6.63538	2.95105	6.46566	5e-05	0.000113055	yes
gene-AT1G05010	gene-AT1G05010	EFE	NC_003070.9:1431176-1433010	Col	pkl-1	OK	0.793638	6.15289	2.95471	8.51172	5e-05	0.000113055	yes
gene-AT4G10960	gene-AT4G10960	UGE5	NC_003075.7:6715873-6718550	Col	pkl-1	OK	0.590651	4.58275	2.95584	6.8444	5e-05	0.000113055	yes
gene-AT4G13900	gene-AT4G13900	RLP49	NC_003075.7:8035571-8041337	Col	pkl-1	OK	0.140694	1.09192	2.95624	4.37713	0.0001	0.000220429	yes
gene-AT1G05340	gene-AT1G05340	AT1G05340	NC_003070.9:1558777-1559917	Col	pkl-1	OK	4.61591	35.955	2.96151	13.3494	5e-05	0.000113055	yes
gene-AT1G69690	gene-AT1G69690	TCP15	NC_003070.9:26216008-26218071	Col	pkl-1	OK	0.820706	6.40972	2.96532	10.5251	5e-05	0.000113055	yes
gene-AT4G39795	gene-AT4G39795	AT4G39795	NC_003075.7:18466518-18467499	Col	pkl-1	OK	1.00357	7.83984	2.96568	4.79918	5e-05	0.000113055	yes
gene-AT3G50900	gene-AT3G50900	AT3G50900	NC_003074.8:18917781-18918811	Col	pkl-1	OK	0.539229	4.22344	2.96945	4.9376	5e-05	0.000113055	yes
gene-AT3G45960	gene-AT3G45960	EXLA3	NC_003074.8:16892701-16894153	Col	pkl-1	OK	0.932732	7.34384	2.977	8.02243	5e-05	0.000113055	yes
gene-AT3G06220	gene-AT3G06220	AT3G06220	NC_003074.8:1879984-1884970	Col	pkl-1	OK	1.24874	9.87922	2.98392	7.74462	5e-05	0.000113055	yes
gene-AT5G57130	gene-AT5G57130	AT5G57130	NC_003076.8:23144946-23149615	Col	pkl-1	OK	0.299427	2.37968	2.99049	8.78263	5e-05	0.000113055	yes
gene-AT3G01140	gene-AT3G01140	MYB106	NC_003074.8:46329-48296	Col	pkl-1	OK	0.877135	7.0245	3.00153	3.54734	0.0001	0.000220429	yes
gene-AT5G25460	gene-AT5G25460	DGR2	NC_003076.8:8863041-8867724	Col	pkl-1	OK	2.94273	23.6858	3.00879	17.0694	5e-05	0.000113055	yes
gene-AT4G35680	gene-AT4G35680	AT4G35680	NC_003075.7:16917891-16918897	Col	pkl-1	OK	0.415799	3.35804	3.01366	4.47844	0.0001	0.000220429	yes
gene-AT4G18290	gene-AT4G18290	KAT2	NC_003075.7:10114793-10118652	Col	pkl-1	OK	0.48344	3.92341	3.0207	7.05689	5e-05	0.000113055	yes
gene-AT5G53550	gene-AT5G53550	YSL3	NC_003076.8:21755250-21758950	Col	pkl-1	OK	0.173985	1.42282	3.03172	4.0342	5e-05	0.000113055	yes
gene-AT3G50280	gene-AT3G50280	AT3G50280	NC_003074.8:18637734-18639475	Col	pkl-1	OK	0.542638	4.43781	3.03179	7.23901	5e-05	0.000113055	yes
gene-AT1G26820	gene-AT1G26820	RNS3	NC_003070.9:9292445-9293862	Col	pkl-1	OK	5.34921	43.9853	3.03963	18.8736	5e-05	0.000113055	yes
gene-AT3G10040	gene-AT3G10040	AT3G10040	NC_003074.8:3096344-3098417	Col	pkl-1	OK	1.52439	12.6895	3.05733	14.8608	5e-05	0.000113055	yes
gene-AT1G75394	gene-AT1G75394	AT1G75394	NC_003070.9:28294517-28295301	Col	pkl-1	OK	0.0975019	0.827471	3.08521	1.84744	0.01835	0.0291301	yes
gene-AT1G18320	gene-AT1G18320	AT1G18320	NC_003070.9:6304359-6305689	Col	pkl-1	OK	0.11676	0.99308	3.08837	1.92205	0.01835	0.0291301	yes
gene-AT5G45950	gene-AT5G45950	AT5G45950	NC_003076.8:18634040-18636720	Col	pkl-1	OK	0.363511	3.10573	3.09486	5.18859	5e-05	0.000113055	yes
gene-AT4G11211	gene-AT4G11211	AT4G11211	NC_003075.7:6836105-6836588	Col	pkl-1	OK	4.26438	36.4337	3.09487	8.3511	5e-05	0.000113055	yes
gene-AT2G05540	gene-AT2G05540	AT2G05540	NC_003071.7:2033153-2034283	Col	pkl-1	OK	4.71936	40.5783	3.10404	14.721	5e-05	0.000113055	yes
gene-AT1G05560	gene-AT1G05560	UGT75B1	NC_003070.9:1645299-1647435	Col	pkl-1	OK	0.921892	7.94463	3.10731	10.1471	5e-05	0.000113055	yes
gene-AT5G18980	gene-AT5G18980	AT5G18980	NC_003076.8:6334766-6338209	Col	pkl-1	OK	2.02202	17.536	3.11645	17.3087	5e-05	0.000113055	yes
gene-AT5G59330	gene-AT5G59330	AT5G59330	NC_003076.8:23931313-23932071	Col	pkl-1	OK	0.147203	1.27773	3.1177	2.05741	0.01835	0.0291301	yes
gene-AT3G12710	gene-AT3G12710	AT3G12710	NC_003074.8:4040323-4042075	Col	pkl-1	OK	1.04867	9.13493	3.12284	10.0996	5e-05	0.000113055	yes
gene-AT3G07010	gene-AT3G07010	AT3G07010	NC_003074.8:2212062-2216483	Col	pkl-1	OK	0.910568	7.96427	3.1287	11.2973	5e-05	0.000113055	yes
gene-AT2G27180	gene-AT2G27180	AT2G27180	NC_003071.7:11620075-11621174	Col	pkl-1	OK	0.0605137	0.535246	3.14487	1.7578	0.01835	0.0291301	yes
gene-AT5G46690	gene-AT5G46690	bHLH071	NC_003076.8:18945542-18947637	Col	pkl-1	OK	0.106953	0.950859	3.15226	2.48774	0.0052	0.00909897	yes
gene-AT3G17130	gene-AT3G17130	AT3G17130	NC_003074.8:5844276-5845220	Col	pkl-1	OK	2.90355	25.8525	3.15441	13.01	5e-05	0.000113055	yes
gene-AT1G71930	gene-AT1G71930	VND7	NC_003070.9:27074701-27077991	Col	pkl-1	OK	0.099167	0.884111	3.1563	2.28647	0.0049	0.00861186	yes
gene-AT5G06760	gene-AT5G06760	LEA4-5	NC_003076.8:2089444-2090430	Col	pkl-1	OK	0.258976	2.31141	3.15788	3.15245	0.0079	0.0134111	yes
gene-AT4G16590	gene-AT4G16590	CSLA01	NC_003075.7:9345149-9349258	Col	pkl-1	OK	0.557159	4.99609	3.16464	8.70885	5e-05	0.000113055	yes
gene-AT1G02470	gene-AT1G02470	AT1G02470	NC_003070.9:511764-515422	Col	pkl-1	OK	0.484143	4.37706	3.17646	2.42703	0.00275	0.0050215	yes
gene-AT4G39320	gene-AT4G39320	AT4G39320	NC_003075.7:18288769-18290010	Col	pkl-1	OK	0.119941	1.08887	3.18243	2.45365	0.01365	0.022207	yes
gene-AT2G25625	gene-AT2G25625	AT2G25625	NC_003071.7:10906214-10907350	Col	pkl-1	OK	1.93092	17.6728	3.19417	9.13728	5e-05	0.000113055	yes
gene-AT4G18330	gene-AT4G18330	AT4G18330	NC_003075.7:10126532-10128734	Col	pkl-1	OK	0.110675	1.03083	3.2194	3.28635	0.00095	0.00185402	yes
gene-AT1G75520	gene-AT1G75520	SRS5	NC_003070.9:28351521-28353549	Col	pkl-1	OK	0.292644	2.78647	3.25122	5.48665	5e-05	0.000113055	yes
gene-AT4G29920	gene-AT4G29920	AT4G29920	NC_003075.7:14632412-14636101	Col	pkl-1	OK	0.0571116	0.545241	3.25504	3.26244	0.00195	0.00364593	yes
gene-AT4G29770	gene-AT4G29770	AT4G29770	NC_003075.7:14575717-14577643	Col	pkl-1	OK	3.03583	28.9866	3.25522	15.271	5e-05	0.000113055	yes
gene-AT3G02170	gene-AT3G02170	LNG2	NC_003074.8:394043-399960	Col	pkl-1	OK	0.284916	2.7268	3.2586	7.86037	5e-05	0.000113055	yes
gene-AT5G14870	gene-AT5G14870	CNGC18	NC_003076.8:4808090-4811093	Col	pkl-1	OK	0.0790285	0.756958	3.25977	3.60656	0.00545	0.00949804	yes
gene-AT5G01550	gene-AT5G01550	LECRKA4.2	NC_003076.8:214372-216773	Col	pkl-1	OK	0.107611	1.03184	3.26132	4.23554	0.00105	0.00203601	yes
gene-AT4G18980	gene-AT4G18980	AtS40-3	NC_003075.7:10398856-10399905	Col	pkl-1	OK	0.332855	3.22896	3.2781	4.27131	0.0002	0.000427471	yes
gene-AT2G22590	gene-AT2G22590	AT2G22590	NC_003071.7:9592955-9594579	Col	pkl-1	OK	0.0853178	0.828955	3.28037	2.91646	0.02075	0.0325765	yes
gene-AT1G03820	gene-AT1G03820	AT1G03820	NC_003070.9:959789-960916	Col	pkl-1	OK	0.199801	1.96073	3.29475	3.34788	0.00615	0.0106481	yes
gene-AT5G56540	gene-AT5G56540	AGP14	NC_003076.8:22893150-22893651	Col	pkl-1	OK	4.49238	44.2898	3.30142	9.54685	5e-05	0.000113055	yes
gene-AT1G69720	gene-AT1G69720	HO3	NC_003070.9:26226730-26231375	Col	pkl-1	OK	2.2556	22.2773	3.30399	7.01078	5e-05	0.000113055	yes
gene-AT4G17920	gene-AT4G17920	AT4G17920	NC_003075.7:9963050-9964090	Col	pkl-1	OK	0.190508	1.88514	3.30675	4.18036	0.0194	0.0306528	yes
gene-AT2G31990	gene-AT2G31990	AT2G31990	NC_003071.7:13611299-13613728	Col	pkl-1	OK	0.289953	2.87193	3.30813	4.74358	5e-05	0.000113055	yes
gene-AT5G19040	gene-AT5G19040	IPT5	NC_003076.8:6361775-6363713	Col	pkl-1	OK	0.258363	2.58462	3.32248	5.21945	5e-05	0.000113055	yes
gene-AT2G32510	gene-AT2G32510	MAPKKK17	NC_003071.7:13798560-13800099	Col	pkl-1	OK	1.85014	18.5406	3.32498	14.9406	5e-05	0.000113055	yes
gene-AT5G16030	gene-AT5G16030	AT5G16030	NC_003076.8:5237969-5243473	Col	pkl-1	OK	0.339458	3.40344	3.32569	2.83418	0.001	0.00194512	yes
gene-AT2G30140	gene-AT2G30140	UGT87A2	NC_003071.7:12871983-12873866	Col	pkl-1	OK	1.12277	11.2877	3.32961	12.2882	5e-05	0.000113055	yes
gene-AT1G12010	gene-AT1G12010	AT1G12010	NC_003070.9:4056164-4057968	Col	pkl-1	OK	14.3854	145.142	3.33478	39.3395	5e-05	0.000113055	yes
gene-AT3G22820	gene-AT3G22820	CLL1	NC_003074.8:8073257-8074178	Col	pkl-1	OK	0.137533	1.39142	3.33871	2.18437	0.01685	0.0269162	yes
gene-AT1G24000	gene-AT1G24000	AT1G24000	NC_003070.9:8495907-8496566	Col	pkl-1	OK	3.71219	38.2298	3.36435	10.133	5e-05	0.000113055	yes
gene-AT3G00500	gene-AT3G00500	AT3G00500	NC_003074.8:10758612-10759216	Col	pkl-1	OK	0.149836	1.54676	3.36778	2.25679	0.01685	0.0269162	yes
gene-AT1G54260	gene-AT1G54260	AT1G54260	NC_003070.9:20256935-20259417	Col	pkl-1	OK	0.243558	2.5368	3.38067	3.93112	0.001	0.00194512	yes
gene-AT5G58170	gene-AT5G58170	SVL5	NC_003076.8:23540048-23543345	Col	pkl-1	OK	0.0471935	0.492743	3.38417	2.71796	0.018	0.0286292	yes
gene-AT4G18550	gene-AT4G18550	DSEL	NC_003075.7:10224660-10227140	Col	pkl-1	OK	0.299022	3.12405	3.38509	5.72797	5e-05	0.000113055	yes
gene-AT2G34500	gene-AT2G34500	CYP710A1	NC_003071.7:14539372-14541617	Col	pkl-1	OK	0.0871726	0.917893	3.39638	3.70621	0.00455	0.00803501	yes
gene-AT5G52050	gene-AT5G52050	AT5G52050	NC_003076.8:21138702-21140876	Col	pkl-1	OK	0.337217	3.58802	3.41144	7.88918	5e-05	0.000113055	yes
gene-AT1G02065	gene-AT1G02065	SPL8	NC_003070.9:365164-367443	Col	pkl-1	OK	0.559308	5.97099	3.41625	8.77641	5e-05	0.000113055	yes
gene-AT5G56230	gene-AT5G56230	PRA1.G2	NC_003076.8:22758543-22759556	Col	pkl-1	OK	0.0675053	0.732904	3.44055	1.96991	0.01685	0.0269162	yes
gene-AT4G18425	gene-AT4G18425	AT4G18425	NC_003075.7:10181189-10182264	Col	pkl-1	OK	5.43993	59.4385	3.44974	21.4128	5e-05	0.000113055	yes
gene-AT5G04200	gene-AT5G04200	MC9	NC_003076.8:1153739-1155040	Col	pkl-1	OK	4.09973	45.3158	3.46641	21.0453	5e-05	0.000113055	yes
gene-AT3G48020	gene-AT3G48020	AT3G48020	NC_003074.8:17724399-17725198	Col	pkl-1	OK	0.189488	2.10658	3.47472	3.41239	0.0022	0.00407738	yes
gene-AT4G01525	gene-AT4G01525	SADHU5-1	NC_003075.7:660809-661698	Col	pkl-1	OK	4.29087	47.8319	3.47863	16.8355	5e-05	0.000113055	yes
gene-AT5G06720	gene-AT5G06720	PA2	NC_003076.8:2077381-2079005	Col	pkl-1	OK	1.64313	18.3379	3.48031	13.4711	5e-05	0.000113055	yes
gene-AT5G64190	gene-AT5G64190	AT5G64190	NC_003076.8:25679424-25683641	Col	pkl-1	OK	1.84101	20.7722	3.49608	4.94588	5e-05	0.000113055	yes
gene-AT2G43820	gene-AT2G43820	UGT74F2	NC_003071.7:18152077-18156510	Col	pkl-1	OK	0.361519	4.07967	3.49631	5.56981	5e-05	0.000113055	yes
gene-AT4G35690	gene-AT4G35690	AT4G35690	NC_003075.7:16921799-16922963	Col	pkl-1	OK	1.22798	14.2359	3.53518	10.7871	5e-05	0.000113055	yes
gene-AT2G47520	gene-AT2G47520	ERF71	NC_003071.7:19502775-19503702	Col	pkl-1	OK	0.087486	1.01524	3.53663	2.12005	0.01675	0.0267758	yes
gene-AT2G22470	gene-AT2G22470	AGP2	NC_003071.7:9538126-9538963	Col	pkl-1	OK	7.24691	84.2469	3.53919	21.0818	5e-05	0.000113055	yes
gene-AT4G37990	gene-AT4G37990	ELI3-2	NC_003075.7:17855636-17857878	Col	pkl-1	OK	0.0771448	0.898847	3.54244	3.29354	0.01825	0.0289898	yes
gene-AT1G68620	gene-AT1G68620	AT1G68620	NC_003070.9:25765717-25767240	Col	pkl-1	OK	0.994734	11.7378	3.56071	11.6541	5e-05	0.000113055	yes
gene-AT1G16950	gene-AT1G16950	AT1G16950	NC_003070.9:5795878-5796666	Col	pkl-1	OK	2.05393	24.7734	3.59233	10.8148	5e-05	0.000113055	yes
gene-AT1G70470	gene-AT1G70470	AT1G70470	NC_003070.9:26559358-26561232	Col	pkl-1	OK	0.424714	5.1734	3.60655	4.2751	0.00045	0.000919198	yes
gene-AT5G22430	gene-AT5G22430	AT5G22430	NC_003076.8:7433789-7434953	Col	pkl-1	OK	0.0803498	0.993467	3.62811	1.89855	0.0167	0.0267109	yes
gene-AT1G11190	gene-AT1G11190	BFN1	NC_003070.9:3750065-3752780	Col	pkl-1	OK	6.4437	80.5138	3.64327	27.6769	5e-05	0.000113055	yes
gene-AT3G15500	gene-AT3G15500	NAC3	NC_003074.8:5234456-5236196	Col	pkl-1	OK	0.524602	6.57151	3.64693	8.77303	5e-05	0.000113055	yes
gene-AT5G50335	gene-AT5G50335	AT5G50335	NC_003076.8:20489032-20489727	Col	pkl-1	OK	0.117855	1.47888	3.64942	2.32779	0.0167	0.0267109	yes
gene-AT1G56660	gene-AT1G56660	AT1G56660	NC_003070.9:21237838-21241014	Col	pkl-1	OK	0.153118	1.92515	3.65225	4.97511	0.0003	0.000626221	yes
gene-AT3G48340	gene-AT3G48340	CEP2	NC_003074.8:17897505-17899351	Col	pkl-1	OK	3.42992	43.1258	3.6523	23.1656	5e-05	0.000113055	yes
gene-AT5G50260	gene-AT5G50260	CEP1	NC_003076.8:20455316-20457068	Col	pkl-1	OK	21.4703	271.858	3.66244	57.56	5e-05	0.000113055	yes
gene-AT1G75300	gene-AT1G75300	AT1G75300	NC_003070.9:28253721-28257236	Col	pkl-1	OK	0.224727	2.86018	3.66986	4.27885	0.0016	0.00302993	yes
gene-AT2G36800	gene-AT2G36800	DOGT1	NC_003071.7:15423171-15425129	Col	pkl-1	OK	0.136317	1.76231	3.69243	4.92186	0.0005	0.00101612	yes
gene-AT1G06180	gene-AT1G06180	MYB13	NC_003070.9:1889361-1891276	Col	pkl-1	OK	0.0622376	0.811765	3.7052	2.11127	0.0167	0.0267109	yes
gene-AT4G31500	gene-AT4G31500	CYP83B1	NC_003075.7:15273409-15275404	Col	pkl-1	OK	0.180685	2.37063	3.71372	6.03565	5e-05	0.000113055	yes
gene-AT1G69490	gene-AT1G69490	NAP	NC_003070.9:26122079-26123514	Col	pkl-1	OK	1.43903	18.9964	3.72256	13.158	5e-05	0.000113055	yes
gene-AT3G57250	gene-AT3G57250	AT3G57250	NC_003074.8:21186650-21187415	Col	pkl-1	OK	1.82123	24.0933	3.72564	9.35025	5e-05	0.000113055	yes
gene-AT1G73260	gene-AT1G73260	KTI1	NC_003070.9:27547097-27548282	Col	pkl-1	OK	1.55505	20.9319	3.75067	13.346	5e-05	0.000113055	yes
gene-AT5G44680	gene-AT5G44680	AT5G44680	NC_003076.8:18023984-18026077	Col	pkl-1	OK	0.783447	10.6519	3.76513	12.084	5e-05	0.000113055	yes
gene-AT4G08290	gene-AT4G08290	UMAMIT20	NC_003075.7:5238772-5241112	Col	pkl-1	OK	1.23946	17.033	3.78055	14.6493	5e-05	0.000113055	yes
gene-AT2G45570	gene-AT2G45570	CYP76C2	NC_003071.7:18779320-18781973	Col	pkl-1	OK	0.215179	2.96581	3.78482	6.53885	5e-05	0.000113055	yes
gene-AT5G65070	gene-AT5G65070	MAF4	NC_003076.8:25992192-25996202	Col	pkl-1	OK	0.24383	3.38545	3.7954	3.24406	0.00025	0.000527601	yes
gene-AT4G13540	gene-AT4G13540	AT4G13540	NC_003075.7:7869319-7870790	Col	pkl-1	OK	0.333119	4.69598	3.81732	6.20709	5e-05	0.000113055	yes
gene-AT2G37870	gene-AT2G37870	AT2G37870	NC_003071.7:15859203-15859942	Col	pkl-1	OK	0.134226	1.89961	3.82296	2.5223	0.0167	0.0267109	yes
gene-AT1G23130	gene-AT1G23130	AT1G23130	NC_003070.9:8200320-8201246	Col	pkl-1	OK	0.960664	13.742	3.83841	8.55234	5e-05	0.000113055	yes
gene-AT1G79320	gene-AT1G79320	MC6	NC_003070.9:29836643-29838140	Col	pkl-1	OK	0.23501	3.3674	3.84084	5.81497	0.0001	0.000220429	yes
gene-AT5G09750	gene-AT5G09750	HEC3	NC_003076.8:3026108-3027114	Col	pkl-1	OK	0.307724	4.5103	3.87351	4.6976	0.0004	0.0008217	yes
gene-AT1G79760	gene-AT1G79760	DTA4	NC_003070.9:30011980-30013495	Col	pkl-1	OK	0.255308	3.75371	3.87801	5.71786	5e-05	0.000113055	yes
gene-AT1G70680	gene-AT1G70680	AT1G70680	NC_003070.9:26647204-26648737	Col	pkl-1	OK	4.2615	63.0182	3.88633	18.7284	5e-05	0.000113055	yes
gene-AT5G39880	gene-AT5G39880	AT5G39880	NC_003076.8:15970886-15972344	Col	pkl-1	OK	0.346163	5.20424	3.91016	6.7837	5e-05	0.000113055	yes
gene-AT1G69600	gene-AT1G69600	ZFHD1	NC_003070.9:26182155-26183684	Col	pkl-1	OK	0.52532	7.96159	3.92179	8.67538	5e-05	0.000113055	yes
gene-AT4G11910	gene-AT4G11910	AT4G11910	NC_003075.7:7156149-7158047	Col	pkl-1	OK	0.212301	3.21964	3.92271	4.67633	0.0004	0.0008217	yes
gene-AT4G10270	gene-AT4G10270	AT4G10270	NC_003075.7:6374673-6376142	Col	pkl-1	OK	3.47888	53.3932	3.93996	3.49005	0.005	0.00877059	yes
gene-AT3G01270	gene-AT3G01270	AT3G01270	NC_003074.8:82580-84901	Col	pkl-1	OK	0.158814	2.46531	3.95635	5.27682	5e-05	0.000113055	yes
gene-AT1G52440	gene-AT1G52440	AT1G52440	NC_003070.9:19538820-19540907	Col	pkl-1	OK	0.258403	4.02163	3.96008	3.83773	0.01675	0.0267758	yes
gene-AT4G34600	gene-AT4G34600	AT4G34600	NC_003075.7:16529057-16530228	Col	pkl-1	OK	0.116201	1.84472	3.98871	1.86091	0.01215	0.0199574	yes
gene-AT1G21910	gene-AT1G21910	DREB26	NC_003070.9:7696426-7697831	Col	pkl-1	OK	0.403355	6.476	4.00498	7.88673	5e-05	0.000113055	yes
gene-AT2G29350	gene-AT2G29350	SAG13	NC_003071.7:12600913-12602556	Col	pkl-1	OK	0.681762	11.0284	4.01581	8.59051	5e-05	0.000113055	yes
gene-AT1G62500	gene-AT1G62500	AT1G62500	NC_003070.9:23131927-23133507	Col	pkl-1	OK	0.38549	6.2546	4.02015	8.33925	5e-05	0.000113055	yes
gene-AT2G41690	gene-AT2G41690	HSFB3	NC_003071.7:17381646-17382851	Col	pkl-1	OK	0.0615514	1.02532	4.05814	2.3216	0.0167	0.0267109	yes
gene-AT5G44630	gene-AT5G44630	AT5G44630	NC_003076.8:18002995-18005849	Col	pkl-1	OK	0.106428	1.77718	4.06164	4.81169	0.0003	0.000626221	yes
gene-AT2G18550	gene-AT2G18550	HB21	NC_003071.7:8049370-8051316	Col	pkl-1	OK	2.77188	46.6198	4.072	18.1299	5e-05	0.000113055	yes
gene-AT2G43620	gene-AT2G43620	AT2G43620	NC_003071.7:18093693-18095093	Col	pkl-1	OK	0.302621	5.1584	4.09134	5.59018	5e-05	0.000113055	yes
gene-AT5G23820	gene-AT5G23820	AT5G23820	NC_003076.8:8031164-8033149	Col	pkl-1	OK	0.0638185	1.09829	4.10514	2.36368	0.0167	0.0267109	yes
gene-AT3G02150	gene-AT3G02150	PTF1	NC_003074.8:390719-392767	Col	pkl-1	OK	0.167288	2.90024	4.11577	5.45202	5e-05	0.000113055	yes
gene-AT5G22500	gene-AT5G22500	FAR1	NC_003076.8:7470327-7474133	Col	pkl-1	OK	0.628859	11.1954	4.15403	12.4432	5e-05	0.000113055	yes
gene-AT3G03530	gene-AT3G03530	NPC4	NC_003074.8:842498-845096	Col	pkl-1	OK	0.242303	4.32249	4.15698	7.31029	5e-05	0.000113055	yes
gene-AT4G35190	gene-AT4G35190	LOG5	NC_003075.7:16746188-16748455	Col	pkl-1	OK	0.18707	3.36402	4.16854	2.92449	0.00295	0.00536016	yes
gene-AT3G22090	gene-AT3G22090	AT3G22090	NC_003074.8:7782909-7783561	Col	pkl-1	OK	0.182481	3.35562	4.20076	3.0446	0.0167	0.0267109	yes
gene-AT5G45880	gene-AT5G45880	AT5G45880	NC_003076.8:18609627-18611166	Col	pkl-1	OK	0.386037	7.24927	4.23103	5.61751	5e-05	0.000113055	yes
gene-AT1G20180	gene-AT1G20180	AT1G20180	NC_003070.9:6996175-6997943	Col	pkl-1	OK	0.240485	4.56558	4.24678	5.6322	0.0001	0.000220429	yes
gene-AT1G08230	gene-AT1G08230	AT1G08230	NC_003070.9:2583593-2586969	Col	pkl-1	OK	0.0782105	1.49136	4.25312	3.03339	0.0006	0.0012046	yes
gene-AT2G14095	gene-AT2G14095	AT2G14095	NC_003071.7:5932382-5933929	Col	pkl-1	OK	0.388127	7.44002	4.26071	6.32037	5e-05	0.000113055	yes
gene-AT5G55330	gene-AT5G55330	AT5G55330	NC_003076.8:22437470-22438884	Col	pkl-1	OK	0.0945521	1.81798	4.26509	3.42513	0.0167	0.0267109	yes
gene-AT3G55130	gene-AT3G55130	ABCG19	NC_003074.8:20433838-20436453	Col	pkl-1	OK	0.166621	3.26866	4.29406	8.14284	5e-05	0.000113055	yes
gene-AT1G27565	gene-AT1G27565	AT1G27565	NC_003070.9:9574549-9575189	Col	pkl-1	OK	2.80128	55.2677	4.30228	10.3384	5e-05	0.000113055	yes
gene-AT3G01190	gene-AT3G01190	AT3G01190	NC_003074.8:67031-68665	Col	pkl-1	OK	0.207568	4.09669	4.30281	5.95678	0.00025	0.000527601	yes
gene-AT2G18050	gene-AT2G18050	HIS1-3	NC_003071.7:7845922-7847031	Col	pkl-1	OK	3.5287	71.5061	4.34086	12.3195	5e-05	0.000113055	yes
gene-AT3G51660	gene-AT3G51660	AT3G51660	NC_003074.8:19163994-19165322	Col	pkl-1	OK	0.0913011	1.86128	4.34952	2.66246	0.0167	0.0267109	yes
gene-AT2G31945	gene-AT2G31945	AT2G31945	NC_003071.7:13581533-13582366	Col	pkl-1	OK	0.981737	20.0813	4.35437	9.78932	5e-05	0.000113055	yes
gene-AT3G01970	gene-AT3G01970	WRKY45	NC_003074.8:325951-327412	Col	pkl-1	OK	0.0496953	1.01848	4.35716	2.29722	0.0167	0.0267109	yes
gene-AT5G20940	gene-AT5G20940	AT5G20940	NC_003076.8:7103383-7106966	Col	pkl-1	OK	0.233708	4.92457	4.39722	4.06478	0.01275	0.020869	yes
gene-AT5G49520	gene-AT5G49520	WRKY48	NC_003076.8:20090647-20093346	Col	pkl-1	OK	0.145736	3.16531	4.44092	6.27116	0.00025	0.000527601	yes
gene-AT1G48020	gene-AT1G48020	PMEI1	NC_003070.9:17716050-17716808	Col	pkl-1	OK	0.102682	2.37128	4.52941	2.84641	0.0167	0.0267109	yes
gene-AT5G58670	gene-AT5G58670	PLC1	NC_003076.8:23704230-23707003	Col	pkl-1	OK	0.0719885	1.68525	4.54905	4.41338	0.0167	0.0267109	yes
gene-AT1G43800	gene-AT1G43800	FTM1	NC_003070.9:16577520-16579722	Col	pkl-1	OK	0.868512	21.6504	4.63971	14.3907	5e-05	0.000113055	yes
gene-AT3G04530	gene-AT3G04530	PPCK2	NC_003074.8:1221421-1222744	Col	pkl-1	OK	0.195818	4.89927	4.64498	5.73872	0.0018	0.00338166	yes
gene-AT1G64240	gene-AT1G64240	AT1G64240	NC_003070.9:23837560-23839897	Col	pkl-1	OK	0.0780606	2.00411	4.68222	4.77497	0.0018	0.00338166	yes
gene-AT5G39520	gene-AT5G39520	AT5G39520	NC_003076.8:15821292-15825566	Col	pkl-1	OK	0.408314	10.4855	4.68257	3.43098	0.00325	0.00587365	yes
gene-AT5G28510	gene-AT5G28510	BGLU24	NC_003076.8:10480756-10484073	Col	pkl-1	OK	0.0947519	2.46906	4.70366	4.72939	0.0018	0.00338166	yes
gene-AT4G19430	gene-AT4G19430	AT4G19430	NC_003075.7:10598370-10599182	Col	pkl-1	OK	0.277432	7.58194	4.77236	6.06212	0.0018	0.00338166	yes
gene-AT3G49830	gene-AT3G49830	AT3G49830	NC_003074.8:18482248-18483980	Col	pkl-1	OK	0.0435787	1.21647	4.80293	2.94856	0.02165	0.0338694	yes
gene-AT1G14420	gene-AT1G14420	AT59	NC_003070.9:4931484-4933662	Col	pkl-1	OK	0.0893818	2.57435	4.84808	4.90527	0.0018	0.00338166	yes
gene-AT1G70130	gene-AT1G70130	AT1G70130	NC_003070.9:26409600-26411828	Col	pkl-1	OK	0.0268509	0.789407	4.87773	2.59767	0.0167	0.0267109	yes
gene-AT4G36740	gene-AT4G36740	HB40	NC_003075.7:17314452-17316441	Col	pkl-1	OK	1.69585	52.8927	4.96299	13.8743	5e-05	0.000113055	yes
gene-AT3G17110	gene-AT3G17110	AT3G17110	NC_003074.8:5837811-5838739	Col	pkl-1	OK	0.0829718	2.60908	4.97478	2.63606	0.0167	0.0267109	yes
gene-AT4G22755	gene-AT4G22755	AT4G22755	NC_003075.7:11951829-11953731	Col	pkl-1	OK	0.159031	5.09818	5.0026	6.4122	0.0167	0.0267109	yes
gene-AT3G28220	gene-AT3G28220	AT3G28220	NC_003074.8:10524180-10526733	Col	pkl-1	OK	0.038085	1.25513	5.04247	2.76282	0.0167	0.0267109	yes
gene-AT1G04560	gene-AT1G04560	AT1G04560	NC_003070.9:1244946-1246059	Col	pkl-1	OK	0.0856955	2.83016	5.04552	3.07703	0.0167	0.0267109	yes
gene-AT3G61930	gene-AT3G61930	AT3G61930	NC_003074.8:22935509-22936253	Col	pkl-1	OK	0.232407	8.7611	5.23639	4.247	0.0167	0.0267109	yes
gene-AT2G36120	gene-AT2G36120	DOT1	NC_003071.7:15165212-15166536	Col	pkl-1	OK	0.544999	20.5575	5.23727	11.9828	5e-05	0.000113055	yes
gene-AT1G05100	gene-AT1G05100	MAPKKK18	NC_003070.9:1469540-1470881	Col	pkl-1	OK	0.104768	4.16036	5.31144	4.37711	0.0167	0.0267109	yes
gene-AT5G39610	gene-AT5G39610	NAC6	NC_003076.8:15858397-15859911	Col	pkl-1	OK	0.547566	24.7243	5.49675	12.5152	5e-05	0.000113055	yes
gene-AT4G25010	gene-AT4G25010	SWEET14	NC_003075.7:12854384-12856541	Col	pkl-1	OK	0.099269	4.55106	5.51871	5.08186	0.0018	0.00338166	yes
gene-AT5G33370	gene-AT5G33370	AT5G33370	NC_003076.8:12602146-12604832	Col	pkl-1	OK	1.07308	58.3765	5.76556	13.7019	5e-05	0.000113055	yes
gene-AT4G02280	gene-AT4G02280	SUS3	NC_003075.7:994725-998991	Col	pkl-1	OK	0.0186912	1.20086	6.00557	3.19209	0.0167	0.0267109	yes
gene-AT3G29035	gene-AT3G29035	NAC3	NC_003074.8:11033664-11035308	Col	pkl-1	OK	0.043155	2.84389	6.04219	3.3662	0.0167	0.0267109	yes
gene-AT1G62510	gene-AT1G62510	AT1G62510	NC_003070.9:23136365-23137413	Col	pkl-1	OK	1.14929	83.3005	6.17951	15.6094	5e-05	0.000113055	yes
gene-AT5G45890	gene-AT5G45890	SAG12	NC_003076.8:18613238-18614963	Col	pkl-1	OK	0.298299	30.2731	6.66513	9.92125	5e-05	0.000113055	yes
gene-AT3G01345	gene-AT3G01345	AT3G01345	NC_003074.8:129137-130749	Col	pkl-1	OK	0.385334	105.858	8.10181	17.6673	5e-05	0.000113055	yes
gene-AT1G01560	gene-AT1G01560	MPK11	NC_003070.9:202102-204440	Col	pkl-1	OK	0	0.681033	10	#NAME?	5e-05	0.000113055	yes
gene-AT1G02705	gene-AT1G02705	AT1G02705	NC_003070.9:589583-590406	Col	pkl-1	OK	0	4.60995	10	#NAME?	5e-05	0.000113055	yes
gene-AT1G04357	gene-AT1G04357	AT1G04357	NC_003070.9:1523560-1524069	Col	pkl-1	OK	0	1.14003	10	#NAME?	5e-05	0.000113055	yes
gene-AT1G06350	gene-AT1G06350	ADS4	NC_003070.9:1935226-1936841	Col	pkl-1	OK	0	3.18575	10	#NAME?	5e-05	0.000113055	yes
gene-AT1G07900	gene-AT1G07900	LBD1	NC_003070.9:2442569-2443746	Col	pkl-1	OK	0	0.648412	10	#NAME?	5e-05	0.000113055	yes
gene-AT1G08500	gene-AT1G08500	ENODL18	NC_003070.9:2688879-2690250	Col	pkl-1	OK	0	0.504508	10	#NAME?	5e-05	0.000113055	yes
gene-AT1G08943	gene-AT1G08943	AT1G08943	NC_003070.9:25279057-25279877	Col	pkl-1	OK	0	0.87259	10	#NAME?	5e-05	0.000113055	yes
gene-AT1G11600	gene-AT1G11600	CYP77B1	NC_003070.9:3901949-3903895	Col	pkl-1	OK	0	1.31182	10	#NAME?	5e-05	0.000113055	yes
gene-AT1G12805	gene-AT1G12805	AT1G12805	NC_003070.9:4366576-4367136	Col	pkl-1	OK	0	11.3124	10	#NAME?	5e-05	0.000113055	yes
gene-AT1G17310	gene-AT1G17310	AT1G17310	NC_003070.9:5927924-5928833	Col	pkl-1	OK	0	0.808224	10	#NAME?	5e-05	0.000113055	yes
gene-AT1G26945	gene-AT1G26945	KDR	NC_003070.9:9351159-9352833	Col	pkl-1	OK	0	0.698632	10	#NAME?	5e-05	0.000113055	yes
gene-AT1G28765	gene-AT1G28765	AT1G28765	NC_003070.9:10105046-10109323	Col	pkl-1	OK	0	1.008	10	#NAME?	5e-05	0.000113055	yes
gene-AT1G30814	gene-AT1G30814	AT1G30814	NC_003070.9:10942647-10944727	Col	pkl-1	OK	0	0.865287	10	#NAME?	5e-05	0.000113055	yes
gene-AT1G31750	gene-AT1G31750	AT1G31750	NC_003070.9:11370584-11372197	Col	pkl-1	OK	0	2.13519	10	#NAME?	5e-05	0.000113055	yes
gene-AT1G44970	gene-AT1G44970	AT1G44970	NC_003070.9:17002088-17003867	Col	pkl-1	OK	0	0.541648	10	#NAME?	5e-05	0.000113055	yes
gene-AT1G55770	gene-AT1G55770	AT1G55770	NC_003070.9:20850976-20851664	Col	pkl-1	OK	0	1.38744	10	#NAME?	5e-05	0.000113055	yes
gene-AT1G66140	gene-AT1G66140	ZFP4	NC_003070.9:24619829-24622117	Col	pkl-1	OK	0	0.517314	10	#NAME?	5e-05	0.000113055	yes
gene-AT1G69485	gene-AT1G69485	AT1G69485	NC_003070.9:26118228-26119710	Col	pkl-1	OK	0	0.525618	10	#NAME?	5e-05	0.000113055	yes
gene-AT1G69880	gene-AT1G69880	TH8	NC_003070.9:26321397-26323002	Col	pkl-1	OK	0	0.690794	10	#NAME?	5e-05	0.000113055	yes
gene-AT1G70270	gene-AT1G70270	AT1G70270	NC_003070.9:26464225-26464919	Col	pkl-1	OK	0	1.3188	10	#NAME?	5e-05	0.000113055	yes
gene-AT1G71290	gene-AT1G71290	AT1G71290	NC_003070.9:26872642-26873242	Col	pkl-1	OK	0	0.839777	10	#NAME?	5e-05	0.000113055	yes
gene-AT1G75720	gene-AT1G75720	AT1G75720	NC_003070.9:28434523-28435489	Col	pkl-1	OK	0	0.711183	10	#NAME?	5e-05	0.000113055	yes
gene-AT1G76230	gene-AT1G76230	AT1G76230	NC_003070.9:28599677-28600491	Col	pkl-1	OK	0	0.846921	10	#NAME?	5e-05	0.000113055	yes
gene-AT1G78260	gene-AT1G78260	AT1G78260	NC_003070.9:29446860-29450515	Col	pkl-1	OK	0	0.502387	10	#NAME?	5e-05	0.000113055	yes
gene-AT2G03935	gene-AT2G03935	AT2G03935	NC_003071.7:1227748-1228433	Col	pkl-1	OK	0	1.05309	10	#NAME?	5e-05	0.000113055	yes
gene-AT2G14160	gene-AT2G14160	AT2G14160	NC_003071.7:5976252-5976801	Col	pkl-1	OK	0	9.53114	10	#NAME?	5e-05	0.000113055	yes
gene-AT2G17850	gene-AT2G17850	AT2G17850	NC_003071.7:7760004-7760839	Col	pkl-1	OK	0	1.45917	10	#NAME?	5e-05	0.000113055	yes
gene-AT2G19030	gene-AT2G19030	RALFL11	NC_003071.7:8247725-8248181	Col	pkl-1	OK	0	1.96639	10	#NAME?	5e-05	0.000113055	yes
gene-AT2G19045	gene-AT2G19045	RALFL13	NC_003071.7:8251611-8252071	Col	pkl-1	OK	0	2.2195	10	#NAME?	5e-05	0.000113055	yes
gene-AT2G20870	gene-AT2G20870	AT2G20870	NC_003071.7:8981926-8982712	Col	pkl-1	OK	0	8.61753	10	#NAME?	5e-05	0.000113055	yes
gene-AT2G32300	gene-AT2G32300	UCC1	NC_003071.7:13722361-13723641	Col	pkl-1	OK	0	1.62373	10	#NAME?	5e-05	0.000113055	yes
gene-AT2G34655	gene-AT2G34655	AT2G34655	NC_003071.7:14596564-14597543	Col	pkl-1	OK	0	1.75177	10	#NAME?	5e-05	0.000113055	yes
gene-AT2G40390	gene-AT2G40390	AT2G40390	NC_003071.7:16867292-16869104	Col	pkl-1	OK	0	0.633511	10	#NAME?	5e-05	0.000113055	yes
gene-AT2G41260	gene-AT2G41260	M17	NC_003071.7:17206451-17207698	Col	pkl-1	OK	0	0.679899	10	#NAME?	5e-05	0.000113055	yes
gene-AT2G41905	gene-AT2G41905	AT2G41905	NC_003071.7:17495505-17496187	Col	pkl-1	OK	0	1.6496	10	#NAME?	5e-05	0.000113055	yes
gene-AT2G42410	gene-AT2G42410	ZFP11	NC_003071.7:17657823-17658976	Col	pkl-1	OK	0	0.824047	10	#NAME?	5e-05	0.000113055	yes
gene-AT2G44990	gene-AT2G44990	CCD7	NC_003071.7:18558884-18561621	Col	pkl-1	OK	0	0.678691	10	#NAME?	5e-05	0.000113055	yes
gene-AT2G45023	gene-AT2G45023	AT2G45023	NC_003071.7:18570155-18572173	Col	pkl-1	OK	0	1.69738	10	#NAME?	5e-05	0.000113055	yes
gene-AT2G46360	gene-AT2G46360	AT2G46360	NC_003071.7:19028358-19029127	Col	pkl-1	OK	0	0.502305	10	#NAME?	5e-05	0.000113055	yes
gene-AT2G46765	gene-AT2G46765	AT2G46765	NC_003071.7:19220193-19220586	Col	pkl-1	OK	0	2.21063	10	#NAME?	5e-05	0.000113055	yes
gene-AT2G47270	gene-AT2G47270	UPB1	NC_003071.7:19411429-19412328	Col	pkl-1	OK	0	0.895557	10	#NAME?	5e-05	0.000113055	yes
gene-AT3G01240	gene-AT3G01240	AT3G01240	NC_003074.8:78094-79037	Col	pkl-1	OK	0	0.831613	10	#NAME?	5e-05	0.000113055	yes
gene-AT3G02480	gene-AT3G02480	AT3G02480	NC_003074.8:512219-513036	Col	pkl-1	OK	0	2.01247	10	#NAME?	5e-05	0.000113055	yes
gene-AT3G03000	gene-AT3G03000	AT3G03000	NC_003074.8:677239-678180	Col	pkl-1	OK	0	0.754131	10	#NAME?	5e-05	0.000113055	yes
gene-AT3G03840	gene-AT3G03840	SAUR27	NC_003074.8:981071-981801	Col	pkl-1	OK	0	0.586107	10	#NAME?	5e-05	0.000113055	yes
gene-AT3G04510	gene-AT3G04510	LSH2	NC_003074.8:1215632-1216958	Col	pkl-1	OK	0	0.872875	10	#NAME?	5e-05	0.000113055	yes
gene-AT3G05936	gene-AT3G05936	AT3G05936	NC_003074.8:1773811-1774594	Col	pkl-1	OK	0	1.20551	10	#NAME?	5e-05	0.000113055	yes
gene-AT3G06505	gene-AT3G06505	AT3G06505	NC_003074.8:15078986-15080692	Col	pkl-1	OK	0	1.3688	10	#NAME?	5e-05	0.000113055	yes
gene-AT3G13130	gene-AT3G13130	AT3G13130	NC_003074.8:4222911-4223759	Col	pkl-1	OK	0	2.42127	10	#NAME?	5e-05	0.000113055	yes
gene-AT3G18362	gene-AT3G18362	AT3G18362	NC_003074.8:6302111-6304457	Col	pkl-1	OK	0	0.533191	10	#NAME?	5e-05	0.000113055	yes
gene-AT3G18715	gene-AT3G18715	IDL4	NC_003074.8:6440816-6441585	Col	pkl-1	OK	0	0.543283	10	#NAME?	5e-05	0.000113055	yes
gene-AT3G21020	gene-AT3G21020	AT3G21020	NC_003074.8:7368266-7369526	Col	pkl-1	OK	0	0.562884	10	#NAME?	5e-05	0.000113055	yes
gene-AT3G22740	gene-AT3G22740	HMT3	NC_003074.8:8032916-8036005	Col	pkl-1	OK	0	1.68389	10	#NAME?	5e-05	0.000113055	yes
gene-AT3G23930	gene-AT3G23930	AT3G23930	NC_003074.8:8646745-8647947	Col	pkl-1	OK	0	1.06131	10	#NAME?	5e-05	0.000113055	yes
gene-AT3G27810	gene-AT3G27810	MYB21	NC_003074.8:10305848-10310492	Col	pkl-1	OK	0	0.749609	10	#NAME?	5e-05	0.000113055	yes
gene-AT3G28420	gene-AT3G28420	AT3G28420	NC_003074.8:10654469-10655555	Col	pkl-1	OK	0	0.567426	10	#NAME?	5e-05	0.000113055	yes
gene-AT3G29150	gene-AT3G29150	AT3G29150	NC_003074.8:11108312-11109194	Col	pkl-1	OK	0	0.899241	10	#NAME?	5e-05	0.000113055	yes
gene-AT3G50510	gene-AT3G50510	LBD28	NC_003074.8:18744886-18746045	Col	pkl-1	OK	0	0.595935	10	#NAME?	5e-05	0.000113055	yes
gene-AT3G55515	gene-AT3G55515	RTFL7	NC_003074.8:20590262-20591401	Col	pkl-1	OK	0	0.503794	10	#NAME?	5e-05	0.000113055	yes
gene-AT3G56891	gene-AT3G56891	AT3G56891	NC_003074.8:21064087-21064986	Col	pkl-1	OK	0	0.708472	10	#NAME?	5e-05	0.000113055	yes
gene-AT3G61940	gene-AT3G61940	MTPA1	NC_003074.8:22937169-22938577	Col	pkl-1	OK	0	0.574723	10	#NAME?	5e-05	0.000113055	yes
gene-AT4G01023	gene-AT4G01023	AT4G01023	NC_003075.7:445421-446948	Col	pkl-1	OK	0	0.804977	10	#NAME?	5e-05	0.000113055	yes
gene-AT4G02160	gene-AT4G02160	AT4G02160	NC_003075.7:954967-955734	Col	pkl-1	OK	0	0.508507	10	#NAME?	5e-05	0.000113055	yes
gene-AT4G02795	gene-AT4G02795	AT4G02795	NC_003075.7:862788-865581	Col	pkl-1	OK	0	20.1338	10	#NAME?	5e-05	0.000113055	yes
gene-AT4G03038	gene-AT4G03038	AT4G03038	NC_003075.7:1340114-1343140	Col	pkl-1	OK	0	0.785639	10	#NAME?	5e-05	0.000113055	yes
gene-AT4G03870	gene-AT4G03870	AT4G03870	NC_003075.7:1813008-1815342	Col	pkl-1	OK	0	0.939566	10	#NAME?	5e-05	0.000113055	yes
gene-AT4G04223	gene-AT4G04223	AT4G04223	NC_003075.7:2036510-2037816	Col	pkl-1	OK	0	44.9131	10	#NAME?	5e-05	0.000113055	yes
gene-AT4G05430	gene-AT4G05430	AT4G05430	NC_003075.7:2753123-2754586	Col	pkl-1	OK	0	0.697199	10	#NAME?	5e-05	0.000113055	yes
gene-AT4G06235	gene-AT4G06235	AT4G06235	NC_003075.7:8459430-8460149	Col	pkl-1	OK	0	1.42272	10	#NAME?	5e-05	0.000113055	yes
gene-AT4G07040	gene-AT4G07040	AT4G07040	NC_003075.7:11685772-11686212	Col	pkl-1	OK	0	1.47657	10	#NAME?	5e-05	0.000113055	yes
gene-AT4G08093	gene-AT4G08093	AT4G08093	NC_003075.7:4990152-4991601	Col	pkl-1	OK	0	5.64945	10	#NAME?	5e-05	0.000113055	yes
gene-AT4G08670	gene-AT4G08670	AT4G08670	NC_003075.7:5536544-5538310	Col	pkl-1	OK	0	0.700502	10	#NAME?	5e-05	0.000113055	yes
gene-AT4G09480	gene-AT4G09480	AT4G09480	NC_003075.7:6013017-6014417	Col	pkl-1	OK	0	0.582678	10	#NAME?	5e-05	0.000113055	yes
gene-AT4G12940	gene-AT4G12940	AT4G12940	NC_003075.7:7574076-7574862	Col	pkl-1	OK	0	0.590426	10	#NAME?	5e-05	0.000113055	yes
gene-AT4G13495	gene-AT4G13495	AT4G13495	NC_003075.7:7842966-7846774	Col	pkl-1	OK	0	0.636772	10	#NAME?	5e-05	0.000113055	yes
gene-AT4G18080	gene-AT4G18080	AT4G18080	NC_003075.7:10033198-10033935	Col	pkl-1	OK	0	1.56259	10	#NAME?	5e-05	0.000113055	yes
gene-AT4G19810	gene-AT4G19810	ChiC	NC_003075.7:10763205-10765795	Col	pkl-1	OK	0	1.65816	10	#NAME?	5e-05	0.000113055	yes
gene-AT4G24275	gene-AT4G24275	AT4G24275	NC_003075.7:12588377-12589277	Col	pkl-1	OK	0	2.02116	10	#NAME?	5e-05	0.000113055	yes
gene-AT4G33467	gene-AT4G33467	AT4G33467	NC_003075.7:16100708-16102220	Col	pkl-1	OK	0	0.936888	10	#NAME?	5e-05	0.000113055	yes
gene-AT4G34770	gene-AT4G34770	AT4G34770	NC_003075.7:16591178-16591910	Col	pkl-1	OK	0	0.599301	10	#NAME?	5e-05	0.000113055	yes
gene-AT4G35165	gene-AT4G35165	AT4G35165	NC_003075.7:16735122-16735883	Col	pkl-1	OK	0	0.514738	10	#NAME?	5e-05	0.000113055	yes
gene-AT4G35783	gene-AT4G35783	RTFL6	NC_003075.7:16952405-16952947	Col	pkl-1	OK	0	1.00372	10	#NAME?	5e-05	0.000113055	yes
gene-AT4G39410	gene-AT4G39410	WRKY13	NC_003075.7:18332605-18334893	Col	pkl-1	OK	0	0.579842	10	#NAME?	5e-05	0.000113055	yes
gene-AT5G07100	gene-AT5G07100	WRKY26	NC_003076.8:2204205-2205965	Col	pkl-1	OK	0	1.90627	10	#NAME?	5e-05	0.000113055	yes
gene-AT5G07510	gene-AT5G07510	GRP14	NC_003076.8:2377702-2378829	Col	pkl-1	OK	0	2.20746	10	#NAME?	5e-05	0.000113055	yes
gene-AT5G09805	gene-AT5G09805	IDL3	NC_003076.8:3047010-3047753	Col	pkl-1	OK	0	0.608486	10	#NAME?	5e-05	0.000113055	yes
gene-AT5G16190	gene-AT5G16190	CSLA11	NC_003076.8:5283446-5286842	Col	pkl-1	OK	0	3.45871	10	#NAME?	5e-05	0.000113055	yes
gene-AT5G17130	gene-AT5G17130	AT5G17130	NC_003076.8:5636968-5637727	Col	pkl-1	OK	0	1.04386	10	#NAME?	5e-05	0.000113055	yes
gene-AT5G17450	gene-AT5G17450	HIPP21	NC_003076.8:5755024-5757003	Col	pkl-1	OK	0	1.95987	10	#NAME?	5e-05	0.000113055	yes
gene-AT5G19473	gene-AT5G19473	AT5G19473	NC_003076.8:6569161-6570956	Col	pkl-1	OK	0	1.48946	10	#NAME?	5e-05	0.000113055	yes
gene-AT5G24105	gene-AT5G24105	AGP41	NC_003076.8:8151906-8153007	Col	pkl-1	OK	0	0.774753	10	#NAME?	5e-05	0.000113055	yes
gene-AT5G37550	gene-AT5G37550	AT5G37550	NC_003076.8:14918900-14920025	Col	pkl-1	OK	0	0.889968	10	#NAME?	5e-05	0.000113055	yes
gene-AT5G38005	gene-AT5G38005	AT5G38005	NC_003076.8:15155066-15156088	Col	pkl-1	OK	0	1.08255	10	#NAME?	5e-05	0.000113055	yes
gene-AT5G43580	gene-AT5G43580	UPI	NC_003076.8:17507800-17508752	Col	pkl-1	OK	0	2.77811	10	#NAME?	5e-05	0.000113055	yes
gene-AT5G47000	gene-AT5G47000	AT5G47000	NC_003076.8:19068802-19070333	Col	pkl-1	OK	0	0.751007	10	#NAME?	5e-05	0.000113055	yes
gene-AT5G48700	gene-AT5G48700	AT5G48700	NC_003076.8:19749493-19750013	Col	pkl-1	OK	0	15.9287	10	#NAME?	5e-05	0.000113055	yes
gene-AT5G49615	gene-AT5G49615	TAS3b	NC_003076.8:20134199-20134786	Col	pkl-1	OK	0	1.285	10	#NAME?	5e-05	0.000113055	yes
gene-AT5G49620	gene-AT5G49620	MYB78	NC_003076.8:20137213-20139609	Col	pkl-1	OK	0	0.590107	10	#NAME?	5e-05	0.000113055	yes
gene-AT5G50800	gene-AT5G50800	SWEET13	NC_003076.8:20665067-20667312	Col	pkl-1	OK	0	0.578213	10	#NAME?	5e-05	0.000113055	yes
gene-AT5G51500	gene-AT5G51500	AT5G51500	NC_003076.8:20917794-20919964	Col	pkl-1	OK	0	3.35762	10	#NAME?	5e-05	0.000113055	yes
gene-AT5G52975	gene-AT5G52975	AT5G52975	NC_003076.8:21481456-21482038	Col	pkl-1	OK	0	1.01911	10	#NAME?	5e-05	0.000113055	yes
gene-AT5G53486	gene-AT5G53486	AT5G53486	NC_003076.8:21721666-21722838	Col	pkl-1	OK	0	6.24154	10	#NAME?	5e-05	0.000113055	yes
gene-AT5G53710	gene-AT5G53710	AT5G53710	NC_003076.8:21805070-21805812	Col	pkl-1	OK	0	1.17165	10	#NAME?	5e-05	0.000113055	yes
gene-AT5G58400	gene-AT5G58400	AT5G58400	NC_003076.8:23605188-23607045	Col	pkl-1	OK	0	0.855025	10	#NAME?	5e-05	0.000113055	yes
gene-AT5G59305	gene-AT5G59305	AT5G59305	NC_003076.8:23923183-23923929	Col	pkl-1	OK	0	0.814825	10	#NAME?	5e-05	0.000113055	yes
gene-AT5G60000	gene-AT5G60000	AT5G60000	NC_003076.8:24159293-24159780	Col	pkl-1	OK	0	1.89437	10	#NAME?	5e-05	0.000113055	yes
gene-AT5G62480	gene-AT5G62480	GSTU9	NC_003076.8:25088526-25089626	Col	pkl-1	OK	0	2.35156	10	#NAME?	5e-05	0.000113055	yes
gene-AT5G63600	gene-AT5G63600	FLS5	NC_003076.8:25460590-25462568	Col	pkl-1	OK	0	1.0308	10	#NAME?	5e-05	0.000113055	yes
gene-AT5G65080	gene-AT5G65080	MAF5	NC_003076.8:25997503-26002619	Col	pkl-1	OK	0	1.30668	10	#NAME?	5e-05	0.000113055	yes
gene-AT3G55485	gene-AT3G55485	AT3G55485	NC_003074.8:20571433-20571938	Col	pkl-1	OK	0	0.990998	10	#NAME?	0.0001	0.000220429	yes
gene-AT1G12100	gene-AT1G12100	AT1G12100	NC_003070.9:4095245-4095883	Col	pkl-1	OK	0	1.32167	10	#NAME?	0.00025	0.000527601	yes
gene-AT1G15385	gene-AT1G15385	AT1G15385	NC_003070.9:5292711-5293338	Col	pkl-1	OK	0	0.595027	10	#NAME?	0.00025	0.000527601	yes
gene-AT1G18835	gene-AT1G18835	MIF3	NC_003070.9:6495843-6496491	Col	pkl-1	OK	0	0.616698	10	#NAME?	0.00025	0.000527601	yes
gene-AT1G30795	gene-AT1G30795	AT1G30795	NC_003070.9:10935683-10936396	Col	pkl-1	OK	0	0.519094	10	#NAME?	0.00025	0.000527601	yes
gene-AT1G32225	gene-AT1G32225	AT1G32225	NC_003070.9:11610113-11610625	Col	pkl-1	OK	0	0.857738	10	#NAME?	0.00025	0.000527601	yes
gene-AT2G20595	gene-AT2G20595	AT2G20595	NC_003071.7:8871517-8872061	Col	pkl-1	OK	0	1.20797	10	#NAME?	0.00025	0.000527601	yes
gene-AT2G22055	gene-AT2G22055	RALFL15	NC_003071.7:9379464-9380114	Col	pkl-1	OK	0	0.59493	10	#NAME?	0.00025	0.000527601	yes
gene-AT3G25165	gene-AT3G25165	RALFL25	NC_003074.8:9163339-9163938	Col	pkl-1	OK	0	0.644761	10	#NAME?	0.00025	0.000527601	yes
gene-AT5G15690	gene-AT5G15690	AT5G15690	NC_003076.8:5113822-5114477	Col	pkl-1	OK	0	0.662084	10	#NAME?	0.00025	0.000527601	yes
gene-AT5G44567	gene-AT5G44567	AT5G44567	NC_003076.8:17953281-17954554	Col	pkl-1	OK	0	0.807492	10	#NAME?	0.00025	0.000527601	yes
gene-AT5G53600	gene-AT5G53600	AT5G53600	NC_003076.8:21777106-21777523	Col	pkl-1	OK	0	1.56777	10	#NAME?	0.00025	0.000527601	yes
gene-AT5G43570	gene-AT5G43570	AT5G43570	NC_003076.8:17506399-17507641	Col	pkl-1	OK	0	0.585716	10	#NAME?	0.00055	0.00111059	yes
gene-AT5G04105	gene-AT5G04105	U1.4	NC_003076.8:8972807-8972971	Col	pkl-1	OK	0	79.3902	10	#NAME?	0.001	0.00194512	yes
gene-AT1G71740	gene-AT1G71740	AT1G71740	NC_003070.9:26987244-26987637	Col	pkl-1	OK	0	1.48004	10	#NAME?	0.00105	0.00203601	yes
gene-AT2G24780	gene-AT2G24780	AT2G24780	NC_003071.7:10565621-10566182	Col	pkl-1	OK	0	0.622211	10	#NAME?	0.00105	0.00203601	yes
gene-AT2G26515	gene-AT2G26515	AT2G26515	NC_003071.7:11277944-11279084	Col	pkl-1	OK	0	0.841984	10	#NAME?	0.00105	0.00203601	yes
gene-AT3G05955	gene-AT3G05955	AT3G05955	NC_003074.8:11586004-11586548	Col	pkl-1	OK	0	0.699332	10	#NAME?	0.00105	0.00203601	yes
gene-AT5G64590	gene-AT5G64590	AT5G64590	NC_003076.8:25822331-25823201	Col	pkl-1	OK	0	0.516892	10	#NAME?	0.00105	0.00203601	yes
gene-AT1G05103	gene-AT1G05103	AT1G05103	NC_003070.9:4996757-4997187	Col	pkl-1	OK	0	3.23683	10	#NAME?	0.002	0.00373171	yes
gene-AT1G13143	gene-AT1G13143	AT1G13143	NC_003070.9:4478383-4480327	Col	pkl-1	OK	0	0.658906	10	#NAME?	0.00215	0.00399214	yes
gene-AT1G67856	gene-AT1G67856	AT1G67856	NC_003070.9:25442255-25443019	Col	pkl-1	OK	0	0.698318	10	#NAME?	0.00575	0.00999376	yes
gene-AT1G20687	gene-AT1G20687	AT1G20687	NC_003070.9:7173008-7173340	Col	pkl-1	OK	0	12.1538	10	#NAME?	0.0102	0.016977	yes
gene-AT2G14870	gene-AT2G14870	AT2G14870	NC_003071.7:6391171-6391477	Col	pkl-1	OK	0	2.91199	10	#NAME?	0.0102	0.016977	yes
gene-AT3G03565	gene-AT3G03565	AT3G03565	NC_003074.8:6126335-6126784	Col	pkl-1	OK	0	0.724794	10	#NAME?	0.0102	0.016977	yes
gene-AT3G20993	gene-AT3G20993	LCR56	NC_003074.8:7360472-7360934	Col	pkl-1	OK	0	1.24017	10	#NAME?	0.0102	0.016977	yes
gene-AT3G21825	gene-AT3G21825	AT3G21825	NC_003074.8:7692121-7692488	Col	pkl-1	OK	0	3.75576	10	#NAME?	0.0102	0.016977	yes
gene-AT3G27329	gene-AT3G27329	AT3G27329	NC_003074.8:10114191-10114560	Col	pkl-1	OK	0	1.27151	10	#NAME?	0.0102	0.016977	yes
gene-AT3G27835	gene-AT3G27835	AT3G27835	NC_003074.8:10321740-10322306	Col	pkl-1	OK	0	13.6321	10	#NAME?	0.0102	0.016977	yes
gene-AT4G09215	gene-AT4G09215	AT4G09215	NC_003075.7:16891399-16891847	Col	pkl-1	OK	0	0.644651	10	#NAME?	0.0102	0.016977	yes
gene-AT5G35698	gene-AT5G35698	AT5G35698	NC_003076.8:13871714-13871948	Col	pkl-1	OK	0	13.9926	10	#NAME?	0.0102	0.016977	yes
gene-AT5G39370	gene-AT5G39370	AT5G39370	NC_003076.8:15757716-15758109	Col	pkl-1	OK	0	1.12417	10	#NAME?	0.0102	0.016977	yes
gene-AT5G46295	gene-AT5G46295	AT5G46295	NC_003076.8:18779789-18780205	Col	pkl-1	OK	0	0.744837	10	#NAME?	0.0102	0.016977	yes

## Sheet: pkl-10;pkr2-2 vs Col-0
test_id	gene_id	gene	locus	sample_1	sample_2	status	value_1	value_2	log2(fold_change)	test_stat	p_value	q_value	significant
gene-AT1G07050	gene-AT1G07050	AT1G07050	NC_003070.9:2163574-2165261	Col	pkl-10;pkr2-2	OK	1.32225	0	-10	#NAME?	5e-05	9.36577e-05	yes
gene-AT1G07645	gene-AT1G07645	DSI-1VOC	NC_003070.9:2367436-2368436	Col	pkl-10;pkr2-2	OK	0.74969	0	-10	#NAME?	5e-05	9.36577e-05	yes
gene-AT1G12064	gene-AT1G12064	AT1G12064	NC_003070.9:4077497-4078095	Col	pkl-10;pkr2-2	OK	1.03066	0	-10	#NAME?	5e-05	9.36577e-05	yes
gene-AT1G26796	gene-AT1G26796	AT1G26796	NC_003070.9:9278952-9279482	Col	pkl-10;pkr2-2	OK	5.54882	0	-10	#NAME?	5e-05	9.36577e-05	yes
gene-AT1G27250	gene-AT1G27250	AT1G27250	NC_003070.9:9468567-9469634	Col	pkl-10;pkr2-2	OK	2.78418	0	-10	#NAME?	5e-05	9.36577e-05	yes
gene-AT1G30250	gene-AT1G30250	AT1G30250	NC_003070.9:10646841-10647650	Col	pkl-10;pkr2-2	OK	1.34404	0	-10	#NAME?	5e-05	9.36577e-05	yes
gene-AT1G31255	gene-AT1G31255	AT1G31255	NC_003070.9:11169449-11170396	Col	pkl-10;pkr2-2	OK	6.23349	0	-10	#NAME?	5e-05	9.36577e-05	yes
gene-AT1G32585	gene-AT1G32585	AT1G32585	NC_003070.9:11788514-11789177	Col	pkl-10;pkr2-2	OK	0.656786	0	-10	#NAME?	5e-05	9.36577e-05	yes
gene-AT1G35630	gene-AT1G35630	AT1G35630	NC_003070.9:13162965-13164512	Col	pkl-10;pkr2-2	OK	1.53157	0	-10	#NAME?	5e-05	9.36577e-05	yes
gene-AT1G47317	gene-AT1G47317	AT1G47317	NC_003070.9:17347093-17347515	Col	pkl-10;pkr2-2	OK	11.572	0	-10	#NAME?	5e-05	9.36577e-05	yes
gene-AT1G50650	gene-AT1G50650	AT1G50650	NC_003070.9:18763639-18764367	Col	pkl-10;pkr2-2	OK	1.10667	0	-10	#NAME?	5e-05	9.36577e-05	yes
gene-AT1G51220	gene-AT1G51220	WIP5	NC_003070.9:18989750-18992149	Col	pkl-10;pkr2-2	OK	0.483575	0	-10	#NAME?	5e-05	9.36577e-05	yes
gene-AT1G53282	gene-AT1G53282	AT1G53282	NC_003070.9:19867929-19868335	Col	pkl-10;pkr2-2	OK	5.62355	0	-10	#NAME?	5e-05	9.36577e-05	yes
gene-AT1G53285	gene-AT1G53285	AT1G53285	NC_003070.9:19869559-19870095	Col	pkl-10;pkr2-2	OK	3.60861	0	-10	#NAME?	5e-05	9.36577e-05	yes
gene-AT1G60983	gene-AT1G60983	SCRL8	NC_003070.9:22455319-22455589	Col	pkl-10;pkr2-2	OK	14.4881	0	-10	#NAME?	5e-05	9.36577e-05	yes
gene-AT1G61060	gene-AT1G61060	AT1G61060	NC_003070.9:22488547-22489711	Col	pkl-10;pkr2-2	OK	0.74245	0	-10	#NAME?	5e-05	9.36577e-05	yes
gene-AT1G70720	gene-AT1G70720	AT1G70720	NC_003070.9:26666382-26667305	Col	pkl-10;pkr2-2	OK	0.958949	0	-10	#NAME?	5e-05	9.36577e-05	yes
gene-AT1G71140	gene-AT1G71140	AT1G71140	NC_003070.9:26824563-26826914	Col	pkl-10;pkr2-2	OK	0.502008	0	-10	#NAME?	5e-05	9.36577e-05	yes
gene-AT1G75250	gene-AT1G75250	RL6	NC_003070.9:28244316-28245581	Col	pkl-10;pkr2-2	OK	24.6208	0	-10	#NAME?	5e-05	9.36577e-05	yes
gene-AT1G80340	gene-AT1G80340	GA3OX2	NC_003070.9:30200465-30202349	Col	pkl-10;pkr2-2	OK	0.463001	0	-10	#NAME?	5e-05	9.36577e-05	yes
gene-AT2G01580	gene-AT2G01580	AT2G01580	NC_003071.7:265021-265948	Col	pkl-10;pkr2-2	OK	1.97659	0	-10	#NAME?	5e-05	9.36577e-05	yes
gene-AT2G04920	gene-AT2G04920	AT2G04920	NC_003071.7:1726137-1727268	Col	pkl-10;pkr2-2	OK	0.862626	0	-10	#NAME?	5e-05	9.36577e-05	yes
gene-AT2G15610	gene-AT2G15610	AT2G15610	NC_003071.7:6806032-6806764	Col	pkl-10;pkr2-2	OK	0.887374	0	-10	#NAME?	5e-05	9.36577e-05	yes
gene-AT2G18620	gene-AT2G18620	AT2G18620	NC_003071.7:8078173-8079537	Col	pkl-10;pkr2-2	OK	1.25427	0	-10	#NAME?	5e-05	9.36577e-05	yes
gene-AT2G28850	gene-AT2G28850	CYP710A3	NC_003071.7:12383479-12385051	Col	pkl-10;pkr2-2	OK	0.936501	0	-10	#NAME?	5e-05	9.36577e-05	yes
gene-AT2G31083	gene-AT2G31083	CLE5	NC_003071.7:13252075-13252914	Col	pkl-10;pkr2-2	OK	0.686208	0	-10	#NAME?	5e-05	9.36577e-05	yes
gene-AT2G31620	gene-AT2G31620	AT2G31620	NC_003071.7:13451990-13452908	Col	pkl-10;pkr2-2	OK	2.80909	0	-10	#NAME?	5e-05	9.36577e-05	yes
gene-AT2G33850	gene-AT2G33850	AT2G33850	NC_003071.7:14320864-14322082	Col	pkl-10;pkr2-2	OK	0.518936	0	-10	#NAME?	5e-05	9.36577e-05	yes
gene-AT2G35270	gene-AT2G35270	GIK	NC_003071.7:14856663-14858134	Col	pkl-10;pkr2-2	OK	0.625138	0	-10	#NAME?	5e-05	9.36577e-05	yes
gene-AT3G11180	gene-AT3G11180	AT3G11180	NC_003074.8:3503916-3507113	Col	pkl-10;pkr2-2	OK	1.78942	0	-10	#NAME?	5e-05	9.36577e-05	yes
gene-AT3G12977	gene-AT3G12977	AT3G12977	NC_003074.8:4143523-4146037	Col	pkl-10;pkr2-2	OK	0.545412	0	-10	#NAME?	5e-05	9.36577e-05	yes
gene-AT3G17200	gene-AT3G17200	AT3G17200	NC_003074.8:5869722-5870852	Col	pkl-10;pkr2-2	OK	1.10492	0	-10	#NAME?	5e-05	9.36577e-05	yes
gene-AT3G21460	gene-AT3G21460	AT3G21460	NC_003074.8:7557296-7557969	Col	pkl-10;pkr2-2	OK	0.650494	0	-10	#NAME?	5e-05	9.36577e-05	yes
gene-AT3G23360	gene-AT3G23360	AT3G23360	NC_003074.8:8354076-8356393	Col	pkl-10;pkr2-2	OK	1.66943	0	-10	#NAME?	5e-05	9.36577e-05	yes
gene-AT3G25770	gene-AT3G25770	AOC2	NC_003074.8:9406668-9408071	Col	pkl-10;pkr2-2	OK	3.01165	0	-10	#NAME?	5e-05	9.36577e-05	yes
gene-AT3G26760	gene-AT3G26760	AT3G26760	NC_003074.8:9843459-9845176	Col	pkl-10;pkr2-2	OK	1.13951	0	-10	#NAME?	5e-05	9.36577e-05	yes
gene-AT3G45252	gene-AT3G45252	AT3G45252	NC_003074.8:16586047-16586364	Col	pkl-10;pkr2-2	OK	13.5702	0	-10	#NAME?	5e-05	9.36577e-05	yes
gene-AT3G47190	gene-AT3G47190	AT3G47190	NC_003074.8:17374378-17376054	Col	pkl-10;pkr2-2	OK	0.892875	0	-10	#NAME?	5e-05	9.36577e-05	yes
gene-AT3G55540	gene-AT3G55540	AT3G55540	NC_003074.8:20598217-20599614	Col	pkl-10;pkr2-2	OK	0.624167	0	-10	#NAME?	5e-05	9.36577e-05	yes
gene-AT3G60650	gene-AT3G60650	AT3G60650	NC_003074.8:22419114-22420517	Col	pkl-10;pkr2-2	OK	1.79692	0	-10	#NAME?	5e-05	9.36577e-05	yes
gene-AT4G01160	gene-AT4G01160	LRB3	NC_003075.7:494957-497006	Col	pkl-10;pkr2-2	OK	0.665624	0	-10	#NAME?	5e-05	9.36577e-05	yes
gene-AT4G23390	gene-AT4G23390	AT4G23390	NC_003075.7:12217805-12219713	Col	pkl-10;pkr2-2	OK	0.897826	0	-10	#NAME?	5e-05	9.36577e-05	yes
gene-AT4G27140	gene-AT4G27140	SESA1	NC_003075.7:13607328-13608031	Col	pkl-10;pkr2-2	OK	5.96434	0	-10	#NAME?	5e-05	9.36577e-05	yes
gene-AT4G27160	gene-AT4G27160	SESA3	NC_003075.7:13611795-13612563	Col	pkl-10;pkr2-2	OK	1.72216	0	-10	#NAME?	5e-05	9.36577e-05	yes
gene-AT4G27170	gene-AT4G27170	SESA4	NC_003075.7:13613595-13614283	Col	pkl-10;pkr2-2	OK	2.72587	0	-10	#NAME?	5e-05	9.36577e-05	yes
gene-AT4G33450	gene-AT4G33450	MYB69	NC_003075.7:16095391-16096774	Col	pkl-10;pkr2-2	OK	0.503639	0	-10	#NAME?	5e-05	9.36577e-05	yes
gene-AT4G35375	gene-AT4G35375	AT4G35375	NC_003075.7:16817887-16818733	Col	pkl-10;pkr2-2	OK	1.40873	0	-10	#NAME?	5e-05	9.36577e-05	yes
gene-AT5G07160	gene-AT5G07160	AT5G07160	NC_003076.8:2219970-2220709	Col	pkl-10;pkr2-2	OK	1.74046	0	-10	#NAME?	5e-05	9.36577e-05	yes
gene-AT5G12460	gene-AT5G12460	AT5G12460	NC_003076.8:4043056-4044583	Col	pkl-10;pkr2-2	OK	3.3631	0	-10	#NAME?	5e-05	9.36577e-05	yes
gene-AT5G14750	gene-AT5G14750	MYB66	NC_003076.8:4763371-4764834	Col	pkl-10;pkr2-2	OK	0.709114	0	-10	#NAME?	5e-05	9.36577e-05	yes
gene-AT5G24920	gene-AT5G24920	GDU5	NC_003076.8:8584534-8585297	Col	pkl-10;pkr2-2	OK	1.51064	0	-10	#NAME?	5e-05	9.36577e-05	yes
gene-AT5G37520	gene-AT5G37520	AT5G37520	NC_003076.8:14902669-14904211	Col	pkl-10;pkr2-2	OK	1.91248	0	-10	#NAME?	5e-05	9.36577e-05	yes
gene-AT5G38270	gene-AT5G38270	AT5G38270	NC_003076.8:15289031-15290252	Col	pkl-10;pkr2-2	OK	0.681427	0	-10	#NAME?	5e-05	9.36577e-05	yes
gene-AT5G52272	gene-AT5G52272	AT5G52272	NC_003076.8:21223177-21223844	Col	pkl-10;pkr2-2	OK	2.22655	0	-10	#NAME?	5e-05	9.36577e-05	yes
gene-AT5G55370	gene-AT5G55370	AT5G55370	NC_003076.8:22445068-22446133	Col	pkl-10;pkr2-2	OK	0.822864	0	-10	#NAME?	5e-05	9.36577e-05	yes
gene-AT5G63225	gene-AT5G63225	AT5G63225	NC_003076.8:25356132-25356767	Col	pkl-10;pkr2-2	OK	1.46698	0	-10	#NAME?	5e-05	9.36577e-05	yes
gene-AT1G02350	gene-AT1G02350	AT1G02350	NC_003070.9:469817-470693	Col	pkl-10;pkr2-2	OK	1.59648	0	-10	#NAME?	0.00015	0.000271515	yes
gene-AT1G34250	gene-AT1G34250	AT1G34250	NC_003070.9:12483163-12483634	Col	pkl-10;pkr2-2	OK	1.0574	0	-10	#NAME?	0.00015	0.000271515	yes
gene-AT1G64584	gene-AT1G64584	AT1G64584	NC_003070.9:23989051-23989425	Col	pkl-10;pkr2-2	OK	1.25529	0	-10	#NAME?	0.00015	0.000271515	yes
gene-AT2G24880	gene-AT2G24880	AT2G24880	NC_003071.7:10590553-10590862	Col	pkl-10;pkr2-2	OK	6.54894	0	-10	#NAME?	0.00015	0.000271515	yes
gene-AT2G39590	gene-AT2G39590	AT2G39590	NC_003071.7:16517587-16518247	Col	pkl-10;pkr2-2	OK	1.4978	0	-10	#NAME?	0.00015	0.000271515	yes
gene-AT2G47844	gene-AT2G47844	AT2G47844	NC_003071.7:19595078-19595439	Col	pkl-10;pkr2-2	OK	2.44638	0	-10	#NAME?	0.00015	0.000271515	yes
gene-AT3G00260	gene-AT3G00260	AT3G00260	NC_003074.8:2579626-2580030	Col	pkl-10;pkr2-2	OK	1.66486	0	-10	#NAME?	0.00015	0.000271515	yes
gene-AT4G12825	gene-AT4G12825	AT4G12825	NC_003075.7:7529470-7529892	Col	pkl-10;pkr2-2	OK	1.45806	0	-10	#NAME?	0.00015	0.000271515	yes
gene-AT4G29281	gene-AT4G29281	AT4G29281	NC_003075.7:14429176-14429548	Col	pkl-10;pkr2-2	OK	1.27838	0	-10	#NAME?	0.00015	0.000271515	yes
gene-AT5G07855	gene-AT5G07855	AT5G07855	NC_003076.8:21154853-21155208	Col	pkl-10;pkr2-2	OK	1.51171	0	-10	#NAME?	0.00015	0.000271515	yes
gene-AT5G14995	gene-AT5G14995	AT5G14995	NC_003076.8:4853412-4853718	Col	pkl-10;pkr2-2	OK	2.90907	0	-10	#NAME?	0.00015	0.000271515	yes
gene-AT5G35120	gene-AT5G35120	AT5G35120	NC_003076.8:13386851-13387175	Col	pkl-10;pkr2-2	OK	4.1602	0	-10	#NAME?	0.00015	0.000271515	yes
gene-AT1G21528	gene-AT1G21528	AT1G21528	NC_003070.9:7542614-7543077	Col	pkl-10;pkr2-2	OK	0.904577	0	-10	#NAME?	0.00095	0.00158586	yes
gene-AT1G49680	gene-AT1G49680	AT1G49680	NC_003070.9:18386866-18387166	Col	pkl-10;pkr2-2	OK	3.60896	0	-10	#NAME?	0.00095	0.00158586	yes
gene-AT4G12617	gene-AT4G12617	AT4G12617	NC_003075.7:7459179-7459563	Col	pkl-10;pkr2-2	OK	1.67947	0	-10	#NAME?	0.00095	0.00158586	yes
gene-AT5G27495	gene-AT5G27495	AT5G27495	NC_003076.8:9706352-9706765	Col	pkl-10;pkr2-2	OK	2.82651	0	-10	#NAME?	0.00095	0.00158586	yes
gene-AT4G14661	gene-AT4G14661	AT4G14661	NC_003075.7:8408275-8408671	Col	pkl-10;pkr2-2	OK	1.19378	0	-10	#NAME?	0.0078	0.011724	yes
gene-AT1G08097	gene-AT1G08097	AT1G08097	NC_003070.9:21051657-21051960	Col	pkl-10;pkr2-2	OK	1.83662	0	-10	#NAME?	0.0166	0.0239067	yes
gene-AT3G12880	gene-AT3G12880	AT3G12880	NC_003074.8:4095413-4096236	Col	pkl-10;pkr2-2	OK	20.3625	0.0940019	-7.75901	-5.44835	0.01975	0.0281198	yes
gene-AT1G48930	gene-AT1G48930	GH9C1	NC_003070.9:18098080-18104768	Col	pkl-10;pkr2-2	OK	17.1269	0.144823	-6.88582	-8.0081	5e-05	9.36577e-05	yes
gene-AT5G57920	gene-AT5G57920	ENODL10	NC_003076.8:23453055-23454397	Col	pkl-10;pkr2-2	OK	36.0105	0.338146	-6.73463	-6.35243	5e-05	9.36577e-05	yes
gene-AT5G38160	gene-AT5G38160	AT5G38160	NC_003076.8:15225766-15226208	Col	pkl-10;pkr2-2	OK	111.46	1.18318	-6.55771	-8.45481	0.0019	0.00306703	yes
gene-AT5G03820	gene-AT5G03820	AT5G03820	NC_003076.8:1015585-1017514	Col	pkl-10;pkr2-2	OK	28.2502	0.328987	-6.42409	-12.2129	5e-05	9.36577e-05	yes
gene-AT5G05030	gene-AT5G05030	AT5G05030	NC_003076.8:1484176-1486065	Col	pkl-10;pkr2-2	OK	33.8344	0.412969	-6.35631	-11.2844	5e-05	9.36577e-05	yes
gene-AT1G07473	gene-AT1G07473	AT1G07473	NC_003070.9:2294565-2295489	Col	pkl-10;pkr2-2	OK	6.67705	0.0836664	-6.31842	-3.55869	0.0338	0.046659	yes
gene-AT4G27420	gene-AT4G27420	ABCG9	NC_003075.7:13712198-13714797	Col	pkl-10;pkr2-2	OK	10.8983	0.139882	-6.28375	-9.72418	0.0001	0.000183451	yes
gene-AT2G27380	gene-AT2G27380	EPR1	NC_003071.7:11713410-11715774	Col	pkl-10;pkr2-2	OK	7.56509	0.0996725	-6.24602	-7.91781	0.0005	0.0008596	yes
gene-AT1G68050	gene-AT1G68050	FKF1	NC_003070.9:25508638-25514601	Col	pkl-10;pkr2-2	OK	37.0968	0.511789	-6.1796	-14.2404	5e-05	9.36577e-05	yes
gene-AT5G22810	gene-AT5G22810	AT5G22810	NC_003076.8:7621501-7627037	Col	pkl-10;pkr2-2	OK	67.2399	1.17578	-5.83763	-14.4655	5e-05	9.36577e-05	yes
gene-AT1G52070	gene-AT1G52070	AT1G52070	NC_003070.9:19364808-19366925	Col	pkl-10;pkr2-2	OK	3.92835	0.0697878	-5.8148	-3.74193	0.0306	0.0425101	yes
gene-AT3G17155	gene-AT3G17155	AT3G17155	NC_003074.8:5850743-5851397	Col	pkl-10;pkr2-2	OK	24.5828	0.437386	-5.8126	-3.17234	0.02635	0.036913	yes
gene-AT1G04660	gene-AT1G04660	AT1G04660	NC_003070.9:1300367-1301773	Col	pkl-10;pkr2-2	OK	13.5803	0.241767	-5.81176	-11.0994	0.0001	0.000183451	yes
gene-AT3G08900	gene-AT3G08900	RGP3	NC_003074.8:2706533-2709949	Col	pkl-10;pkr2-2	OK	10.427	0.195326	-5.73829	-4.61131	0.00285	0.00450912	yes
gene-AT1G24590	gene-AT1G24590	DRNL	NC_003070.9:8714364-8715378	Col	pkl-10;pkr2-2	OK	8.58646	0.173211	-5.63146	-5.61664	0.01975	0.0281198	yes
gene-AT2G44250	gene-AT2G44250	AT2G44250	NC_003071.7:18293456-18295536	Col	pkl-10;pkr2-2	OK	29.4898	0.622286	-5.5665	-10.356	5e-05	9.36577e-05	yes
gene-AT2G21660	gene-AT2G21660	GRP7	NC_003071.7:9265083-9266557	Col	pkl-10;pkr2-2	OK	4231.87	90.571	-5.5461	-136.773	5e-05	9.36577e-05	yes
gene-AT1G15150	gene-AT1G15150	AT1G15150	NC_003070.9:5212474-5215042	Col	pkl-10;pkr2-2	OK	5.49804	0.125646	-5.45149	-7.33526	5e-05	9.36577e-05	yes
gene-AT4G24973	gene-AT4G24973	AT4G24973	NC_003075.7:12840969-12841374	Col	pkl-10;pkr2-2	OK	18.0279	0.424932	-5.40686	-6.42441	0.01975	0.0281198	yes
gene-AT3G50840	gene-AT3G50840	AT3G50840	NC_003074.8:18896128-18898680	Col	pkl-10;pkr2-2	OK	1.55514	0.0379664	-5.35617	-2.73993	0.02115	0.0299967	yes
gene-AT5G59590	gene-AT5G59590	UGT76E2	NC_003076.8:24008864-24010688	Col	pkl-10;pkr2-2	OK	1.40057	0.0346566	-5.33674	-3.22595	0.01975	0.0281198	yes
gene-AT1G04380	gene-AT1G04380	AT1G04380	NC_003070.9:1176543-1178488	Col	pkl-10;pkr2-2	OK	16.6079	0.414912	-5.32292	-11.7903	5e-05	9.36577e-05	yes
gene-AT5G51210	gene-AT5G51210	OLEO3	NC_003076.8:20820067-20820944	Col	pkl-10;pkr2-2	OK	4.17234	0.10498	-5.31267	-3.78484	0.01975	0.0281198	yes
gene-AT2G34430	gene-AT2G34430	LHB1B1	NC_003071.7:14524606-14525918	Col	pkl-10;pkr2-2	OK	33.2255	0.853714	-5.2824	-15.7968	5e-05	9.36577e-05	yes
gene-AT5G63250	gene-AT5G63250	AT5G63250	NC_003076.8:25360120-25360695	Col	pkl-10;pkr2-2	OK	161.103	4.19094	-5.26457	-18.615	5e-05	9.36577e-05	yes
gene-AT3G15960	gene-AT3G15960	AT3G15960	NC_003074.8:5403969-5406461	Col	pkl-10;pkr2-2	OK	104.557	2.74667	-5.25047	-30.7881	5e-05	9.36577e-05	yes
gene-AT5G24470	gene-AT5G24470	PRR5	NC_003076.8:8356203-8358546	Col	pkl-10;pkr2-2	OK	11.1078	0.326876	-5.08669	-10.6616	5e-05	9.36577e-05	yes
gene-AT5G52150	gene-AT5G52150	AT5G52150	NC_003076.8:21189987-21191303	Col	pkl-10;pkr2-2	OK	5.42704	0.165798	-5.03267	-2.76201	0.02635	0.036913	yes
gene-AT5G25950	gene-AT5G25950	AT5G25950	NC_003076.8:9057792-9059963	Col	pkl-10;pkr2-2	OK	50.1131	1.56405	-5.00183	-22.5195	5e-05	9.36577e-05	yes
gene-AT2G36750	gene-AT2G36750	UGT73C1	NC_003071.7:15410375-15412064	Col	pkl-10;pkr2-2	OK	7.84334	0.246262	-4.9932	-8.573	5e-05	9.36577e-05	yes
gene-AT3G62550	gene-AT3G62550	AT3G62550	NC_003074.8:23135629-23137173	Col	pkl-10;pkr2-2	OK	6.89883	0.230414	-4.90405	-6.91017	0.0005	0.0008596	yes
gene-AT4G02830	gene-AT4G02830	AT4G02830	NC_003075.7:1262244-1264101	Col	pkl-10;pkr2-2	OK	15.949	0.534956	-4.8979	-7.14054	5e-05	9.36577e-05	yes
gene-AT4G31900	gene-AT4G31900	PKR2	NC_003075.7:15431349-15438678	Col	pkl-10;pkr2-2	OK	3.56941	0.120044	-4.89405	-8.95494	5e-05	9.36577e-05	yes
gene-AT1G20900	gene-AT1G20900	ESC	NC_003070.9:7272555-7274072	Col	pkl-10;pkr2-2	OK	1.23372	0.0419375	-4.87863	-2.68801	0.02635	0.036913	yes
gene-AT1G75120	gene-AT1G75120	RRA1	NC_003070.9:28196856-28198945	Col	pkl-10;pkr2-2	OK	5.86343	0.199534	-4.87704	-7.31092	5e-05	9.36577e-05	yes
gene-AT2G42530	gene-AT2G42530	COR15B	NC_003071.7:17704740-17710433	Col	pkl-10;pkr2-2	OK	5.11728	0.185237	-4.78793	-3.67756	0.0183	0.0261787	yes
gene-AT1G56300	gene-AT1G56300	AT1G56300	NC_003070.9:21075261-21080423	Col	pkl-10;pkr2-2	OK	39.2632	1.42464	-4.78451	-12.6998	5e-05	9.36577e-05	yes
gene-AT1G14580	gene-AT1G14580	AT1G14580	NC_003070.9:4989561-4992805	Col	pkl-10;pkr2-2	OK	141.401	5.15779	-4.77689	-41.9178	5e-05	9.36577e-05	yes
gene-AT1G31710	gene-AT1G31710	AT1G31710	NC_003070.9:11349696-11355587	Col	pkl-10;pkr2-2	OK	0.655188	0.0242887	-4.75355	-2.64011	0.03345	0.0462007	yes
gene-AT4G09462	gene-AT4G09462	AT4G09462	NC_003075.7:5996802-5997270	Col	pkl-10;pkr2-2	OK	50.4081	1.87118	-4.75164	-8.09393	5e-05	9.36577e-05	yes
gene-AT2G30130	gene-AT2G30130	ASL5	NC_003071.7:12868460-12870045	Col	pkl-10;pkr2-2	OK	1.45605	0.0552603	-4.71968	-2.59601	0.02635	0.036913	yes
gene-AT5G47175	gene-AT5G47175	LCR3	NC_003076.8:19160012-19160456	Col	pkl-10;pkr2-2	OK	24.4109	0.939511	-4.69947	-8.30081	0.01975	0.0281198	yes
gene-AT5G38170	gene-AT5G38170	AT5G38170	NC_003076.8:15227637-15228081	Col	pkl-10;pkr2-2	OK	212.566	8.24921	-4.68751	-16.6478	5e-05	9.36577e-05	yes
gene-AT5G49040	gene-AT5G49040	AT5G49040	NC_003076.8:19871190-19883297	Col	pkl-10;pkr2-2	OK	85.0279	3.42229	-4.6349	-6.49699	5e-05	9.36577e-05	yes
gene-AT2G34020	gene-AT2G34020	AT2G34020	NC_003071.7:14371074-14373901	Col	pkl-10;pkr2-2	OK	1.75025	0.0713543	-4.61642	-4.33381	0.00035	0.000611443	yes
gene-AT2G39060	gene-AT2G39060	SWEET9	NC_003071.7:16306490-16308362	Col	pkl-10;pkr2-2	OK	12.1081	0.495026	-4.61232	-10.1561	5e-05	9.36577e-05	yes
gene-AT3G26310	gene-AT3G26310	CYP71B35	NC_003074.8:9640931-9642779	Col	pkl-10;pkr2-2	OK	12.0127	0.50473	-4.57291	-12.0442	5e-05	9.36577e-05	yes
gene-AT1G67820	gene-AT1G67820	AT1G67820	NC_003070.9:25429749-25433091	Col	pkl-10;pkr2-2	OK	286.861	12.205	-4.55481	-24.7532	5e-05	9.36577e-05	yes
gene-AT5G38180	gene-AT5G38180	AT5G38180	NC_003076.8:15229809-15230243	Col	pkl-10;pkr2-2	OK	41.9042	1.79466	-4.54531	-6.32287	0.0001	0.000183451	yes
gene-AT1G19320	gene-AT1G19320	AT1G19320	NC_003070.9:6679280-6680252	Col	pkl-10;pkr2-2	OK	41.2588	1.79052	-4.52625	-14.6697	5e-05	9.36577e-05	yes
gene-AT1G06080	gene-AT1G06080	ADS1	NC_003070.9:1843462-1846311	Col	pkl-10;pkr2-2	OK	33.8352	1.50209	-4.49348	-17.5488	5e-05	9.36577e-05	yes
gene-AT3G02000	gene-AT3G02000	ROXY1	NC_003074.8:330098-333132	Col	pkl-10;pkr2-2	OK	27.0768	1.22774	-4.46298	-10.7507	5e-05	9.36577e-05	yes
gene-AT1G68510	gene-AT1G68510	LBD42	NC_003070.9:25706881-25710989	Col	pkl-10;pkr2-2	OK	3.99381	0.18169	-4.45821	-4.59439	5e-05	9.36577e-05	yes
gene-AT3G20810	gene-AT3G20810	JMJD5	NC_003074.8:7275644-7278420	Col	pkl-10;pkr2-2	OK	12.2389	0.557959	-4.45517	-9.79263	5e-05	9.36577e-05	yes
gene-AT1G76610	gene-AT1G76610	AT1G76610	NC_003070.9:28750871-28751875	Col	pkl-10;pkr2-2	OK	11.1571	0.515288	-4.43644	-7.78498	5e-05	9.36577e-05	yes
gene-AT1G23200	gene-AT1G23200	AT1G23200	NC_003070.9:8227132-8229661	Col	pkl-10;pkr2-2	OK	7.45726	0.355735	-4.38977	-11.0298	5e-05	9.36577e-05	yes
gene-AT5G55080	gene-AT5G55080	RAN4	NC_003076.8:22351575-22353058	Col	pkl-10;pkr2-2	OK	2.80734	0.136645	-4.3607	-2.38374	0.02635	0.036913	yes
gene-AT3G46850	gene-AT3G46850	AT3G46850	NC_003074.8:17256337-17259462	Col	pkl-10;pkr2-2	OK	8.00773	0.39329	-4.34773	-11.8959	5e-05	9.36577e-05	yes
gene-AT2G17750	gene-AT2G17750	NIP1	NC_003071.7:7709191-7711151	Col	pkl-10;pkr2-2	OK	21.0225	1.07406	-4.29078	-13.7715	5e-05	9.36577e-05	yes
gene-AT3G62950	gene-AT3G62950	AT3G62950	NC_003074.8:23266226-23267090	Col	pkl-10;pkr2-2	OK	6.93798	0.35712	-4.28003	-5.24867	0.0005	0.0008596	yes
gene-AT3G61910	gene-AT3G61910	NAC066	NC_003074.8:22929005-22930456	Col	pkl-10;pkr2-2	OK	2.15735	0.112381	-4.26279	-3.52195	0.01975	0.0281198	yes
gene-AT4G01950	gene-AT4G01950	GPAT3	NC_003075.7:844341-846814	Col	pkl-10;pkr2-2	OK	5.06797	0.268793	-4.23684	-8.39661	5e-05	9.36577e-05	yes
gene-AT3G14540	gene-AT3G14540	AT3G14540	NC_003074.8:4881319-4884012	Col	pkl-10;pkr2-2	OK	2.54973	0.136069	-4.22793	-6.34356	5e-05	9.36577e-05	yes
gene-AT3G26270	gene-AT3G26270	CYP71B25	NC_003074.8:9627561-9629200	Col	pkl-10;pkr2-2	OK	5.29553	0.2837	-4.22234	-7.55126	5e-05	9.36577e-05	yes
gene-AT4G32370	gene-AT4G32370	AT4G32370	NC_003075.7:15625557-15627517	Col	pkl-10;pkr2-2	OK	3.98132	0.214896	-4.21154	-4.441	0.0019	0.00306703	yes
gene-AT1G21970	gene-AT1G21970	LEC1	NC_003070.9:7727576-7729649	Col	pkl-10;pkr2-2	OK	99.8802	5.4516	-4.19545	-25.5588	5e-05	9.36577e-05	yes
gene-AT2G17305	gene-AT2G17305	AT2G17305	NC_003071.7:7527675-7529210	Col	pkl-10;pkr2-2	OK	11.0455	0.603827	-4.19318	-9.7414	5e-05	9.36577e-05	yes
gene-AT5G41250	gene-AT5G41250	AT5G41250	NC_003076.8:16501216-16502902	Col	pkl-10;pkr2-2	OK	12.1496	0.664927	-4.19157	-12.8505	5e-05	9.36577e-05	yes
gene-AT1G76500	gene-AT1G76500	SOB3	NC_003070.9:28704962-28706691	Col	pkl-10;pkr2-2	OK	6.42582	0.358983	-4.16189	-9.39118	5e-05	9.36577e-05	yes
gene-AT5G17730	gene-AT5G17730	AT5G17730	NC_003076.8:5852497-5853999	Col	pkl-10;pkr2-2	OK	3.2935	0.185547	-4.14976	-5.22801	0.0006	0.00102186	yes
gene-AT1G75050	gene-AT1G75050	AT1G75050	NC_003070.9:28180056-28181246	Col	pkl-10;pkr2-2	OK	1.34697	0.0763377	-4.14117	-2.29506	0.03345	0.0462007	yes
gene-AT2G17310	gene-AT2G17310	SON1	NC_003071.7:7531193-7532412	Col	pkl-10;pkr2-2	OK	3.49837	0.203744	-4.10185	-4.82917	0.0006	0.00102186	yes
gene-AT5G42900	gene-AT5G42900	COR27	NC_003076.8:17197640-17199910	Col	pkl-10;pkr2-2	OK	19.3716	1.15362	-4.0697	-11.3308	5e-05	9.36577e-05	yes
gene-AT4G39650	gene-AT4G39650	GGT2	NC_003075.7:18403559-18406025	Col	pkl-10;pkr2-2	OK	903.285	53.9234	-4.0662	-120.448	5e-05	9.36577e-05	yes
gene-AT2G15890	gene-AT2G15890	MEE14	NC_003071.7:6920368-6922161	Col	pkl-10;pkr2-2	OK	61.8981	3.70289	-4.06317	-28.1658	5e-05	9.36577e-05	yes
gene-AT1G59930	gene-AT1G59930	AT1G59930	NC_003070.9:22060923-22061516	Col	pkl-10;pkr2-2	OK	38.5237	2.30618	-4.06217	-10.5654	5e-05	9.36577e-05	yes
gene-AT2G16230	gene-AT2G16230	AT2G16230	NC_003071.7:7035377-7038395	Col	pkl-10;pkr2-2	OK	2.67201	0.159977	-4.06199	-6.03735	0.0006	0.00102186	yes
gene-AT4G27890	gene-AT4G27890	AT4G27890	NC_003075.7:13886032-13887272	Col	pkl-10;pkr2-2	OK	31.7595	1.9078	-4.05721	-14.1649	5e-05	9.36577e-05	yes
gene-AT5G25410	gene-AT5G25410	AT5G25410	NC_003076.8:8831669-8833509	Col	pkl-10;pkr2-2	OK	143.906	8.64633	-4.05689	-35.8404	5e-05	9.36577e-05	yes
gene-AT5G07200	gene-AT5G07200	GA20OX3	NC_003076.8:2243552-2245339	Col	pkl-10;pkr2-2	OK	5.13211	0.310685	-4.04603	-7.84311	5e-05	9.36577e-05	yes
gene-AT1G75945	gene-AT1G75945	AT1G75945	NC_003070.9:28515244-28515916	Col	pkl-10;pkr2-2	OK	42.2808	2.58059	-4.03423	-8.26961	5e-05	9.36577e-05	yes
gene-AT5G09640	gene-AT5G09640	SCPL19	NC_003076.8:2988313-2993213	Col	pkl-10;pkr2-2	OK	4.49221	0.284773	-3.97954	-5.19386	5e-05	9.36577e-05	yes
gene-AT1G77780	gene-AT1G77780	AT1G77780	NC_003070.9:29248299-29249528	Col	pkl-10;pkr2-2	OK	4.02289	0.255031	-3.97948	-5.31281	0.0002	0.000357639	yes
gene-AT1G50325	gene-AT1G50325	AT1G50325	NC_003070.9:18639873-18640488	Col	pkl-10;pkr2-2	OK	12.7689	0.80984	-3.97885	-5.96051	0.0001	0.000183451	yes
gene-AT3G27785	gene-AT3G27785	MYB118	NC_003074.8:10288602-10290934	Col	pkl-10;pkr2-2	OK	8.83486	0.564094	-3.9692	-11.2123	5e-05	9.36577e-05	yes
gene-AT4G32100	gene-AT4G32100	AT4G32100	NC_003075.7:15511756-15512218	Col	pkl-10;pkr2-2	OK	32.2663	2.06686	-3.96452	-4.22175	0.002	0.00322136	yes
gene-AT3G16300	gene-AT3G16300	AT3G16300	NC_003074.8:5525321-5526212	Col	pkl-10;pkr2-2	OK	20.3747	1.33072	-3.9365	-10.2434	5e-05	9.36577e-05	yes
gene-AT5G11220	gene-AT5G11220	AT5G11220	NC_003076.8:3577056-3577978	Col	pkl-10;pkr2-2	OK	27.1365	1.82127	-3.89722	-13.181	5e-05	9.36577e-05	yes
gene-AT2G19796	gene-AT2G19796	AT2G19796	NC_003071.7:8529915-8530187	Col	pkl-10;pkr2-2	OK	165.558	11.1284	-3.89502	-3.76421	0.0022	0.00352718	yes
gene-AT1G32583	gene-AT1G32583	AT1G32583	NC_003070.9:11785805-11788286	Col	pkl-10;pkr2-2	OK	36.4657	2.51362	-3.8587	-12.7236	5e-05	9.36577e-05	yes
gene-AT3G55500	gene-AT3G55500	EXPA16	NC_003074.8:20574751-20576249	Col	pkl-10;pkr2-2	OK	2.09857	0.144686	-3.8584	-3.91175	0.00205	0.00329853	yes
gene-AT3G53280	gene-AT3G53280	CYP71B5	NC_003074.8:19755688-19757613	Col	pkl-10;pkr2-2	OK	10.8431	0.747815	-3.85795	-12.5225	5e-05	9.36577e-05	yes
gene-AT2G39370	gene-AT2G39370	MAKR4	NC_003071.7:16443995-16445408	Col	pkl-10;pkr2-2	OK	1.58588	0.111005	-3.83659	-3.74427	0.0199	0.0283236	yes
gene-AT2G02490	gene-AT2G02490	AT2G02490	NC_003071.7:667040-668284	Col	pkl-10;pkr2-2	OK	793.917	55.7817	-3.83112	-79.4579	5e-05	9.36577e-05	yes
gene-AT1G22420	gene-AT1G22420	AT1G22420	NC_003070.9:7916075-7917518	Col	pkl-10;pkr2-2	OK	8.55918	0.61147	-3.80712	-10.0633	5e-05	9.36577e-05	yes
gene-AT1G47810	gene-AT1G47810	AT1G47810	NC_003070.9:17603503-17604559	Col	pkl-10;pkr2-2	OK	1.87235	0.134579	-3.79832	-3.07455	0.02005	0.0285272	yes
gene-AT5G59110	gene-AT5G59110	AT5G59110	NC_003076.8:23863529-23864048	Col	pkl-10;pkr2-2	OK	24.0976	1.73802	-3.79337	-7.07345	5e-05	9.36577e-05	yes
gene-AT1G11210	gene-AT1G11210	AT1G11210	NC_003070.9:3755667-3756998	Col	pkl-10;pkr2-2	OK	31.5661	2.2855	-3.7878	-17.4381	5e-05	9.36577e-05	yes
gene-AT1G13607	gene-AT1G13607	AT1G13607	NC_003070.9:4660777-4661331	Col	pkl-10;pkr2-2	OK	20.1405	1.4673	-3.77887	-5.22303	0.0002	0.000357639	yes
gene-AT2G34700	gene-AT2G34700	AT2G34700	NC_003071.7:14634089-14635627	Col	pkl-10;pkr2-2	OK	108.289	8.1008	-3.74068	-23.0098	5e-05	9.36577e-05	yes
gene-AT1G62340	gene-AT1G62340	ALE1	NC_003070.9:23051001-23055672	Col	pkl-10;pkr2-2	OK	23.954	1.80229	-3.73236	-24.3094	5e-05	9.36577e-05	yes
gene-AT3G24068	gene-AT3G24068	AT3G24068	NC_003074.8:8692190-8692676	Col	pkl-10;pkr2-2	OK	379.497	28.8343	-3.71823	-27.6026	5e-05	9.36577e-05	yes
gene-AT1G59920	gene-AT1G59920	AT1G59920	NC_003070.9:22059423-22059842	Col	pkl-10;pkr2-2	OK	60.4096	4.60354	-3.71396	-8.57723	5e-05	9.36577e-05	yes
gene-AT1G26799	gene-AT1G26799	AT1G26799	NC_003070.9:9283872-9284438	Col	pkl-10;pkr2-2	OK	16.6046	1.27359	-3.7046	-6.16016	5e-05	9.36577e-05	yes
gene-AT1G18350	gene-AT1G18350	MKK7	NC_003070.9:6315635-6319427	Col	pkl-10;pkr2-2	OK	114.551	8.85142	-3.69394	-17.8073	5e-05	9.36577e-05	yes
gene-AT3G14550	gene-AT3G14550	GGPS3	NC_003074.8:4884562-4887487	Col	pkl-10;pkr2-2	OK	10.3652	0.817387	-3.66459	-9.51834	5e-05	9.36577e-05	yes
gene-AT5G47670	gene-AT5G47670	NF-YB6	NC_003076.8:19309152-19317539	Col	pkl-10;pkr2-2	OK	2.96138	0.233575	-3.66431	-2.36968	0.00705	0.0106614	yes
gene-AT5G06200	gene-AT5G06200	CASP4	NC_003076.8:1877133-1878324	Col	pkl-10;pkr2-2	OK	2.62556	0.207296	-3.66286	-4.38777	0.0031	0.00488734	yes
gene-AT5G55440	gene-AT5G55440	AT5G55440	NC_003076.8:22465692-22467209	Col	pkl-10;pkr2-2	OK	2.52541	0.200351	-3.65591	-4.65124	0.001	0.0016658	yes
gene-ArthCp025	gene-ArthCp025	ndhJ	NC_000932.1:48676-49153	Col	pkl-10;pkr2-2	OK	7.57458	0.60164	-3.65419	-3.07417	0.02055	0.0291961	yes
gene-AT2G29370	gene-AT2G29370	AT2G29370	NC_003071.7:12606011-12607618	Col	pkl-10;pkr2-2	OK	20.3902	1.62451	-3.6498	-13.2288	5e-05	9.36577e-05	yes
gene-AT1G78520	gene-AT1G78520	AT1G78520	NC_003070.9:29537805-29538712	Col	pkl-10;pkr2-2	OK	11.6499	0.936504	-3.63689	-5.49021	0.0002	0.000357639	yes
gene-AT5G40680	gene-AT5G40680	AT5G40680	NC_003076.8:16288753-16290001	Col	pkl-10;pkr2-2	OK	107.685	8.70327	-3.62912	-32.5975	5e-05	9.36577e-05	yes
gene-AT5G23240	gene-AT5G23240	AT5G23240	NC_003076.8:7825799-7828729	Col	pkl-10;pkr2-2	OK	4.43566	0.360498	-3.62109	-4.76117	5e-05	9.36577e-05	yes
gene-AT2G27700	gene-AT2G27700	AT2G27700	NC_003071.7:11813948-11816002	Col	pkl-10;pkr2-2	OK	15.0322	1.22399	-3.6184	-13.0657	5e-05	9.36577e-05	yes
gene-AT4G17160	gene-AT4G17160	RABB1a	NC_003075.7:9637962-9643738	Col	pkl-10;pkr2-2	OK	6.92908	0.565698	-3.61456	-6.25447	5e-05	9.36577e-05	yes
gene-AT1G21670	gene-AT1G21670	AT1G21670	NC_003070.9:7610240-7612721	Col	pkl-10;pkr2-2	OK	167.039	13.6406	-3.6142	-61.801	5e-05	9.36577e-05	yes
gene-AT1G80220	gene-AT1G80220	AT1G80220	NC_003070.9:30167838-30168606	Col	pkl-10;pkr2-2	OK	2.60497	0.212892	-3.61308	-2.88719	0.0202	0.0287247	yes
gene-AT2G01008	gene-AT2G01008	AT2G01008	NC_003071.7:1024-3173	Col	pkl-10;pkr2-2	OK	0.479737	0.0392135	-3.61282	-1.99383	0.03065	0.0425709	yes
gene-AT3G28990	gene-AT3G28990	AT3G28990	NC_003074.8:11002350-11003072	Col	pkl-10;pkr2-2	OK	136.645	11.2055	-3.60815	-4.99879	0.0002	0.000357639	yes
gene-AT5G56870	gene-AT5G56870	BGAL4	NC_003076.8:23003908-23009709	Col	pkl-10;pkr2-2	OK	67.1695	5.52159	-3.60465	-47.9988	5e-05	9.36577e-05	yes
gene-AT4G30590	gene-AT4G30590	ENODL12	NC_003075.7:14935583-14936562	Col	pkl-10;pkr2-2	OK	4.12711	0.341145	-3.59668	-4.18899	0.0011	0.00182248	yes
gene-AT5G55680	gene-AT5G55680	AT5G55680	NC_003076.8:22547444-22548679	Col	pkl-10;pkr2-2	OK	4.02182	0.332462	-3.59658	-5.96096	5e-05	9.36577e-05	yes
gene-AT4G29270	gene-AT4G29270	AT4G29270	NC_003075.7:14423626-14424898	Col	pkl-10;pkr2-2	OK	12.0165	0.998179	-3.58958	-9.34202	5e-05	9.36577e-05	yes
gene-AT5G48945	gene-AT5G48945	LCR46	NC_003076.8:19844682-19845548	Col	pkl-10;pkr2-2	OK	443.715	36.9756	-3.58498	-22.15	5e-05	9.36577e-05	yes
gene-AT5G38960	gene-AT5G38960	AT5G38960	NC_003076.8:15592921-15593963	Col	pkl-10;pkr2-2	OK	13.7369	1.14925	-3.5793	-9.29283	5e-05	9.36577e-05	yes
gene-AT3G24650	gene-AT3G24650	ABI3	NC_003074.8:8997369-9001185	Col	pkl-10;pkr2-2	OK	1.44574	0.124323	-3.53964	-6.30989	5e-05	9.36577e-05	yes
gene-AT4G28365	gene-AT4G28365	ENODL3	NC_003075.7:14032844-14033840	Col	pkl-10;pkr2-2	OK	109.414	9.42862	-3.53661	-27.0049	5e-05	9.36577e-05	yes
gene-AT1G20240	gene-AT1G20240	AT1G20240	NC_003070.9:7012112-7015216	Col	pkl-10;pkr2-2	OK	7.34872	0.634145	-3.53461	-10.2988	5e-05	9.36577e-05	yes
gene-AT1G15180	gene-AT1G15180	AT1G15180	NC_003070.9:5224293-5226778	Col	pkl-10;pkr2-2	OK	8.08353	0.700227	-3.52909	-11.3147	5e-05	9.36577e-05	yes
gene-AT2G14695	gene-AT2G14695	AT2G14695	NC_003071.7:6289476-6295726	Col	pkl-10;pkr2-2	OK	2.45513	0.213809	-3.5214	-4.45258	0.0026	0.00413396	yes
gene-AT1G48195	gene-AT1G48195	AT1G48195	NC_003070.9:17796334-17798337	Col	pkl-10;pkr2-2	OK	67.0799	5.8592	-3.5171	-5.02341	5e-05	9.36577e-05	yes
gene-AT2G45220	gene-AT2G45220	AT2G45220	NC_003071.7:18644060-18646606	Col	pkl-10;pkr2-2	OK	161.333	14.2078	-3.50528	-53.3495	5e-05	9.36577e-05	yes
gene-AT4G22430	gene-AT4G22430	AT4G22430	NC_003075.7:11827658-11829039	Col	pkl-10;pkr2-2	OK	5.52613	0.488308	-3.50041	-8.01543	5e-05	9.36577e-05	yes
gene-AT3G18180	gene-AT3G18180	AT3G18180	NC_003074.8:6230269-6231878	Col	pkl-10;pkr2-2	OK	0.514365	0.0458331	-3.48833	-1.90173	0.02655	0.037178	yes
gene-AT5G20250	gene-AT5G20250	DIN10	NC_003076.8:6833563-6839609	Col	pkl-10;pkr2-2	OK	79.3167	7.1168	-3.47832	-30.7938	5e-05	9.36577e-05	yes
gene-AT4G32380	gene-AT4G32380	AT4G32380	NC_003075.7:15632711-15635494	Col	pkl-10;pkr2-2	OK	152.617	13.7466	-3.47277	-42.6163	5e-05	9.36577e-05	yes
gene-AT2G03560	gene-AT2G03560	AT2G03560	NC_003071.7:1079638-1080826	Col	pkl-10;pkr2-2	OK	2.52139	0.227982	-3.46723	-4.20655	0.00115	0.00190118	yes
gene-AT4G37390	gene-AT4G37390	BRU6	NC_003075.7:17579617-17582022	Col	pkl-10;pkr2-2	OK	31.0492	2.81095	-3.46543	-25.014	5e-05	9.36577e-05	yes
gene-AT2G02120	gene-AT2G02120	PDF2.1	NC_003071.7:538249-539123	Col	pkl-10;pkr2-2	OK	6.04226	0.550576	-3.45608	-3.62878	0.00475	0.00731682	yes
gene-AT3G26610	gene-AT3G26610	AT3G26610	NC_003074.8:9776957-9780553	Col	pkl-10;pkr2-2	OK	1.52753	0.139386	-3.45404	-4.22402	0.00125	0.00205838	yes
gene-AT3G59510	gene-AT3G59510	AT3G59510	NC_003074.8:21988388-21989847	Col	pkl-10;pkr2-2	OK	1.74636	0.159664	-3.45123	-4.02475	0.00145	0.00237081	yes
gene-AT4G17470	gene-AT4G17470	AT4G17470	NC_003075.7:9742349-9744867	Col	pkl-10;pkr2-2	OK	1.26382	0.116556	-3.4387	-2.38359	0.0008	0.00134552	yes
gene-AT2G13810	gene-AT2G13810	ALD1	NC_003071.7:5768416-5772266	Col	pkl-10;pkr2-2	OK	123.016	11.3785	-3.43446	-40.8595	5e-05	9.36577e-05	yes
gene-AT1G10070	gene-AT1G10070	BCAT-2	NC_003070.9:3288086-3296198	Col	pkl-10;pkr2-2	OK	4.28154	0.397039	-3.43077	-4.80197	5e-05	9.36577e-05	yes
gene-AT4G33980	gene-AT4G33980	AT4G33980	NC_003075.7:16282280-16285229	Col	pkl-10;pkr2-2	OK	5.2768	0.489871	-3.42919	-7.4886	5e-05	9.36577e-05	yes
gene-AT5G06690	gene-AT5G06690	WCRKC1	NC_003076.8:2060434-2062081	Col	pkl-10;pkr2-2	OK	4.96156	0.461968	-3.42493	-5.09763	5e-05	9.36577e-05	yes
gene-AT3G61500	gene-AT3G61500	AT3G61500	NC_003074.8:22760540-22762388	Col	pkl-10;pkr2-2	OK	4.07078	0.379653	-3.42255	-4.48992	0.00035	0.000611443	yes
gene-AT2G32370	gene-AT2G32370	HDG3	NC_003071.7:13740877-13746286	Col	pkl-10;pkr2-2	OK	26.2549	2.47265	-3.40846	-26.9138	5e-05	9.36577e-05	yes
gene-ArthCp054	gene-ArthCp054	petD	NC_000932.1:69610-98793	Col	pkl-10;pkr2-2	OK	28.7363	2.74282	-3.38914	-6.75911	5e-05	9.36577e-05	yes
gene-AT2G17690	gene-AT2G17690	SDC	NC_003071.7:7682161-7685202	Col	pkl-10;pkr2-2	OK	91.207	8.75353	-3.38121	-24.4892	5e-05	9.36577e-05	yes
gene-AT5G26120	gene-AT5G26120	ASD2	NC_003076.8:9121674-9125967	Col	pkl-10;pkr2-2	OK	64.2888	6.1908	-3.37637	-36.6605	5e-05	9.36577e-05	yes
gene-ArthCp008	gene-ArthCp008	atpF	NC_000932.1:11528-12798	Col	pkl-10;pkr2-2	OK	19.1388	1.87551	-3.35115	-7.01848	5e-05	9.36577e-05	yes
gene-AT1G59670	gene-AT1G59670	GSTU15	NC_003070.9:21930009-21931366	Col	pkl-10;pkr2-2	OK	15.2598	1.49715	-3.34944	-9.52004	5e-05	9.36577e-05	yes
gene-AT1G52695	gene-AT1G52695	AT1G52695	NC_003070.9:19619723-19623461	Col	pkl-10;pkr2-2	OK	4.08914	0.402207	-3.34579	-4.51921	5e-05	9.36577e-05	yes
gene-AT4G38080	gene-AT4G38080	AT4G38080	NC_003075.7:17881503-17883612	Col	pkl-10;pkr2-2	OK	4.75696	0.468281	-3.3446	-5.57197	5e-05	9.36577e-05	yes
gene-AT1G22650	gene-AT1G22650	A/N-InvD	NC_003070.9:8013352-8016150	Col	pkl-10;pkr2-2	OK	5.51589	0.543609	-3.34295	-10.0046	5e-05	9.36577e-05	yes
gene-AT3G25750	gene-AT3G25750	AT3G25750	NC_003074.8:9400954-9402088	Col	pkl-10;pkr2-2	OK	2.556	0.252085	-3.34191	-3.91901	0.0001	0.000183451	yes
gene-AT1G34170	gene-AT1G34170	ARF13	NC_003070.9:12443546-12446764	Col	pkl-10;pkr2-2	OK	1.39853	0.138211	-3.33897	-3.31917	0.0005	0.0008596	yes
gene-AT5G62720	gene-AT5G62720	AT5G62720	NC_003076.8:25191401-25195071	Col	pkl-10;pkr2-2	OK	6.4208	0.634587	-3.33887	-8.86565	5e-05	9.36577e-05	yes
gene-AT3G11680	gene-AT3G11680	AT3G11680	NC_003074.8:3686772-3689405	Col	pkl-10;pkr2-2	OK	7.50937	0.744037	-3.33524	-9.13761	5e-05	9.36577e-05	yes
gene-AT5G38930	gene-AT5G38930	AT5G38930	NC_003076.8:15585027-15586029	Col	pkl-10;pkr2-2	OK	26.5212	2.63827	-3.32948	-13.014	5e-05	9.36577e-05	yes
gene-AT5G46810	gene-AT5G46810	AT5G46810	NC_003076.8:18991163-18993376	Col	pkl-10;pkr2-2	OK	180.59	18.0529	-3.32241	-40.2652	5e-05	9.36577e-05	yes
gene-AT4G17215	gene-AT4G17215	AT4G17215	NC_003075.7:9655668-9659576	Col	pkl-10;pkr2-2	OK	27.498	2.74966	-3.322	-11.5538	5e-05	9.36577e-05	yes
gene-AT5G55340	gene-AT5G55340	AT5G55340	NC_003076.8:22439713-22441115	Col	pkl-10;pkr2-2	OK	1.56141	0.156161	-3.32174	-4.10224	0.00455	0.00702349	yes
gene-ArthCp018	gene-ArthCp018	psbC	NC_000932.1:32710-35141	Col	pkl-10;pkr2-2	OK	35.0078	3.54541	-3.30365	-12.5163	5e-05	9.36577e-05	yes
gene-AT3G29300	gene-AT3G29300	AT3G29300	NC_003074.8:11246749-11247873	Col	pkl-10;pkr2-2	OK	5.9697	0.607412	-3.29691	-5.324	5e-05	9.36577e-05	yes
gene-AT5G19650	gene-AT5G19650	OFP8	NC_003076.8:6639454-6640408	Col	pkl-10;pkr2-2	OK	5.06892	0.518586	-3.28902	-5.43207	5e-05	9.36577e-05	yes
gene-AT5G45440	gene-AT5G45440	AT5G45440	NC_003076.8:18412058-18413617	Col	pkl-10;pkr2-2	OK	1.87026	0.191444	-3.28824	-4.35583	0.00055	0.000940835	yes
gene-AT5G44480	gene-AT5G44480	DUR	NC_003076.8:17920455-17923802	Col	pkl-10;pkr2-2	OK	9.14314	0.936422	-3.28746	-10.9052	5e-05	9.36577e-05	yes
gene-AT3G03760	gene-AT3G03760	LBD20	NC_003074.8:943556-944834	Col	pkl-10;pkr2-2	OK	31.9855	3.28816	-3.28206	-16.0934	5e-05	9.36577e-05	yes
gene-AT4G20800	gene-AT4G20800	AT4G20800	NC_003075.7:11139608-11141311	Col	pkl-10;pkr2-2	OK	269.368	27.8072	-3.27605	-63.5058	5e-05	9.36577e-05	yes
gene-AT5G60553	gene-AT5G60553	AT5G60553	NC_003076.8:24343168-24343558	Col	pkl-10;pkr2-2	OK	87.9424	9.08475	-3.27504	-9.56887	5e-05	9.36577e-05	yes
gene-AT3G04330	gene-AT3G04330	AT3G04330	NC_003074.8:1145722-1146516	Col	pkl-10;pkr2-2	OK	0.989497	0.102513	-3.27089	-1.76314	0.02735	0.0382461	yes
gene-AT4G12900	gene-AT4G12900	AT4G12900	NC_003075.7:7548764-7553375	Col	pkl-10;pkr2-2	OK	446.87	46.4013	-3.26762	-16.8483	5e-05	9.36577e-05	yes
gene-AT4G10150	gene-AT4G10150	AT4G10150	NC_003075.7:6327916-6329751	Col	pkl-10;pkr2-2	OK	9.75257	1.01379	-3.26602	-9.1144	5e-05	9.36577e-05	yes
gene-AT1G32300	gene-AT1G32300	GulLO1	NC_003070.9:11651326-11653380	Col	pkl-10;pkr2-2	OK	0.62914	0.0657807	-3.25764	-2.83459	0.02305	0.0325409	yes
gene-AT5G59190	gene-AT5G59190	AT5G59190	NC_003076.8:23885854-23888673	Col	pkl-10;pkr2-2	OK	2.62884	0.275636	-3.25359	-6.87213	5e-05	9.36577e-05	yes
gene-AT5G62630	gene-AT5G62630	HIPL2	NC_003076.8:25143517-25146587	Col	pkl-10;pkr2-2	OK	0.905505	0.0955135	-3.24495	-4.08542	0.0014	0.00229252	yes
gene-AT3G25280	gene-AT3G25280	AT3G25280	NC_003074.8:9206182-9208036	Col	pkl-10;pkr2-2	OK	7.10386	0.753179	-3.23754	-9.80651	5e-05	9.36577e-05	yes
gene-AT3G55590	gene-AT3G55590	AT3G55590	NC_003074.8:20617048-20618881	Col	pkl-10;pkr2-2	OK	2.40231	0.255498	-3.23304	-4.74754	0.00125	0.00205838	yes
gene-AT5G22150	gene-AT5G22150	AT5G22150	NC_003076.8:7342564-7346061	Col	pkl-10;pkr2-2	OK	1.51005	0.160993	-3.22953	-2.60355	0.0211	0.029932	yes
gene-AT1G69900	gene-AT1G69900	AT1G69900	NC_003070.9:26326215-26327965	Col	pkl-10;pkr2-2	OK	17.3997	1.86116	-3.22479	-15.8689	5e-05	9.36577e-05	yes
gene-AT2G19590	gene-AT2G19590	ACO1	NC_003071.7:8475275-8477733	Col	pkl-10;pkr2-2	OK	4.43778	0.474909	-3.22412	-9.22377	5e-05	9.36577e-05	yes
gene-AT1G80440	gene-AT1G80440	AT1G80440	NC_003070.9:30241451-30243176	Col	pkl-10;pkr2-2	OK	35.5998	3.82005	-3.22021	-23.4353	5e-05	9.36577e-05	yes
gene-AT1G17665	gene-AT1G17665	AT1G17665	NC_003070.9:6072152-6074525	Col	pkl-10;pkr2-2	OK	5.39017	0.578888	-3.21897	-7.70614	5e-05	9.36577e-05	yes
gene-AT2G39920	gene-AT2G39920	AT2G39920	NC_003071.7:16660595-16664539	Col	pkl-10;pkr2-2	OK	11.2455	1.21472	-3.21065	-8.12068	5e-05	9.36577e-05	yes
gene-AT4G39500	gene-AT4G39500	CYP96A11	NC_003075.7:18366899-18368531	Col	pkl-10;pkr2-2	OK	9.38299	1.01874	-3.20326	-10.3207	5e-05	9.36577e-05	yes
gene-AT5G63230	gene-AT5G63230	AT5G63230	NC_003076.8:25357359-25357822	Col	pkl-10;pkr2-2	OK	508.107	55.2504	-3.20108	-29.9725	5e-05	9.36577e-05	yes
gene-AT2G33830	gene-AT2G33830	AT2G33830	NC_003071.7:14308753-14310608	Col	pkl-10;pkr2-2	OK	35.3855	3.88121	-3.18858	-13.8735	5e-05	9.36577e-05	yes
gene-AT1G51290	gene-AT1G51290	AT1G51290	NC_003070.9:19012172-19013306	Col	pkl-10;pkr2-2	OK	3.30258	0.363115	-3.1851	-5.25127	0.0002	0.000357639	yes
gene-AT1G20940	gene-AT1G20940	AT1G20940	NC_003070.9:7295273-7296518	Col	pkl-10;pkr2-2	OK	8.83245	0.971995	-3.18379	-9.49015	5e-05	9.36577e-05	yes
gene-AT3G26140	gene-AT3G26140	AT3G26140	NC_003074.8:9559554-9563322	Col	pkl-10;pkr2-2	OK	5.49083	0.60627	-3.17899	-8.42225	5e-05	9.36577e-05	yes
gene-AT5G19700	gene-AT5G19700	AT5G19700	NC_003076.8:6660677-6662463	Col	pkl-10;pkr2-2	OK	99.9908	11.085	-3.17319	-40.2066	5e-05	9.36577e-05	yes
gene-AT2G36760	gene-AT2G36760	UGT73C2	NC_003071.7:15412966-15414594	Col	pkl-10;pkr2-2	OK	17.2926	1.92173	-3.16968	-15.6247	5e-05	9.36577e-05	yes
gene-AT3G24250	gene-AT3G24250	AT3G24250	NC_003074.8:8786688-8787391	Col	pkl-10;pkr2-2	OK	1326.92	147.903	-3.16536	-76.2468	5e-05	9.36577e-05	yes
gene-AT1G69860	gene-AT1G69860	AT1G69860	NC_003070.9:26309627-26312174	Col	pkl-10;pkr2-2	OK	2.36261	0.266516	-3.14809	-5.38119	5e-05	9.36577e-05	yes
gene-AT1G72140	gene-AT1G72140	AT1G72140	NC_003070.9:27141764-27144490	Col	pkl-10;pkr2-2	OK	2.79232	0.319672	-3.1268	-6.95737	5e-05	9.36577e-05	yes
gene-AT5G52900	gene-AT5G52900	MAKR6	NC_003076.8:21452441-21453980	Col	pkl-10;pkr2-2	OK	2.23318	0.256695	-3.12098	-4.68345	0.0004	0.000694892	yes
gene-AT3G52561	gene-AT3G52561	AT3G52561	NC_003074.8:19497033-19497650	Col	pkl-10;pkr2-2	OK	6.59793	0.759723	-3.11847	-4.15155	0.00085	0.00142506	yes
gene-AT1G68640	gene-AT1G68640	PAN	NC_003070.9:25768538-25772650	Col	pkl-10;pkr2-2	OK	7.41456	0.854556	-3.11711	-10.5205	5e-05	9.36577e-05	yes
gene-AT5G23790	gene-AT5G23790	GolS5	NC_003076.8:8019952-8021650	Col	pkl-10;pkr2-2	OK	1.50107	0.174639	-3.10355	-3.8114	0.0056	0.00856002	yes
gene-AT3G60700	gene-AT3G60700	AT3G60700	NC_003074.8:22438222-22439294	Col	pkl-10;pkr2-2	OK	62.3901	7.26752	-3.10178	-21.5277	5e-05	9.36577e-05	yes
gene-AT5G07260	gene-AT5G07260	AT5G07260	NC_003076.8:2277812-2280281	Col	pkl-10;pkr2-2	OK	35.8578	4.17982	-3.10077	-24.4194	5e-05	9.36577e-05	yes
gene-AT5G62800	gene-AT5G62800	AT5G62800	NC_003076.8:25218633-25219967	Col	pkl-10;pkr2-2	OK	6.52911	0.761437	-3.10009	-6.66721	5e-05	9.36577e-05	yes
gene-AT1G61320	gene-AT1G61320	AT1G61320	NC_003070.9:22617369-22619853	Col	pkl-10;pkr2-2	OK	2.26783	0.26471	-3.09883	-4.85798	5e-05	9.36577e-05	yes
gene-AT5G59570	gene-AT5G59570	BOA	NC_003076.8:24003887-24007907	Col	pkl-10;pkr2-2	OK	6.78141	0.795293	-3.09203	-9.8804	5e-05	9.36577e-05	yes
gene-AT5G53950	gene-AT5G53950	CUC2	NC_003076.8:21901703-21903854	Col	pkl-10;pkr2-2	OK	4.9075	0.57668	-3.08915	-7.83602	5e-05	9.36577e-05	yes
gene-AT5G35770	gene-AT5G35770	SAP	NC_003076.8:13936085-13940867	Col	pkl-10;pkr2-2	OK	2.08446	0.245012	-3.08875	-5.25649	5e-05	9.36577e-05	yes
gene-AT1G20735	gene-AT1G20735	AT1G20735	NC_003070.9:7197490-7198681	Col	pkl-10;pkr2-2	OK	13.9231	1.63787	-3.08759	-11.3809	5e-05	9.36577e-05	yes
gene-AT2G40080	gene-AT2G40080	ELF4	NC_003071.7:16734293-16734912	Col	pkl-10;pkr2-2	OK	18.4206	2.17959	-3.0792	-8.0175	5e-05	9.36577e-05	yes
gene-ArthCp013	gene-ArthCp013	rpoC1	NC_000932.1:20250-23084	Col	pkl-10;pkr2-2	OK	3.42891	0.406951	-3.07482	-8.06472	5e-05	9.36577e-05	yes
gene-AT5G08460	gene-AT5G08460	AT5G08460	NC_003076.8:2733219-2735455	Col	pkl-10;pkr2-2	OK	30.8515	3.68985	-3.06371	-17.691	5e-05	9.36577e-05	yes
gene-ArthCp035	gene-ArthCp035	petA	NC_000932.1:61656-62619	Col	pkl-10;pkr2-2	OK	11.4707	1.37632	-3.05907	-9.04158	5e-05	9.36577e-05	yes
gene-AT3G12900	gene-AT3G12900	AT3G12900	NC_003074.8:4104462-4106341	Col	pkl-10;pkr2-2	OK	1.75767	0.211476	-3.0551	-3.99606	0.001	0.0016658	yes
gene-AT3G10340	gene-AT3G10340	PAL4	NC_003074.8:3203987-3208135	Col	pkl-10;pkr2-2	OK	16.433	1.9878	-3.04735	-20.7325	5e-05	9.36577e-05	yes
gene-ArthCp012	gene-ArthCp012	rpoC2	NC_000932.1:15937-20068	Col	pkl-10;pkr2-2	OK	2.72543	0.331891	-3.0377	-10.5702	5e-05	9.36577e-05	yes
gene-AT4G00295	gene-AT4G00295	AT4G00295	NC_003075.7:126508-128060	Col	pkl-10;pkr2-2	OK	42.9259	5.2524	-3.0308	-22.6475	5e-05	9.36577e-05	yes
gene-AT1G28230	gene-AT1G28230	PUP1	NC_003070.9:9862040-9864779	Col	pkl-10;pkr2-2	OK	26.3195	3.2247	-3.0289	-18.0264	5e-05	9.36577e-05	yes
gene-AT3G11260	gene-AT3G11260	WOX5	NC_003074.8:3527279-3528440	Col	pkl-10;pkr2-2	OK	2.28155	0.279575	-3.02871	-3.84249	0.00185	0.0029896	yes
gene-AT3G10510	gene-AT3G10510	AT3G10510	NC_003074.8:3274219-3275551	Col	pkl-10;pkr2-2	OK	14.8837	1.8358	-3.01925	-11.479	5e-05	9.36577e-05	yes
gene-AT1G71692	gene-AT1G71692	AGL12	NC_003070.9:26952544-26955127	Col	pkl-10;pkr2-2	OK	4.61889	0.574915	-3.00613	-6.52428	5e-05	9.36577e-05	yes
gene-AT1G12170	gene-AT1G12170	AT1G12170	NC_003070.9:4128606-4129701	Col	pkl-10;pkr2-2	OK	4.27497	0.532904	-3.00397	-5.96387	5e-05	9.36577e-05	yes
gene-AT2G15960	gene-AT2G15960	AT2G15960	NC_003071.7:6947095-6947866	Col	pkl-10;pkr2-2	OK	3.60838	0.449841	-3.00386	-3.86602	0.00185	0.0029896	yes
gene-AT3G01350	gene-AT3G01350	AT3G01350	NC_003074.8:134924-138799	Col	pkl-10;pkr2-2	OK	3.41099	0.425566	-3.00274	-6.53285	5e-05	9.36577e-05	yes
gene-AT2G24580	gene-AT2G24580	AT2G24580	NC_003071.7:10444478-10446434	Col	pkl-10;pkr2-2	OK	41.0297	5.12356	-3.00145	-26.7381	5e-05	9.36577e-05	yes
gene-AT5G44160	gene-AT5G44160	NUC	NC_003076.8:17772855-17775749	Col	pkl-10;pkr2-2	OK	0.989138	0.12386	-2.99746	-3.66493	0.0004	0.000694892	yes
gene-AT2G34890	gene-AT2G34890	AT2G34890	NC_003071.7:14718194-14721271	Col	pkl-10;pkr2-2	OK	4.17047	0.522519	-2.99665	-8.14496	5e-05	9.36577e-05	yes
gene-AT2G03875	gene-AT2G03875	AT2G03875	NC_003071.7:7668-9399	Col	pkl-10;pkr2-2	OK	7.06391	0.88897	-2.99026	-10.4157	5e-05	9.36577e-05	yes
gene-AT2G19500	gene-AT2G19500	CKX2	NC_003071.7:8441519-8449474	Col	pkl-10;pkr2-2	OK	254.772	32.1245	-2.98746	-53.6509	5e-05	9.36577e-05	yes
gene-AT2G21930	gene-AT2G21930	AT2G21930	NC_003071.7:9347640-9349178	Col	pkl-10;pkr2-2	OK	0.952311	0.120114	-2.98702	-2.84532	0.00125	0.00205838	yes
gene-AT4G21080	gene-AT4G21080	DOF4.5	NC_003075.7:11254601-11255351	Col	pkl-10;pkr2-2	OK	5.29051	0.670811	-2.97943	-4.97086	0.0005	0.0008596	yes
gene-ArthCp003	gene-ArthCp003	matK	NC_000932.1:1716-4347	Col	pkl-10;pkr2-2	OK	14.2555	1.80884	-2.97838	-13.3897	5e-05	9.36577e-05	yes
gene-AT2G42660	gene-AT2G42660	AT2G42660	NC_003071.7:17767049-17768379	Col	pkl-10;pkr2-2	OK	0.661162	0.0840419	-2.97582	-1.59362	0.03125	0.0433633	yes
gene-AT4G29273	gene-AT4G29273	LCR23	NC_003075.7:14425440-14425857	Col	pkl-10;pkr2-2	OK	58.9461	7.49996	-2.97444	-2.59722	0.03615	0.0496395	yes
gene-DA397_mgr01	gene-DA397_mgr01	rrn26	NC_037304.1:26816-360128	Col	pkl-10;pkr2-2	OK	684.672	87.1667	-2.97356	-37.7273	5e-05	9.36577e-05	yes
gene-AT1G28330	gene-AT1G28330	DYL1	NC_003070.9:9933785-9935440	Col	pkl-10;pkr2-2	OK	36.0637	4.59896	-2.97117	-6.21646	5e-05	9.36577e-05	yes
gene-AT1G64035	gene-AT1G64035	AT1G64035	NC_003070.9:23755495-23757736	Col	pkl-10;pkr2-2	OK	3.27352	0.417615	-2.9706	-8.15512	5e-05	9.36577e-05	yes
gene-AT4G30050	gene-AT4G30050	AT4G30050	NC_003075.7:14687028-14687776	Col	pkl-10;pkr2-2	OK	3.9214	0.502305	-2.96473	-3.96266	0.00115	0.00190118	yes
gene-AT3G16420	gene-AT3G16420	PBP1	NC_003074.8:5579289-5581032	Col	pkl-10;pkr2-2	OK	4.16724	0.534363	-2.9632	-5.91519	5e-05	9.36577e-05	yes
gene-AT4G15050	gene-AT4G15050	AT4G15050	NC_003075.7:8588547-8590345	Col	pkl-10;pkr2-2	OK	581.112	74.8755	-2.95625	-74.7344	5e-05	9.36577e-05	yes
gene-AT4G14245	gene-AT4G14245	AT4G14245	NC_003075.7:8208856-8210264	Col	pkl-10;pkr2-2	OK	12.7805	1.64921	-2.95409	-12.2352	5e-05	9.36577e-05	yes
gene-AT3G63160	gene-AT3G63160	OEP6	NC_003074.8:23333512-23334034	Col	pkl-10;pkr2-2	OK	47.6172	6.14561	-2.95385	-10.6913	5e-05	9.36577e-05	yes
gene-AT3G10020	gene-AT3G10020	AT3G10020	NC_003074.8:3090805-3091922	Col	pkl-10;pkr2-2	OK	338.555	43.7562	-2.95183	-31.0786	5e-05	9.36577e-05	yes
gene-AT2G23580	gene-AT2G23580	MES4	NC_003071.7:10033042-10034327	Col	pkl-10;pkr2-2	OK	7.96031	1.03423	-2.94427	-8.01093	5e-05	9.36577e-05	yes
gene-AT2G28040	gene-AT2G28040	AT2G28040	NC_003071.7:11936029-11939653	Col	pkl-10;pkr2-2	OK	153.222	19.938	-2.94203	-36.1023	5e-05	9.36577e-05	yes
gene-AT3G09990	gene-AT3G09990	AT3G09990	NC_003074.8:3072661-3075142	Col	pkl-10;pkr2-2	OK	13.6251	1.78422	-2.93291	-11.793	5e-05	9.36577e-05	yes
gene-AT4G16230	gene-AT4G16230	AT4G16230	NC_003075.7:9185297-9187170	Col	pkl-10;pkr2-2	OK	4.09887	0.536772	-2.93284	-6.78275	5e-05	9.36577e-05	yes
gene-AT2G23050	gene-AT2G23050	NPY4	NC_003071.7:9810524-9812662	Col	pkl-10;pkr2-2	OK	0.687545	0.0904299	-2.92658	-2.57782	0.01075	0.0158723	yes
gene-AT3G29633	gene-AT3G29633	AT3G29633	NC_003074.8:11452508-11453528	Col	pkl-10;pkr2-2	OK	0.615894	0.0810592	-2.92563	-1.36684	0.02455	0.0345304	yes
gene-AT1G77650	gene-AT1G77650	AT1G77650	NC_003070.9:29181109-29182261	Col	pkl-10;pkr2-2	OK	7.16175	0.947601	-2.91796	-7.9879	5e-05	9.36577e-05	yes
gene-ArthCp011	gene-ArthCp011	rps2	NC_000932.1:15012-15723	Col	pkl-10;pkr2-2	OK	5.75765	0.769645	-2.90322	-4.70043	0.0001	0.000183451	yes
gene-AT3G22421	gene-AT3G22421	AT3G22421	NC_003074.8:7946407-7950440	Col	pkl-10;pkr2-2	OK	1.47396	0.197067	-2.90294	-2.95828	0.018	0.0257801	yes
gene-AT3G24780	gene-AT3G24780	AT3G24780	NC_003074.8:9049089-9051752	Col	pkl-10;pkr2-2	OK	0.541311	0.0724963	-2.90048	-3.47679	0.00765	0.0115103	yes
gene-ArthCp017	gene-ArthCp017	psbD	NC_000932.1:32710-35141	Col	pkl-10;pkr2-2	OK	32.875	4.41002	-2.89813	-9.46245	5e-05	9.36577e-05	yes
gene-AT5G08730	gene-AT5G08730	ARI16	NC_003076.8:2845693-2847415	Col	pkl-10;pkr2-2	OK	61.6399	8.30022	-2.89264	-29.3805	5e-05	9.36577e-05	yes
gene-AT4G03050	gene-AT4G03050	AOP3	NC_003075.7:1343844-1346436	Col	pkl-10;pkr2-2	OK	8.39258	1.13856	-2.88191	-11.4203	5e-05	9.36577e-05	yes
gene-AT5G57810	gene-AT5G57810	TET15	NC_003076.8:23424267-23425647	Col	pkl-10;pkr2-2	OK	0.990005	0.134405	-2.88084	-2.70869	0.03275	0.0452887	yes
gene-AT3G59610	gene-AT3G59610	AT3G59610	NC_003074.8:22019552-22021308	Col	pkl-10;pkr2-2	OK	4.01209	0.548478	-2.87085	-7.49669	5e-05	9.36577e-05	yes
gene-AT1G20360	gene-AT1G20360	AT1G20360	NC_003070.9:7046503-7047744	Col	pkl-10;pkr2-2	OK	3.30186	0.452175	-2.86833	-5.68072	5e-05	9.36577e-05	yes
gene-AT5G56050	gene-AT5G56050	AT5G56050	NC_003076.8:22700918-22702200	Col	pkl-10;pkr2-2	OK	1.43046	0.195911	-2.86821	-3.32707	0.0032	0.00503379	yes
gene-AT2G21130	gene-AT2G21130	AT2G21130	NC_003071.7:9055397-9056481	Col	pkl-10;pkr2-2	OK	57.0516	7.81889	-2.86723	-21.9331	5e-05	9.36577e-05	yes
gene-AT3G21090	gene-AT3G21090	ABCG15	NC_003074.8:7391285-7395096	Col	pkl-10;pkr2-2	OK	11.9947	1.64542	-2.86587	-16.5301	5e-05	9.36577e-05	yes
gene-AT1G51210	gene-AT1G51210	AT1G51210	NC_003070.9:18987701-18989267	Col	pkl-10;pkr2-2	OK	4.78336	0.65639	-2.8654	-8.02913	5e-05	9.36577e-05	yes
gene-AT1G70080	gene-AT1G70080	AT1G70080	NC_003070.9:26394491-26397603	Col	pkl-10;pkr2-2	OK	0.735293	0.101012	-2.86379	-3.71181	0.0066	0.0100178	yes
gene-AT1G26797	gene-AT1G26797	AT1G26797	NC_003070.9:9280954-9281560	Col	pkl-10;pkr2-2	OK	6.16945	0.85183	-2.85651	-4.38232	0.00105	0.0017433	yes
gene-AT3G59790	gene-AT3G59790	MPK10	NC_003074.8:22092399-22097966	Col	pkl-10;pkr2-2	OK	41.4699	5.7327	-2.85478	-15.0509	5e-05	9.36577e-05	yes
gene-ArthCp024	gene-ArthCp024	rps4	NC_000932.1:45222-45828	Col	pkl-10;pkr2-2	OK	8.57252	1.1864	-2.85313	-4.85789	5e-05	9.36577e-05	yes
gene-AT3G16895	gene-AT3G16895	AT3G16895	NC_003074.8:5770867-5771544	Col	pkl-10;pkr2-2	OK	123.157	17.0601	-2.85179	-13.4078	5e-05	9.36577e-05	yes
gene-AT4G31620	gene-AT4G31620	AT4G31620	NC_003075.7:15322394-15324720	Col	pkl-10;pkr2-2	OK	1.85408	0.258084	-2.84479	-5.27307	5e-05	9.36577e-05	yes
gene-AT4G11930	gene-AT4G11930	AT4G11930	NC_003075.7:7164903-7165722	Col	pkl-10;pkr2-2	OK	2.12326	0.295834	-2.84342	-2.87409	0.01015	0.0150459	yes
gene-AT1G09480	gene-AT1G09480	AT1G09480	NC_003070.9:3057974-3060757	Col	pkl-10;pkr2-2	OK	1.75285	0.244609	-2.84115	-3.88924	0.0013	0.00213507	yes
gene-AT5G39260	gene-AT5G39260	EXPA21	NC_003076.8:15724476-15727458	Col	pkl-10;pkr2-2	OK	1389.46	195.138	-2.83195	-83.6764	5e-05	9.36577e-05	yes
gene-AT1G60680	gene-AT1G60680	AT1G60680	NC_003070.9:22343584-22349317	Col	pkl-10;pkr2-2	OK	12.1878	1.71926	-2.82558	-4.60804	5e-05	9.36577e-05	yes
gene-AT2G03190	gene-AT2G03190	SK16	NC_003071.7:964213-964901	Col	pkl-10;pkr2-2	OK	78.7122	11.1096	-2.82478	-18.0465	5e-05	9.36577e-05	yes
gene-AT3G46840	gene-AT3G46840	AT3G46840	NC_003074.8:17251010-17254113	Col	pkl-10;pkr2-2	OK	23.7873	3.36104	-2.82321	-22.0327	5e-05	9.36577e-05	yes
gene-AT1G11540	gene-AT1G11540	AT1G11540	NC_003070.9:3874395-3877323	Col	pkl-10;pkr2-2	OK	36.6522	5.20893	-2.81484	-19.4626	5e-05	9.36577e-05	yes
gene-AT1G64030	gene-AT1G64030	SRP3	NC_003070.9:23752788-23754348	Col	pkl-10;pkr2-2	OK	8.02953	1.14143	-2.81448	-8.88803	5e-05	9.36577e-05	yes
gene-AT3G48950	gene-AT3G48950	AT3G48950	NC_003074.8:18147670-18150058	Col	pkl-10;pkr2-2	OK	86.9314	12.366	-2.8135	-33.5842	5e-05	9.36577e-05	yes
gene-AT4G04595	gene-AT4G04595	AT4G04595	NC_003075.7:1476283-1476750	Col	pkl-10;pkr2-2	OK	33.7604	4.8083	-2.81173	-7.8008	5e-05	9.36577e-05	yes
gene-AT2G44590	gene-AT2G44590	DL1D	NC_003071.7:18403681-18407103	Col	pkl-10;pkr2-2	OK	9.79322	1.39711	-2.80934	-13.2575	5e-05	9.36577e-05	yes
gene-AT1G10190	gene-AT1G10190	AT1G10190	NC_003070.9:3343685-3345632	Col	pkl-10;pkr2-2	OK	242.057	34.5343	-2.80925	-50.9124	5e-05	9.36577e-05	yes
gene-AT4G27440	gene-AT4G27440	PORB	NC_003075.7:13725545-13729002	Col	pkl-10;pkr2-2	OK	100.495	14.3561	-2.80738	-14.1319	5e-05	9.36577e-05	yes
gene-AT3G26120	gene-AT3G26120	TEL1	NC_003074.8:9546258-9549453	Col	pkl-10;pkr2-2	OK	1.13742	0.162508	-2.80719	-4.7754	0.0007	0.00118411	yes
gene-AT1G04150	gene-AT1G04150	AT1G04150	NC_003070.9:1081023-1084431	Col	pkl-10;pkr2-2	OK	2.54145	0.363982	-2.80371	-9.09108	5e-05	9.36577e-05	yes
gene-AT2G45190	gene-AT2G45190	AFO	NC_003071.7:18628251-18630779	Col	pkl-10;pkr2-2	OK	5.8639	0.840352	-2.80279	-6.65771	5e-05	9.36577e-05	yes
gene-AT3G42800	gene-AT3G42800	AT3G42800	NC_003074.8:14905229-14907035	Col	pkl-10;pkr2-2	OK	0.766165	0.110004	-2.8001	-2.7532	0.0084	0.0125807	yes
gene-AT1G73600	gene-AT1G73600	AT1G73600	NC_003070.9:27669151-27673572	Col	pkl-10;pkr2-2	OK	679.751	97.5993	-2.80006	-81.8913	5e-05	9.36577e-05	yes
gene-AT3G46640	gene-AT3G46640	PCL1	NC_003074.8:17183041-17187821	Col	pkl-10;pkr2-2	OK	35.1863	5.05308	-2.79978	-18.6523	5e-05	9.36577e-05	yes
gene-AT5G56430	gene-AT5G56430	AT5G56430	NC_003076.8:22853322-22854801	Col	pkl-10;pkr2-2	OK	5.13034	0.737492	-2.79836	-6.81063	5e-05	9.36577e-05	yes
gene-AT1G06460	gene-AT1G06460	ACD32.1	NC_003070.9:1965839-1969656	Col	pkl-10;pkr2-2	OK	36.1712	5.20621	-2.79654	-17.1915	5e-05	9.36577e-05	yes
gene-AT5G40155	gene-AT5G40155	AT5G40155	NC_003076.8:16061890-16064689	Col	pkl-10;pkr2-2	OK	25.8196	3.72373	-2.79364	-7.30339	5e-05	9.36577e-05	yes
gene-AT1G43667	gene-AT1G43667	AT1G43667	NC_003070.9:16465055-16465565	Col	pkl-10;pkr2-2	OK	16.4568	2.38128	-2.78888	-6.01432	5e-05	9.36577e-05	yes
gene-AT4G25110	gene-AT4G25110	MC2	NC_003075.7:12887473-12890262	Col	pkl-10;pkr2-2	OK	0.636787	0.0922834	-2.78667	-2.6636	0.00435	0.00673247	yes
gene-AT5G10580	gene-AT5G10580	AT5G10580	NC_003076.8:3347380-3350071	Col	pkl-10;pkr2-2	OK	3.80196	0.551073	-2.78643	-5.16229	5e-05	9.36577e-05	yes
gene-ArthCp007	gene-ArthCp007	atpA	NC_000932.1:9937-11461	Col	pkl-10;pkr2-2	OK	17.862	2.59306	-2.78417	-15.0621	5e-05	9.36577e-05	yes
gene-AT5G54190	gene-AT5G54190	PORA	NC_003076.8:21990863-21992814	Col	pkl-10;pkr2-2	OK	1.13901	0.166351	-2.77548	-3.61326	0.00155	0.00252747	yes
gene-AT2G31760	gene-AT2G31760	ARI10	NC_003071.7:13508492-13510390	Col	pkl-10;pkr2-2	OK	4.00023	0.586366	-2.77021	-7.1902	5e-05	9.36577e-05	yes
gene-AT5G59120	gene-AT5G59120	SBT4.13	NC_003076.8:23864671-23868083	Col	pkl-10;pkr2-2	OK	14.7533	2.16744	-2.76697	-18.4386	5e-05	9.36577e-05	yes
gene-AT3G13370	gene-AT3G13370	AT3G13370	NC_003074.8:4341663-4342230	Col	pkl-10;pkr2-2	OK	91.6392	13.5032	-2.76266	-16.0952	5e-05	9.36577e-05	yes
gene-AT5G36904	gene-AT5G36904	AT5G36904	NC_003076.8:14556140-14556625	Col	pkl-10;pkr2-2	OK	13.9208	2.05302	-2.76142	-4.79785	5e-05	9.36577e-05	yes
gene-AT2G41340	gene-AT2G41340	RPB5D	NC_003071.7:17228732-17231082	Col	pkl-10;pkr2-2	OK	0.461957	0.0682362	-2.75915	-1.21358	0.02995	0.0416748	yes
gene-AT4G39260	gene-AT4G39260	CCR1	NC_003075.7:18273828-18275216	Col	pkl-10;pkr2-2	OK	1994.16	295.673	-2.75371	-58.9554	5e-05	9.36577e-05	yes
gene-AT5G46600	gene-AT5G46600	AT5G46600	NC_003076.8:18907638-18910838	Col	pkl-10;pkr2-2	OK	0.866819	0.128563	-2.75326	-3.41544	0.0034	0.00533207	yes
gene-AT5G48940	gene-AT5G48940	AT5G48940	NC_003076.8:19839662-19843859	Col	pkl-10;pkr2-2	OK	0.799348	0.118762	-2.75075	-5.30327	5e-05	9.36577e-05	yes
gene-AT1G65990	gene-AT1G65990	AT1G65990	NC_003070.9:24571602-24573471	Col	pkl-10;pkr2-2	OK	2.58411	0.384539	-2.74847	-6.06388	5e-05	9.36577e-05	yes
gene-AT5G49665	gene-AT5G49665	AT5G49665	NC_003076.8:20166890-20169923	Col	pkl-10;pkr2-2	OK	0.788574	0.11777	-2.74328	-4.4132	0.0002	0.000357639	yes
gene-AT2G04750	gene-AT2G04750	AT2G04750	NC_003071.7:1659761-1662748	Col	pkl-10;pkr2-2	OK	3.81674	0.57222	-2.7377	-8.0992	5e-05	9.36577e-05	yes
gene-ArthCp028	gene-ArthCp028	atpE	NC_000932.1:52264-54156	Col	pkl-10;pkr2-2	OK	49.036	7.37105	-2.7339	-4.89574	5e-05	9.36577e-05	yes
gene-AT4G19460	gene-AT4G19460	AT4G19460	NC_003075.7:10610260-10612135	Col	pkl-10;pkr2-2	OK	7.57337	1.13972	-2.73226	-11.1041	5e-05	9.36577e-05	yes
gene-AT1G43666	gene-AT1G43666	AT1G43666	NC_003070.9:16461071-16461734	Col	pkl-10;pkr2-2	OK	11.0857	1.67118	-2.72975	-6.52754	5e-05	9.36577e-05	yes
gene-AT1G78760	gene-AT1G78760	AT1G78760	NC_003070.9:29615095-29616738	Col	pkl-10;pkr2-2	OK	8.23545	1.24339	-2.72757	-9.93535	5e-05	9.36577e-05	yes
gene-AT5G10510	gene-AT5G10510	AIL6	NC_003076.8:3315400-3322935	Col	pkl-10;pkr2-2	OK	4.69327	0.709419	-2.72588	-6.86336	5e-05	9.36577e-05	yes
gene-AT5G13210	gene-AT5G13210	AT5G13210	NC_003076.8:4213954-4216908	Col	pkl-10;pkr2-2	OK	5.34715	0.809913	-2.72293	-12.1629	5e-05	9.36577e-05	yes
gene-AT5G42910	gene-AT5G42910	AT5G42910	NC_003076.8:17203741-17205380	Col	pkl-10;pkr2-2	OK	2.76552	0.419788	-2.71982	-5.763	5e-05	9.36577e-05	yes
gene-AT2G23550	gene-AT2G23550	MES6	NC_003071.7:10026978-10028814	Col	pkl-10;pkr2-2	OK	80.2432	12.1829	-2.71952	-24.6792	5e-05	9.36577e-05	yes
gene-AT3G02345	gene-AT3G02345	AT3G02345	NC_003074.8:3253500-3253847	Col	pkl-10;pkr2-2	OK	56.286	8.54706	-2.71928	-5.74178	5e-05	9.36577e-05	yes
gene-AT1G56480	gene-AT1G56480	AT1G56480	NC_003070.9:21150340-21152980	Col	pkl-10;pkr2-2	OK	1.73419	0.263356	-2.71918	-3.78856	0.00015	0.000271515	yes
gene-AT4G15053	gene-AT4G15053	AT4G15053	NC_003075.7:8591929-8593834	Col	pkl-10;pkr2-2	OK	155.703	23.7051	-2.71552	-39.2309	5e-05	9.36577e-05	yes
gene-AT1G33020	gene-AT1G33020	AT1G33020	NC_003070.9:11962745-11966320	Col	pkl-10;pkr2-2	OK	2.07665	0.316505	-2.71396	-4.45586	5e-05	9.36577e-05	yes
gene-AT4G34510	gene-AT4G34510	KCS17	NC_003075.7:16491691-16493762	Col	pkl-10;pkr2-2	OK	0.570067	0.0872462	-2.70797	-2.72001	0.01325	0.019337	yes
gene-AT3G20030	gene-AT3G20030	AT3G20030	NC_003074.8:6990253-6991462	Col	pkl-10;pkr2-2	OK	8.03347	1.2318	-2.70526	-8.68989	5e-05	9.36577e-05	yes
gene-AT3G03230	gene-AT3G03230	AT3G03230	NC_003074.8:744388-746030	Col	pkl-10;pkr2-2	OK	10.0842	1.55082	-2.701	-9.22625	5e-05	9.36577e-05	yes
gene-AT4G36830	gene-AT4G36830	HOS3-1	NC_003075.7:17349217-17351163	Col	pkl-10;pkr2-2	OK	9.37258	1.44426	-2.69811	-9.62752	5e-05	9.36577e-05	yes
gene-AT4G35480	gene-AT4G35480	RHA3B	NC_003075.7:16851971-16853035	Col	pkl-10;pkr2-2	OK	131.39	20.2824	-2.69556	-31.4878	5e-05	9.36577e-05	yes
gene-AT4G25100	gene-AT4G25100	FSD1	NC_003075.7:12884299-12887011	Col	pkl-10;pkr2-2	OK	149.838	23.168	-2.6932	-35.6375	5e-05	9.36577e-05	yes
gene-AT2G16300	gene-AT2G16300	AT2G16300	NC_003071.7:7061628-7063367	Col	pkl-10;pkr2-2	OK	1.27772	0.198011	-2.68991	-3.21582	0.0043	0.0066596	yes
gene-AT2G25060	gene-AT2G25060	ENODL14	NC_003071.7:10662189-10663103	Col	pkl-10;pkr2-2	OK	102.672	15.9197	-2.68916	-23.924	5e-05	9.36577e-05	yes
gene-AT4G31680	gene-AT4G31680	AT4G31680	NC_003075.7:15340259-15342081	Col	pkl-10;pkr2-2	OK	1.3359	0.207395	-2.68736	-3.34138	0.0006	0.00102186	yes
gene-AT1G64290	gene-AT1G64290	AT1G64290	NC_003070.9:23857177-23858544	Col	pkl-10;pkr2-2	OK	3.85196	0.599595	-2.68353	-6.47604	5e-05	9.36577e-05	yes
gene-AT1G34520	gene-AT1G34520	AT1G34520	NC_003070.9:12623433-12624508	Col	pkl-10;pkr2-2	OK	2.37433	0.370883	-2.67848	-3.8639	0.00095	0.00158586	yes
gene-AT1G30110	gene-AT1G30110	NUDX25	NC_003070.9:10581734-10586680	Col	pkl-10;pkr2-2	OK	4.75816	0.74383	-2.67736	-3.45126	0.00015	0.000271515	yes
gene-ArthCp023	gene-ArthCp023	ycf3	NC_000932.1:42583-44591	Col	pkl-10;pkr2-2	OK	4.39177	0.689106	-2.672	-2.67902	0.01245	0.0182317	yes
gene-AT1G77110	gene-AT1G77110	PIN6	NC_003070.9:28970713-28974805	Col	pkl-10;pkr2-2	OK	0.777038	0.121944	-2.67177	-3.54748	0.0003	0.00052773	yes
gene-AT3G14760	gene-AT3G14760	AT3G14760	NC_003074.8:4956348-4957306	Col	pkl-10;pkr2-2	OK	24.3082	3.81571	-2.67142	-11.912	5e-05	9.36577e-05	yes
gene-AT3G51171	gene-AT3G51171	AT3G51171	NC_003074.8:19010804-19012008	Col	pkl-10;pkr2-2	OK	2.87657	0.453677	-2.66461	-5.05526	5e-05	9.36577e-05	yes
gene-AT4G10895	gene-AT4G10895	AT4G10895	NC_003075.7:6688832-6694718	Col	pkl-10;pkr2-2	OK	5.15013	0.814872	-2.65996	-3.38884	0.00075	0.00126557	yes
gene-ArthCp049	gene-ArthCp049	psbB	NC_000932.1:69610-98793	Col	pkl-10;pkr2-2	OK	15.7101	2.48875	-2.6582	-10.7483	5e-05	9.36577e-05	yes
gene-AT2G42340	gene-AT2G42340	AT2G42340	NC_003071.7:17636203-17637800	Col	pkl-10;pkr2-2	OK	11.783	1.86812	-2.65705	-9.6584	5e-05	9.36577e-05	yes
gene-AT4G01500	gene-AT4G01500	NGA4	NC_003075.7:639246-640976	Col	pkl-10;pkr2-2	OK	5.93392	0.941236	-2.65636	-8.58273	5e-05	9.36577e-05	yes
gene-AT5G59100	gene-AT5G59100	AT5G59100	NC_003076.8:23858872-23862129	Col	pkl-10;pkr2-2	OK	3.83124	0.608157	-2.6553	-8.91401	5e-05	9.36577e-05	yes
gene-AT1G76720	gene-AT1G76720	AT1G76720	NC_003070.9:28794143-28800402	Col	pkl-10;pkr2-2	OK	1.37658	0.218742	-2.65378	-6.17058	5e-05	9.36577e-05	yes
gene-AT3G48740	gene-AT3G48740	SWEET11	NC_003074.8:18052465-18054832	Col	pkl-10;pkr2-2	OK	23.0109	3.65705	-2.65357	-16.1177	5e-05	9.36577e-05	yes
gene-AT4G34330	gene-AT4G34330	AT4G34330	NC_003075.7:16424444-16425909	Col	pkl-10;pkr2-2	OK	4.44972	0.707443	-2.65303	-6.06134	5e-05	9.36577e-05	yes
gene-AT1G72590	gene-AT1G72590	AT1G72590	NC_003070.9:27335530-27337123	Col	pkl-10;pkr2-2	OK	1.86615	0.296705	-2.65296	-3.82326	0.00155	0.00252747	yes
gene-AT4G02360	gene-AT4G02360	AT4G02360	NC_003075.7:1041085-1041802	Col	pkl-10;pkr2-2	OK	15.8901	2.5333	-2.64904	-8.37636	5e-05	9.36577e-05	yes
gene-AT3G26280	gene-AT3G26280	CYP71B4	NC_003074.8:9630127-9632145	Col	pkl-10;pkr2-2	OK	2.05133	0.327814	-2.64561	-4.82082	5e-05	9.36577e-05	yes
gene-AT4G04580	gene-AT4G04580	AT4G04580	NC_003075.7:2293703-2294906	Col	pkl-10;pkr2-2	OK	3.29765	0.527973	-2.6429	-2.60538	0.00745	0.0112242	yes
gene-AT5G35900	gene-AT5G35900	LBD35	NC_003076.8:14028681-14029426	Col	pkl-10;pkr2-2	OK	21.1717	3.39305	-2.64148	-9.79589	5e-05	9.36577e-05	yes
gene-AT1G68460	gene-AT1G68460	IPT1	NC_003070.9:25668609-25670345	Col	pkl-10;pkr2-2	OK	1.55919	0.252274	-2.62774	-4.41905	5e-05	9.36577e-05	yes
gene-AT5G66940	gene-AT5G66940	AT5G66940	NC_003076.8:26727818-26728715	Col	pkl-10;pkr2-2	OK	18.2455	2.95776	-2.62496	-10.4875	5e-05	9.36577e-05	yes
gene-ArthCp048	gene-ArthCp048	clpP	NC_000932.1:69610-98793	Col	pkl-10;pkr2-2	OK	4.37553	0.709858	-2.62386	-2.45392	0.00215	0.00345159	yes
gene-AT3G12700	gene-AT3G12700	NANA	NC_003074.8:4036944-4039185	Col	pkl-10;pkr2-2	OK	91.0087	14.7899	-2.6214	-34.799	5e-05	9.36577e-05	yes
gene-AT1G05291	gene-AT1G05291	AT1G05291	NC_003070.9:1541347-1542432	Col	pkl-10;pkr2-2	OK	7.0203	1.14199	-2.61998	-5.59184	5e-05	9.36577e-05	yes
gene-AT4G25480	gene-AT4G25480	DREB1A	NC_003075.7:13017140-13019400	Col	pkl-10;pkr2-2	OK	0.591628	0.096907	-2.61002	-2.25026	0.0276	0.0385642	yes
gene-AT5G44550	gene-AT5G44550	AT5G44550	NC_003076.8:17941841-17943283	Col	pkl-10;pkr2-2	OK	1.47118	0.241219	-2.60857	-2.70249	0.01405	0.020429	yes
gene-ArthCp026	gene-ArthCp026	ndhK	NC_000932.1:49256-49934	Col	pkl-10;pkr2-2	OK	5.75544	0.952279	-2.59547	-4.3691	5e-05	9.36577e-05	yes
gene-AT5G50210	gene-AT5G50210	QS	NC_003076.8:20442612-20446050	Col	pkl-10;pkr2-2	OK	1.86582	0.309377	-2.59237	-6.73846	5e-05	9.36577e-05	yes
gene-ArthCp034	gene-ArthCp034	cemA	NC_000932.1:60740-61430	Col	pkl-10;pkr2-2	OK	11.6861	1.94283	-2.58856	-6.78385	5e-05	9.36577e-05	yes
gene-AT1G78220	gene-AT1G78220	GRF13	NC_003070.9:29425720-29427181	Col	pkl-10;pkr2-2	OK	4.33649	0.722438	-2.58558	-3.97213	0.00025	0.000442656	yes
gene-AT5G17430	gene-AT5G17430	BBM	NC_003076.8:5742392-5745748	Col	pkl-10;pkr2-2	OK	5.83997	0.973402	-2.58485	-9.7375	5e-05	9.36577e-05	yes
gene-AT5G05810	gene-AT5G05810	ATL43	NC_003076.8:1746547-1748327	Col	pkl-10;pkr2-2	OK	4.65492	0.776181	-2.58429	-8.43871	5e-05	9.36577e-05	yes
gene-AT3G53460	gene-AT3G53460	CP29	NC_003074.8:19818974-19821519	Col	pkl-10;pkr2-2	OK	342.511	57.2314	-2.58127	-54.6657	5e-05	9.36577e-05	yes
gene-ArthCp056	gene-ArthCp056	rps11	NC_000932.1:69610-98793	Col	pkl-10;pkr2-2	OK	16.3791	2.74258	-2.57825	-3.71898	5e-05	9.36577e-05	yes
gene-AT3G16900	gene-AT3G16900	AT3G16900	NC_003074.8:5772079-5775841	Col	pkl-10;pkr2-2	OK	9.86483	1.657	-2.57372	-4.44707	5e-05	9.36577e-05	yes
gene-AT2G16220	gene-AT2G16220	AT2G16220	NC_003071.7:7030154-7031378	Col	pkl-10;pkr2-2	OK	2.59019	0.435723	-2.57158	-4.72721	5e-05	9.36577e-05	yes
gene-AT1G42980	gene-AT1G42980	AT1G42980	NC_003070.9:16133285-16135587	Col	pkl-10;pkr2-2	OK	29.2665	4.93912	-2.56693	-15.3146	5e-05	9.36577e-05	yes
gene-AT4G35770	gene-AT4G35770	SEN1	NC_003075.7:16944877-16946266	Col	pkl-10;pkr2-2	OK	1.79224	0.302551	-2.56651	-2.61951	0.0002	0.000357639	yes
gene-AT3G01015	gene-AT3G01015	AT3G01015	NC_003074.8:1608-4159	Col	pkl-10;pkr2-2	OK	1.08507	0.183195	-2.56634	-3.66839	0.0012	0.00198113	yes
gene-AT1G30920	gene-AT1G30920	AT1G30920	NC_003070.9:11004083-11005444	Col	pkl-10;pkr2-2	OK	6.73926	1.14108	-2.56218	-8.51411	5e-05	9.36577e-05	yes
gene-AT5G11540	gene-AT5G11540	GulLO3	NC_003076.8:3702699-3705129	Col	pkl-10;pkr2-2	OK	32.6069	5.54374	-2.55625	-24.9467	5e-05	9.36577e-05	yes
gene-AT5G07180	gene-AT5G07180	ERL2	NC_003076.8:2227438-2233587	Col	pkl-10;pkr2-2	OK	7.28265	1.24084	-2.55315	-14.1048	5e-05	9.36577e-05	yes
gene-AT5G09530	gene-AT5G09530	PELPK1	NC_003076.8:2959733-2961382	Col	pkl-10;pkr2-2	OK	6.28064	1.0705	-2.55263	-9.2792	5e-05	9.36577e-05	yes
gene-AT4G12140	gene-AT4G12140	AT4G12140	NC_003075.7:7266545-7267154	Col	pkl-10;pkr2-2	OK	14.8969	2.54649	-2.54843	-6.93174	5e-05	9.36577e-05	yes
gene-AT3G66656	gene-AT3G66656	AGL91	NC_003074.8:2091261-2091798	Col	pkl-10;pkr2-2	OK	10.2782	1.76731	-2.53995	-4.95748	5e-05	9.36577e-05	yes
gene-AT4G18150	gene-AT4G18150	AT4G18150	NC_003075.7:10050210-10054031	Col	pkl-10;pkr2-2	OK	0.536418	0.0922694	-2.53943	-3.02643	0.00575	0.00878147	yes
gene-AT3G59340	gene-AT3G59340	AT3G59340	NC_003074.8:21928691-21931570	Col	pkl-10;pkr2-2	OK	1.56799	0.269973	-2.53803	-3.27214	0.0002	0.000357639	yes
gene-ArthCp022	gene-ArthCp022	psaA	NC_000932.1:39604-41857	Col	pkl-10;pkr2-2	OK	12.4162	2.14251	-2.53485	-15.6632	5e-05	9.36577e-05	yes
gene-AT1G32450	gene-AT1G32450	NRT1.5	NC_003070.9:11711943-11719988	Col	pkl-10;pkr2-2	OK	129.431	22.3496	-2.53387	-45.8607	5e-05	9.36577e-05	yes
gene-AT5G18470	gene-AT5G18470	AT5G18470	NC_003076.8:6127796-6131120	Col	pkl-10;pkr2-2	OK	43.3817	7.50228	-2.53169	-10.0218	5e-05	9.36577e-05	yes
gene-AT2G12475	gene-AT2G12475	AT2G12475	NC_003071.7:5068401-5068918	Col	pkl-10;pkr2-2	OK	76.8769	13.3014	-2.53097	-9.46169	5e-05	9.36577e-05	yes
gene-AT4G32500	gene-AT4G32500	KT5	NC_003075.7:15681016-15685339	Col	pkl-10;pkr2-2	OK	63.4098	11.0017	-2.52698	-40.5712	5e-05	9.36577e-05	yes
gene-AT1G05300	gene-AT1G05300	ZIP5	NC_003070.9:1544926-1547849	Col	pkl-10;pkr2-2	OK	6.92106	1.20162	-2.52601	-9.12797	5e-05	9.36577e-05	yes
gene-AT3G01870	gene-AT3G01870	AT3G01870	NC_003074.8:305130-307226	Col	pkl-10;pkr2-2	OK	17.2847	3.02767	-2.51322	-17.7765	5e-05	9.36577e-05	yes
gene-AT5G09490	gene-AT5G09490	AT5G09490	NC_003076.8:2952215-2953245	Col	pkl-10;pkr2-2	OK	82.0269	14.3989	-2.51014	-17.8682	5e-05	9.36577e-05	yes
gene-AT3G42830	gene-AT3G42830	AT3G42830	NC_003074.8:14929713-14930678	Col	pkl-10;pkr2-2	OK	20.2758	3.56501	-2.50778	-3.08083	0.00555	0.00848991	yes
gene-AT5G67360	gene-AT5G67360	ARA12	NC_003076.8:26871890-26874850	Col	pkl-10;pkr2-2	OK	3884.8	686.857	-2.49976	-321.839	5e-05	9.36577e-05	yes
gene-AT3G45730	gene-AT3G45730	AT3G45730	NC_003074.8:16789779-16790690	Col	pkl-10;pkr2-2	OK	4.36481	0.773702	-2.49607	-5.15091	5e-05	9.36577e-05	yes
gene-AT4G16146	gene-AT4G16146	AT4G16146	NC_003075.7:9142071-9144583	Col	pkl-10;pkr2-2	OK	15.0223	2.66866	-2.49292	-10.3794	5e-05	9.36577e-05	yes
gene-AT5G65410	gene-AT5G65410	HB25	NC_003076.8:26136001-26137554	Col	pkl-10;pkr2-2	OK	1.99794	0.355314	-2.49135	-4.84377	5e-05	9.36577e-05	yes
gene-AT1G80100	gene-AT1G80100	HP6	NC_003070.9:30133717-30134937	Col	pkl-10;pkr2-2	OK	4.28325	0.761854	-2.49112	-4.31829	5e-05	9.36577e-05	yes
gene-AT2G44470	gene-AT2G44470	BGLU29	NC_003071.7:18354185-18358679	Col	pkl-10;pkr2-2	OK	142.577	25.4148	-2.488	-40.761	5e-05	9.36577e-05	yes
gene-AT5G09360	gene-AT5G09360	LAC14	NC_003076.8:2906425-2908658	Col	pkl-10;pkr2-2	OK	49.8432	8.90107	-2.48535	-26.553	5e-05	9.36577e-05	yes
gene-AT3G54550	gene-AT3G54550	AT3G54550	NC_003074.8:20193626-20194663	Col	pkl-10;pkr2-2	OK	17.5649	3.14423	-2.48192	-9.95064	5e-05	9.36577e-05	yes
gene-AT2G25170	gene-AT2G25170	PKL	NC_003071.7:10712605-10724106	Col	pkl-10;pkr2-2	OK	13.6123	2.43882	-2.48065	-23.2945	5e-05	9.36577e-05	yes
gene-AT1G11220	gene-AT1G11220	AT1G11220	NC_003070.9:3759861-3761461	Col	pkl-10;pkr2-2	OK	3.63492	0.654114	-2.47431	-5.35404	5e-05	9.36577e-05	yes
gene-AT3G10600	gene-AT3G10600	CAT7	NC_003074.8:3313952-3317340	Col	pkl-10;pkr2-2	OK	2.88701	0.51975	-2.47369	-6.58993	5e-05	9.36577e-05	yes
gene-AT1G02980	gene-AT1G02980	CUL2	NC_003070.9:677359-687385	Col	pkl-10;pkr2-2	OK	35.5363	6.40242	-2.4726	-27.1599	5e-05	9.36577e-05	yes
gene-AT3G22880	gene-AT3G22880	DMC1	NC_003074.8:8097677-8100932	Col	pkl-10;pkr2-2	OK	76.5836	13.8006	-2.47231	-25.4058	5e-05	9.36577e-05	yes
gene-AT2G05914	gene-AT2G05914	AT2G05914	NC_003071.7:2263123-2264543	Col	pkl-10;pkr2-2	OK	2.06023	0.373437	-2.46387	-4.38131	0.00015	0.000271515	yes
gene-AT5G13600	gene-AT5G13600	AT5G13600	NC_003076.8:4380431-4382497	Col	pkl-10;pkr2-2	OK	5.64629	1.02373	-2.46347	-8.99331	5e-05	9.36577e-05	yes
gene-ArthCp029	gene-ArthCp029	atpB	NC_000932.1:52264-54156	Col	pkl-10;pkr2-2	OK	36.3607	6.59445	-2.46306	-19.1461	5e-05	9.36577e-05	yes
gene-AT3G15450	gene-AT3G15450	AT3G15450	NC_003074.8:5212983-5216261	Col	pkl-10;pkr2-2	OK	728.532	132.134	-2.46299	-39.0242	5e-05	9.36577e-05	yes
gene-AT1G78060	gene-AT1G78060	AT1G78060	NC_003070.9:29347580-29352946	Col	pkl-10;pkr2-2	OK	81.3744	14.7612	-2.46276	-39.6721	5e-05	9.36577e-05	yes
gene-AT3G57270	gene-AT3G57270	BG1	NC_003074.8:21191236-21193189	Col	pkl-10;pkr2-2	OK	274.393	49.8482	-2.46063	-49.4913	5e-05	9.36577e-05	yes
gene-AT4G13080	gene-AT4G13080	XTH1	NC_003075.7:7626547-7628395	Col	pkl-10;pkr2-2	OK	116.278	21.1244	-2.46059	-27.8692	5e-05	9.36577e-05	yes
gene-AT3G24280	gene-AT3G24280	SMAP2	NC_003074.8:8798933-8799482	Col	pkl-10;pkr2-2	OK	101.94	18.5208	-2.4605	-16.0641	5e-05	9.36577e-05	yes
gene-AT1G03230	gene-AT1G03230	AT1G03230	NC_003070.9:789819-791689	Col	pkl-10;pkr2-2	OK	3.99265	0.727396	-2.45653	-7.92735	5e-05	9.36577e-05	yes
gene-AT5G46960	gene-AT5G46960	AT5G46960	NC_003076.8:19062145-19062814	Col	pkl-10;pkr2-2	OK	2862.45	521.912	-2.45537	-103.406	5e-05	9.36577e-05	yes
gene-AT5G06020	gene-AT5G06020	AT5G06020	NC_003076.8:1811937-1812393	Col	pkl-10;pkr2-2	OK	28.5657	5.21699	-2.45299	-6.78911	5e-05	9.36577e-05	yes
gene-AT1G22710	gene-AT1G22710	SUC2	NC_003070.9:8030586-8033156	Col	pkl-10;pkr2-2	OK	180.9	33.0605	-2.45201	-56.1399	5e-05	9.36577e-05	yes
gene-AT3G24060	gene-AT3G24060	AT3G24060	NC_003074.8:8689588-8690032	Col	pkl-10;pkr2-2	OK	18.7879	3.44366	-2.44779	-5.22841	5e-05	9.36577e-05	yes
gene-AT2G02000	gene-AT2G02000	GAD3	NC_003071.7:469369-472070	Col	pkl-10;pkr2-2	OK	47.2872	8.69155	-2.44376	-25.6235	5e-05	9.36577e-05	yes
gene-AT3G01415	gene-AT3G01415	AT3G01415	NC_003074.8:156147-156937	Col	pkl-10;pkr2-2	OK	97.2105	17.8684	-2.4437	-19.8744	5e-05	9.36577e-05	yes
gene-AT1G22440	gene-AT1G22440	AT1G22440	NC_003070.9:7922275-7925097	Col	pkl-10;pkr2-2	OK	13.5941	2.5038	-2.44079	-14.1729	5e-05	9.36577e-05	yes
gene-AT4G12370	gene-AT4G12370	AT4G12370	NC_003075.7:7331964-7332982	Col	pkl-10;pkr2-2	OK	1.26757	0.233516	-2.44047	-2.77598	0.0169	0.0243097	yes
gene-AT4G37360	gene-AT4G37360	CYP81D2	NC_003075.7:17567123-17568858	Col	pkl-10;pkr2-2	OK	29.4987	5.44429	-2.43783	-18.8411	5e-05	9.36577e-05	yes
gene-AT1G60410	gene-AT1G60410	AT1G60410	NC_003070.9:22258938-22260787	Col	pkl-10;pkr2-2	OK	0.735561	0.135977	-2.43549	-3.0023	0.0159	0.0229516	yes
gene-AT5G23660	gene-AT5G23660	SWEET12	NC_003076.8:7971646-7973995	Col	pkl-10;pkr2-2	OK	71.2603	13.196	-2.43299	-27.3063	5e-05	9.36577e-05	yes
gene-ArthCp053	gene-ArthCp053	petB	NC_000932.1:69610-98793	Col	pkl-10;pkr2-2	OK	19.5125	3.62367	-2.42888	-2.89761	5e-05	9.36577e-05	yes
gene-AT1G53860	gene-AT1G53860	AT1G53860	NC_003070.9:20107016-20109665	Col	pkl-10;pkr2-2	OK	2.08415	0.388156	-2.42475	-4.53	5e-05	9.36577e-05	yes
gene-AT1G28050	gene-AT1G28050	BBX13	NC_003070.9:9775521-9778043	Col	pkl-10;pkr2-2	OK	31.5109	5.87257	-2.42378	-22.3655	5e-05	9.36577e-05	yes
gene-AT2G38270	gene-AT2G38270	CXIP2	NC_003071.7:16031184-16033169	Col	pkl-10;pkr2-2	OK	39.2784	7.33128	-2.4216	-18.3729	5e-05	9.36577e-05	yes
gene-AT4G12870	gene-AT4G12870	AT4G12870	NC_003075.7:7542232-7543549	Col	pkl-10;pkr2-2	OK	19082.9	3568.02	-2.41908	-328.524	5e-05	9.36577e-05	yes
gene-AT1G32850	gene-AT1G32850	UBP11	NC_003070.9:11902628-11909049	Col	pkl-10;pkr2-2	OK	1.32293	0.247401	-2.41882	-3.32233	0.00115	0.00190118	yes
gene-AT1G12190	gene-AT1G12190	AT1G12190	NC_003070.9:4132966-4134094	Col	pkl-10;pkr2-2	OK	5.73671	1.07316	-2.41835	-6.77784	5e-05	9.36577e-05	yes
gene-AT5G19120	gene-AT5G19120	AT5G19120	NC_003076.8:6414487-6415907	Col	pkl-10;pkr2-2	OK	219.177	41.227	-2.41043	-49.1415	5e-05	9.36577e-05	yes
gene-AT5G60220	gene-AT5G60220	TET4	NC_003076.8:24248919-24251628	Col	pkl-10;pkr2-2	OK	7.52995	1.41753	-2.40926	-6.37651	5e-05	9.36577e-05	yes
gene-AT2G34210	gene-AT2G34210	AT2G34210	NC_003071.7:14445937-14450522	Col	pkl-10;pkr2-2	OK	1.6678	0.314235	-2.40803	-6.4017	5e-05	9.36577e-05	yes
gene-AT5G49360	gene-AT5G49360	BXL1	NC_003076.8:20011811-20016857	Col	pkl-10;pkr2-2	OK	182.797	34.4708	-2.40679	-68.5469	5e-05	9.36577e-05	yes
gene-AT1G61440	gene-AT1G61440	AT1G61440	NC_003070.9:22669133-22674109	Col	pkl-10;pkr2-2	OK	0.447503	0.084497	-2.40493	-2.70091	0.00045	0.000778265	yes
gene-AT5G56100	gene-AT5G56100	AT5G56100	NC_003076.8:22714470-22717849	Col	pkl-10;pkr2-2	OK	46.4248	8.78084	-2.40246	-16.0146	5e-05	9.36577e-05	yes
gene-DA397_mgr02	gene-DA397_mgr02	rrn18	NC_037304.1:26816-360128	Col	pkl-10;pkr2-2	OK	416.143	78.7208	-2.40226	-25.4182	5e-05	9.36577e-05	yes
gene-AT5G55410	gene-AT5G55410	AT5G55410	NC_003076.8:22460549-22461385	Col	pkl-10;pkr2-2	OK	1.89283	0.358093	-2.40214	-2.24836	0.0097	0.0144132	yes
gene-AT1G09235	gene-AT1G09235	AT1G09235	NC_003070.9:13281162-13282042	Col	pkl-10;pkr2-2	OK	3.54893	0.671528	-2.40186	-4.34388	0.00025	0.000442656	yes
gene-AT2G01170	gene-AT2G01170	BAT1	NC_003071.7:102155-104574	Col	pkl-10;pkr2-2	OK	18.5817	3.52443	-2.39843	-16.6233	5e-05	9.36577e-05	yes
gene-ArthCp033	gene-ArthCp033	ycf4	NC_000932.1:59771-60326	Col	pkl-10;pkr2-2	OK	12.1543	2.3084	-2.3965	-5.5085	5e-05	9.36577e-05	yes
gene-AT2G02498	gene-AT2G02498	AT2G02498	NC_003071.7:668919-670204	Col	pkl-10;pkr2-2	OK	1655.13	316.082	-2.38857	-45.4588	5e-05	9.36577e-05	yes
gene-AT3G24020	gene-AT3G24020	AT3G24020	NC_003074.8:8678703-8679656	Col	pkl-10;pkr2-2	OK	2.61894	0.500639	-2.38714	-2.38631	0.00955	0.0142047	yes
gene-AT3G01545	gene-AT3G01545	AT3G01545	NC_003074.8:1389370-1392954	Col	pkl-10;pkr2-2	OK	22.9242	4.39411	-2.38323	-2.70175	0.01135	0.0167138	yes
gene-AT4G10660	gene-AT4G10660	AT4G10660	NC_003075.7:6582534-6583488	Col	pkl-10;pkr2-2	OK	3.38357	0.650925	-2.37798	-4.61859	5e-05	9.36577e-05	yes
gene-AT5G65370	gene-AT5G65370	AT5G65370	NC_003076.8:26121707-26122749	Col	pkl-10;pkr2-2	OK	1.95164	0.375634	-2.37728	-3.11985	0.00165	0.00268202	yes
gene-AT1G28300	gene-AT1G28300	LEC2	NC_003070.9:9896866-9899876	Col	pkl-10;pkr2-2	OK	1.54888	0.298318	-2.37631	-3.78845	0.00115	0.00190118	yes
gene-AT2G38255	gene-AT2G38255	AT2G38255	NC_003071.7:16022333-16024854	Col	pkl-10;pkr2-2	OK	81.8351	15.8284	-2.37021	-17.9606	5e-05	9.36577e-05	yes
gene-AT1G35520	gene-AT1G35520	ARF15	NC_003070.9:13082818-13085830	Col	pkl-10;pkr2-2	OK	1.09646	0.212358	-2.36829	-3.70953	0.0008	0.00134552	yes
gene-AT4G05470	gene-AT4G05470	AT4G05470	NC_003075.7:2763210-2765351	Col	pkl-10;pkr2-2	OK	2.99098	0.579312	-2.3682	-4.15104	0.0005	0.0008596	yes
gene-AT5G25840	gene-AT5G25840	AT5G25840	NC_003076.8:9010642-9011618	Col	pkl-10;pkr2-2	OK	1.60338	0.311022	-2.36602	-2.93401	0.0071	0.0107323	yes
gene-AT4G03298	gene-AT4G03298	AT4G03298	NC_003075.7:1446663-1456751	Col	pkl-10;pkr2-2	OK	2.64592	0.513982	-2.36398	-3.07736	0.0009	0.00150569	yes
gene-AT5G03570	gene-AT5G03570	IREG2	NC_003076.8:903469-907440	Col	pkl-10;pkr2-2	OK	0.472868	0.0918708	-2.36376	-1.63491	0.0049	0.00753431	yes
gene-AT3G10595	gene-AT3G10595	AT3G10595	NC_003074.8:3311784-3312831	Col	pkl-10;pkr2-2	OK	166.125	32.337	-2.36101	-25.1776	5e-05	9.36577e-05	yes
gene-AT5G39560	gene-AT5G39560	AT5G39560	NC_003076.8:15841691-15843169	Col	pkl-10;pkr2-2	OK	3.39625	0.663868	-2.35498	-6.22171	5e-05	9.36577e-05	yes
gene-AT5G21120	gene-AT5G21120	EIL2	NC_003076.8:7181925-7184365	Col	pkl-10;pkr2-2	OK	1.78706	0.350478	-2.3502	-3.78225	5e-05	9.36577e-05	yes
gene-AT3G29152	gene-AT3G29152	AT3G29152	NC_003074.8:11114051-11114491	Col	pkl-10;pkr2-2	OK	371.761	72.9159	-2.35007	-22.7373	5e-05	9.36577e-05	yes
gene-AT1G65770	gene-AT1G65770	AMR1	NC_003070.9:24460655-24461738	Col	pkl-10;pkr2-2	OK	54.8222	10.7652	-2.34838	-20.3511	5e-05	9.36577e-05	yes
gene-AT1G30400	gene-AT1G30400	ABCC1	NC_003070.9:10727316-10738092	Col	pkl-10;pkr2-2	OK	3.63209	0.71324	-2.34834	-13.5682	5e-05	9.36577e-05	yes
gene-ArthCp030	gene-ArthCp030	rbcL	NC_000932.1:54957-56397	Col	pkl-10;pkr2-2	OK	40.7923	8.01289	-2.3479	-21.1683	5e-05	9.36577e-05	yes
gene-AT5G59520	gene-AT5G59520	ZIP2	NC_003076.8:23991212-23992908	Col	pkl-10;pkr2-2	OK	3.10257	0.609854	-2.34693	-5.85823	5e-05	9.36577e-05	yes
gene-AT3G20710	gene-AT3G20710	AT3G20710	NC_003074.8:7237817-7239149	Col	pkl-10;pkr2-2	OK	5.62689	1.10667	-2.34611	-7.53449	5e-05	9.36577e-05	yes
gene-AT2G34880	gene-AT2G34880	MEE27	NC_003071.7:14711879-14716634	Col	pkl-10;pkr2-2	OK	1.52628	0.300965	-2.34236	-5.53215	5e-05	9.36577e-05	yes
gene-AT1G74020	gene-AT1G74020	SS2	NC_003070.9:27835122-27837443	Col	pkl-10;pkr2-2	OK	194.642	38.3877	-2.34211	-44.1577	5e-05	9.36577e-05	yes
gene-AT4G16233	gene-AT4G16233	AT4G16233	NC_003075.7:9188004-9188737	Col	pkl-10;pkr2-2	OK	1.69602	0.334658	-2.34139	-2.27365	0.03055	0.0424493	yes
gene-AT1G74190	gene-AT1G74190	RLP15	NC_003070.9:27902589-27906168	Col	pkl-10;pkr2-2	OK	0.681638	0.134737	-2.33886	-4.08198	0.0005	0.0008596	yes
gene-AT1G28610	gene-AT1G28610	AT1G28610	NC_003070.9:10053442-10055881	Col	pkl-10;pkr2-2	OK	2.50838	0.496615	-2.33656	-5.78238	5e-05	9.36577e-05	yes
gene-AT3G03475	gene-AT3G03475	AT3G03475	NC_003074.8:5950189-5954091	Col	pkl-10;pkr2-2	OK	59.3031	11.7522	-2.33517	-4.02115	0.00015	0.000271515	yes
gene-AT1G67100	gene-AT1G67100	LBD40	NC_003070.9:25053672-25054864	Col	pkl-10;pkr2-2	OK	10.5046	2.0849	-2.33297	-8.61283	5e-05	9.36577e-05	yes
gene-AT4G00250	gene-AT4G00250	AT4G00250	NC_003075.7:112704-113982	Col	pkl-10;pkr2-2	OK	3.78004	0.750377	-2.33272	-5.95511	5e-05	9.36577e-05	yes
gene-AT1G72130	gene-AT1G72130	AT1G72130	NC_003070.9:27137101-27139384	Col	pkl-10;pkr2-2	OK	42.8226	8.56794	-2.32135	-24.5207	5e-05	9.36577e-05	yes
gene-AT1G61330	gene-AT1G61330	AT1G61330	NC_003070.9:22622974-22624527	Col	pkl-10;pkr2-2	OK	12.6485	2.53137	-2.32097	-11.1926	5e-05	9.36577e-05	yes
gene-AT3G47540	gene-AT3G47540	AT3G47540	NC_003074.8:17520411-17522624	Col	pkl-10;pkr2-2	OK	8.51704	1.70728	-2.31865	-8.68723	5e-05	9.36577e-05	yes
gene-AT1G16370	gene-AT1G16370	2006-10-01	NC_003070.9:5596632-5601367	Col	pkl-10;pkr2-2	OK	2.06682	0.415465	-2.31461	-5.13722	5e-05	9.36577e-05	yes
gene-AT4G33830	gene-AT4G33830	AT4G33830	NC_003075.7:16220188-16222681	Col	pkl-10;pkr2-2	OK	103.567	20.8227	-2.31433	-39.5977	5e-05	9.36577e-05	yes
gene-ArthCp021	gene-ArthCp021	psaB	NC_000932.1:37374-39579	Col	pkl-10;pkr2-2	OK	13.1978	2.65487	-2.31358	-15.5535	5e-05	9.36577e-05	yes
gene-AT4G31760	gene-AT4G31760	AT4G31760	NC_003075.7:15368259-15369724	Col	pkl-10;pkr2-2	OK	20.0333	4.03304	-2.31246	-11.2899	5e-05	9.36577e-05	yes
gene-AT5G48890	gene-AT5G48890	LATE	NC_003076.8:19819947-19821007	Col	pkl-10;pkr2-2	OK	6.88168	1.38649	-2.31132	-4.53977	5e-05	9.36577e-05	yes
gene-AT1G26480	gene-AT1G26480	GRF12	NC_003070.9:9155090-9158093	Col	pkl-10;pkr2-2	OK	0.735022	0.148215	-2.3101	-2.16367	0.0298	0.0414913	yes
gene-AT1G49190	gene-AT1G49190	RR19	NC_003070.9:18191266-18193782	Col	pkl-10;pkr2-2	OK	6.7989	1.37148	-2.30957	-8.85706	5e-05	9.36577e-05	yes
gene-AT5G07000	gene-AT5G07000	ST2B	NC_003076.8:2171366-2173015	Col	pkl-10;pkr2-2	OK	2.01305	0.406713	-2.3073	-5.02751	5e-05	9.36577e-05	yes
gene-AT5G23700	gene-AT5G23700	AT5G23700	NC_003076.8:7992775-7997509	Col	pkl-10;pkr2-2	OK	3.06864	0.620233	-2.30672	-5.07566	5e-05	9.36577e-05	yes
gene-AT4G29035	gene-AT4G29035	AT4G29035	NC_003075.7:14310314-14310770	Col	pkl-10;pkr2-2	OK	4.26835	0.864399	-2.30391	-2.25073	0.01295	0.0189167	yes
gene-AT2G28860	gene-AT2G28860	CYP710A4	NC_003071.7:12388167-12389891	Col	pkl-10;pkr2-2	OK	0.786115	0.159294	-2.30305	-2.96869	0.0032	0.00503379	yes
gene-AT4G13955	gene-AT4G13955	AT4G13955	NC_003075.7:8059052-8059808	Col	pkl-10;pkr2-2	OK	186.283	37.7538	-2.3028	-15.3154	5e-05	9.36577e-05	yes
gene-AT4G09090	gene-AT4G09090	AT4G09090	NC_003075.7:5807219-5807741	Col	pkl-10;pkr2-2	OK	85.7973	17.3936	-2.30237	-13.5063	5e-05	9.36577e-05	yes
gene-AT1G53035	gene-AT1G53035	AT1G53035	NC_003070.9:19761549-19762561	Col	pkl-10;pkr2-2	OK	53.6248	10.8787	-2.30139	-13.21	5e-05	9.36577e-05	yes
gene-AT2G40220	gene-AT2G40220	ABI4	NC_003071.7:16796246-16797585	Col	pkl-10;pkr2-2	OK	1.15311	0.234241	-2.29946	-2.97292	0.00395	0.00614814	yes
gene-AT5G14070	gene-AT5G14070	ROXY2	NC_003076.8:4541779-4542585	Col	pkl-10;pkr2-2	OK	2.34595	0.477287	-2.29725	-2.96458	0.004	0.0062203	yes
gene-ArthCp074	gene-ArthCp074	ndhD	NC_000932.1:115664-117167	Col	pkl-10;pkr2-2	OK	5.0875	1.0353	-2.2969	-7.60407	5e-05	9.36577e-05	yes
gene-AT1G18830	gene-AT1G18830	AT1G18830	NC_003070.9:6489232-6494634	Col	pkl-10;pkr2-2	OK	0.563461	0.114684	-2.29666	-2.78316	0.0002	0.000357639	yes
gene-AT3G22620	gene-AT3G22620	AT3G22620	NC_003074.8:8008533-8010862	Col	pkl-10;pkr2-2	OK	2.2463	0.459506	-2.2894	-2.31113	0.0023	0.00367975	yes
gene-AT1G22670	gene-AT1G22670	AT1G22670	NC_003070.9:8017280-8023516	Col	pkl-10;pkr2-2	OK	3.08769	0.631926	-2.2887	-2.91547	5e-05	9.36577e-05	yes
gene-AT5G66150	gene-AT5G66150	AT5G66150	NC_003076.8:26438838-26444434	Col	pkl-10;pkr2-2	OK	3.6923	0.759248	-2.28188	-9.407	5e-05	9.36577e-05	yes
gene-AT1G79120	gene-AT1G79120	AT1G79120	NC_003070.9:29764088-29768793	Col	pkl-10;pkr2-2	OK	1.07151	0.220913	-2.2781	-4.0059	0.0001	0.000183451	yes
gene-AT5G58860	gene-AT5G58860	CYP86A1	NC_003076.8:23765790-23768111	Col	pkl-10;pkr2-2	OK	0.850443	0.175488	-2.27684	-3.2104	0.00175	0.00283827	yes
gene-AT2G23510	gene-AT2G23510	SDT	NC_003071.7:10011480-10013533	Col	pkl-10;pkr2-2	OK	1.35178	0.279122	-2.2759	-3.68587	0.0013	0.00213507	yes
gene-AT5G14895	gene-AT5G14895	AT5G14895	NC_003076.8:4820829-4821859	Col	pkl-10;pkr2-2	OK	1.3583	0.280528	-2.27559	-2.70218	0.01015	0.0150459	yes
gene-AT1G10000	gene-AT1G10000	AT1G10000	NC_003070.9:3263849-3265176	Col	pkl-10;pkr2-2	OK	2.64195	0.546112	-2.27433	-5.05351	5e-05	9.36577e-05	yes
gene-AT4G28700	gene-AT4G28700	AMT1%3B4	NC_003075.7:14161593-14163342	Col	pkl-10;pkr2-2	OK	8.74005	1.81089	-2.27094	-10.8318	5e-05	9.36577e-05	yes
gene-AT5G52655	gene-AT5G52655	AT5G52655	NC_003076.8:21357751-21358250	Col	pkl-10;pkr2-2	OK	203.908	42.2876	-2.26961	-9.02285	5e-05	9.36577e-05	yes
gene-AT3G07255	gene-AT3G07255	AT3G07255	NC_003074.8:2307081-2308456	Col	pkl-10;pkr2-2	OK	0.902049	0.18713	-2.26917	-2.68078	0.0212	0.0300655	yes
gene-AT5G44950	gene-AT5G44950	AT5G44950	NC_003076.8:18151664-18153164	Col	pkl-10;pkr2-2	OK	2.03558	0.422293	-2.26913	-4.40435	5e-05	9.36577e-05	yes
gene-AT4G08550	gene-AT4G08550	AT4G08550	NC_003075.7:5444344-5446891	Col	pkl-10;pkr2-2	OK	2.36583	0.49092	-2.26879	-6.17659	5e-05	9.36577e-05	yes
gene-AT5G10230	gene-AT5G10230	ANNAT7	NC_003076.8:3209496-3211483	Col	pkl-10;pkr2-2	OK	103.77	21.5432	-2.26809	-31.1609	5e-05	9.36577e-05	yes
gene-AT1G67810	gene-AT1G67810	SUFE2	NC_003070.9:25426233-25427461	Col	pkl-10;pkr2-2	OK	1.19587	0.248522	-2.26662	-2.92534	0.00355	0.00555331	yes
gene-AT3G10780	gene-AT3G10780	AT3G10780	NC_003074.8:3375104-3376335	Col	pkl-10;pkr2-2	OK	156.633	32.5624	-2.26611	-24.8588	5e-05	9.36577e-05	yes
gene-AT4G37690	gene-AT4G37690	AT4G37690	NC_003075.7:17707893-17709847	Col	pkl-10;pkr2-2	OK	65.1865	13.5539	-2.26587	-31.9899	5e-05	9.36577e-05	yes
gene-AT5G36905	gene-AT5G36905	AT5G36905	NC_003076.8:14557797-14560184	Col	pkl-10;pkr2-2	OK	1.33099	0.278154	-2.25854	-4.35016	5e-05	9.36577e-05	yes
gene-AT3G23090	gene-AT3G23090	AT3G23090	NC_003074.8:8214288-8217206	Col	pkl-10;pkr2-2	OK	6.1181	1.28076	-2.25609	-7.41591	5e-05	9.36577e-05	yes
gene-ArthCp010	gene-ArthCp010	atpI	NC_000932.1:14020-14770	Col	pkl-10;pkr2-2	OK	11.056	2.31545	-2.25546	-6.86175	5e-05	9.36577e-05	yes
gene-AT4G30250	gene-AT4G30250	AT4G30250	NC_003075.7:14810935-14813107	Col	pkl-10;pkr2-2	OK	4.20262	0.880784	-2.25443	-7.22695	5e-05	9.36577e-05	yes
gene-AT5G12960	gene-AT5G12960	AT5G12960	NC_003076.8:4097692-4101766	Col	pkl-10;pkr2-2	OK	7.23762	1.51987	-2.25156	-13.3452	5e-05	9.36577e-05	yes
gene-AT1G02550	gene-AT1G02550	AT1G02550	NC_003070.9:536482-537211	Col	pkl-10;pkr2-2	OK	1.55484	0.326839	-2.25012	-2.17942	0.0184	0.0263126	yes
gene-AT3G28345	gene-AT3G28345	ABCB15	NC_003074.8:10593689-10599042	Col	pkl-10;pkr2-2	OK	7.7552	1.63144	-2.24901	-16.9596	5e-05	9.36577e-05	yes
gene-AT5G26250	gene-AT5G26250	AT5G26250	NC_003076.8:9196757-9198801	Col	pkl-10;pkr2-2	OK	35.7866	7.53629	-2.2475	-21.1636	5e-05	9.36577e-05	yes
gene-AT2G40340	gene-AT2G40340	DREB2C	NC_003071.7:16848159-16850494	Col	pkl-10;pkr2-2	OK	5.15031	1.08668	-2.24474	-6.81655	5e-05	9.36577e-05	yes
gene-AT5G38010	gene-AT5G38010	AT5G38010	NC_003076.8:15158196-15160314	Col	pkl-10;pkr2-2	OK	1.70694	0.360599	-2.24294	-4.67197	5e-05	9.36577e-05	yes
gene-ArthCp031	gene-ArthCp031	accD	NC_000932.1:57074-58541	Col	pkl-10;pkr2-2	OK	4.17226	0.881808	-2.24229	-6.68991	5e-05	9.36577e-05	yes
gene-AT4G15040	gene-AT4G15040	AT4G15040	NC_003075.7:8578740-8584320	Col	pkl-10;pkr2-2	OK	12.6659	2.68016	-2.24055	-13.7623	5e-05	9.36577e-05	yes
gene-AT3G27950	gene-AT3G27950	AT3G27950	NC_003074.8:10377956-10379907	Col	pkl-10;pkr2-2	OK	1.12497	0.238141	-2.24	-3.00873	0.00365	0.00570019	yes
gene-AT2G41445	gene-AT2G41445	AT2G41445	NC_003071.7:17275469-17277607	Col	pkl-10;pkr2-2	OK	2.50391	0.530153	-2.23971	-2.45477	0.0002	0.000357639	yes
gene-AT2G22510	gene-AT2G22510	AT2G22510	NC_003071.7:9569022-9569784	Col	pkl-10;pkr2-2	OK	4.66585	0.987998	-2.23956	-4.43225	5e-05	9.36577e-05	yes
gene-AT3G51600	gene-AT3G51600	LTP5	NC_003074.8:19138337-19139423	Col	pkl-10;pkr2-2	OK	56.6062	12.0109	-2.23662	-18.8911	5e-05	9.36577e-05	yes
gene-AT1G74675	gene-AT1G74675	AT1G74675	NC_003070.9:28053029-28055437	Col	pkl-10;pkr2-2	OK	5.48153	1.16469	-2.23464	-2.27079	0.0007	0.00118411	yes
gene-AT2G37720	gene-AT2G37720	TBL15	NC_003071.7:15818081-15821311	Col	pkl-10;pkr2-2	OK	142.497	30.281	-2.23445	-40.6977	5e-05	9.36577e-05	yes
gene-AT2G18560	gene-AT2G18560	AT2G18560	NC_003071.7:8059105-8061073	Col	pkl-10;pkr2-2	OK	1.17538	0.249966	-2.23332	-4.20284	5e-05	9.36577e-05	yes
gene-AT1G35250	gene-AT1G35250	AT1G35250	NC_003070.9:12932023-12934656	Col	pkl-10;pkr2-2	OK	0.843052	0.179293	-2.23331	-2.4341	0.00145	0.00237081	yes
gene-AT3G49770	gene-AT3G49770	AT3G49770	NC_003074.8:18460889-18461876	Col	pkl-10;pkr2-2	OK	5.63259	1.19902	-2.23194	-5.61272	5e-05	9.36577e-05	yes
gene-ArthCp073	gene-ArthCp073	ccsA	NC_000932.1:114460-115447	Col	pkl-10;pkr2-2	OK	1.4351	0.30604	-2.22936	-2.74457	0.0098	0.0145565	yes
gene-ArthCp077	gene-ArthCp077	ndhG	NC_000932.1:118376-118907	Col	pkl-10;pkr2-2	OK	7.54744	1.60965	-2.22924	-3.68785	0.0006	0.00102186	yes
gene-AT5G01490	gene-AT5G01490	CAX4	NC_003076.8:195451-198651	Col	pkl-10;pkr2-2	OK	1.24826	0.2667	-2.22663	-3.69724	0.0002	0.000357639	yes
gene-AT1G02820	gene-AT1G02820	LEA3	NC_003070.9:623655-624567	Col	pkl-10;pkr2-2	OK	10.6634	2.28281	-2.22378	-7.21964	5e-05	9.36577e-05	yes
gene-AT5G54960	gene-AT5G54960	PDC2	NC_003076.8:22310552-22312832	Col	pkl-10;pkr2-2	OK	76.5197	16.4198	-2.2204	-37.7368	5e-05	9.36577e-05	yes
gene-AT3G54940	gene-AT3G54940	AT3G54940	NC_003074.8:20354350-20356363	Col	pkl-10;pkr2-2	OK	2.8375	0.608907	-2.22033	-5.13637	5e-05	9.36577e-05	yes
gene-AT1G30710	gene-AT1G30710	AT1G30710	NC_003070.9:10895251-10897127	Col	pkl-10;pkr2-2	OK	4.69583	1.01425	-2.21096	-8.21629	5e-05	9.36577e-05	yes
gene-AT5G32619	gene-AT5G32619	AT5G32619	NC_003076.8:12277541-12278091	Col	pkl-10;pkr2-2	OK	148.782	32.2044	-2.20787	-8.96713	5e-05	9.36577e-05	yes
gene-AT1G19530	gene-AT1G19530	AT1G19530	NC_003070.9:6763764-6765049	Col	pkl-10;pkr2-2	OK	3.94022	0.852999	-2.20766	-3.72903	0.00015	0.000271515	yes
gene-AT1G59800	gene-AT1G59800	AT1G59800	NC_003070.9:22004963-22006172	Col	pkl-10;pkr2-2	OK	6.11317	1.32452	-2.20645	-5.0196	5e-05	9.36577e-05	yes
gene-AT2G43670	gene-AT2G43670	AT2G43670	NC_003071.7:18105084-18106043	Col	pkl-10;pkr2-2	OK	91.5455	19.8773	-2.20336	-16.0571	5e-05	9.36577e-05	yes
gene-AT2G42090	gene-AT2G42090	ACT9	NC_003071.7:17556743-17558369	Col	pkl-10;pkr2-2	OK	3.09884	0.67333	-2.20234	-4.70136	5e-05	9.36577e-05	yes
gene-AT1G06660	gene-AT1G06660	JASON	NC_003070.9:2034155-2052170	Col	pkl-10;pkr2-2	OK	7.4149	1.61122	-2.20228	-4.42494	5e-05	9.36577e-05	yes
gene-DA397_mgp03	gene-DA397_mgp03	atp4	NC_037304.1:362205-362784	Col	pkl-10;pkr2-2	OK	2.57682	0.560413	-2.20103	-2.2218	0.02855	0.0398076	yes
gene-AT3G15170	gene-AT3G15170	CUC1	NC_003074.8:5109781-5111608	Col	pkl-10;pkr2-2	OK	5.83881	1.26989	-2.20097	-7.15782	5e-05	9.36577e-05	yes
gene-AT2G02580	gene-AT2G02580	CYP71B9	NC_003071.7:701931-703798	Col	pkl-10;pkr2-2	OK	15.2575	3.3277	-2.19692	-14.0903	5e-05	9.36577e-05	yes
gene-AT3G47860	gene-AT3G47860	CHL	NC_003074.8:17656601-17658353	Col	pkl-10;pkr2-2	OK	42.2274	9.24196	-2.19191	-19.8429	5e-05	9.36577e-05	yes
gene-AT5G24910	gene-AT5G24910	CYP714A1	NC_003076.8:8567503-8570367	Col	pkl-10;pkr2-2	OK	129.901	28.5012	-2.18832	-40.2011	5e-05	9.36577e-05	yes
gene-AT5G50470	gene-AT5G50470	NF-YC7	NC_003076.8:20555119-20555758	Col	pkl-10;pkr2-2	OK	46.2868	10.1733	-2.18581	-12.1289	5e-05	9.36577e-05	yes
gene-AT5G48980	gene-AT5G48980	AT5G48980	NC_003076.8:19860707-19862052	Col	pkl-10;pkr2-2	OK	8.20367	1.80396	-2.18511	-8.89446	5e-05	9.36577e-05	yes
gene-AT1G01180	gene-AT1G01180	AT1G01180	NC_003070.9:75389-76845	Col	pkl-10;pkr2-2	OK	8.91822	1.96263	-2.18397	-9.71918	5e-05	9.36577e-05	yes
gene-AT3G01580	gene-AT3G01580	AT3G01580	NC_003074.8:223331-225682	Col	pkl-10;pkr2-2	OK	0.77085	0.169713	-2.18335	-3.6559	0.0012	0.00198113	yes
gene-AT2G37130	gene-AT2G37130	AT2G37130	NC_003071.7:15597920-15600154	Col	pkl-10;pkr2-2	OK	59.1853	13.0349	-2.18286	-24.2686	5e-05	9.36577e-05	yes
gene-AT3G49410	gene-AT3G49410	AT3G49410	NC_003074.8:18324704-18331431	Col	pkl-10;pkr2-2	OK	0.456856	0.100627	-2.18272	-1.65187	0.0104	0.015391	yes
gene-AT2G39640	gene-AT2G39640	AT2G39640	NC_003071.7:16525085-16527038	Col	pkl-10;pkr2-2	OK	70.7117	15.5753	-2.18269	-30.9284	5e-05	9.36577e-05	yes
gene-AT3G06355	gene-AT3G06355	AT3G06355	NC_003074.8:14199574-14200076	Col	pkl-10;pkr2-2	OK	43.2282	9.52843	-2.18166	-8.96906	5e-05	9.36577e-05	yes
gene-AT1G65970	gene-AT1G65970	TPX2	NC_003070.9:24551806-24558322	Col	pkl-10;pkr2-2	OK	30.5873	6.74978	-2.18002	-6.84684	5e-05	9.36577e-05	yes
gene-AT3G05225	gene-AT3G05225	AT3G05225	NC_003074.8:10093863-10094398	Col	pkl-10;pkr2-2	OK	3.06807	0.67787	-2.17825	-3.39888	0.02445	0.0344062	yes
gene-AT4G33960	gene-AT4G33960	AT4G33960	NC_003075.7:16277281-16282048	Col	pkl-10;pkr2-2	OK	11.9971	2.65217	-2.17745	-4.65164	5e-05	9.36577e-05	yes
gene-AT3G53800	gene-AT3G53800	Fes1B	NC_003074.8:19930797-19932961	Col	pkl-10;pkr2-2	OK	4.14367	0.91611	-2.17732	-6.29034	5e-05	9.36577e-05	yes
gene-AT1G59960	gene-AT1G59960	AT1G59960	NC_003070.9:22071216-22073267	Col	pkl-10;pkr2-2	OK	1.07334	0.237436	-2.1765	-3.00289	0.00405	0.00629234	yes
gene-AT3G13438	gene-AT3G13438	SADHU7-1	NC_003074.8:4377060-4379575	Col	pkl-10;pkr2-2	OK	10.2574	2.27474	-2.1729	-6.76826	5e-05	9.36577e-05	yes
gene-AT5G58830	gene-AT5G58830	AT5G58830	NC_003076.8:23755774-23758684	Col	pkl-10;pkr2-2	OK	59.539	13.2145	-2.17171	-32.3249	5e-05	9.36577e-05	yes
gene-AT4G29050	gene-AT4G29050	AT4G29050	NC_003075.7:14314656-14317022	Col	pkl-10;pkr2-2	OK	0.473627	0.1052	-2.17062	-2.21897	0.00525	0.00805018	yes
gene-AT5G54210	gene-AT5G54210	AT5G54210	NC_003076.8:22008611-22009532	Col	pkl-10;pkr2-2	OK	1.10369	0.245296	-2.16974	-2.12297	0.03345	0.0462007	yes
gene-AT2G47280	gene-AT2G47280	AT2G47280	NC_003071.7:19416774-19418383	Col	pkl-10;pkr2-2	OK	0.898215	0.199809	-2.16844	-2.62772	0.02365	0.0333398	yes
gene-AT2G01520	gene-AT2G01520	MLP328	NC_003071.7:235924-237253	Col	pkl-10;pkr2-2	OK	1514.54	336.949	-2.16828	-91.4764	5e-05	9.36577e-05	yes
gene-AT3G10290	gene-AT3G10290	AT3G10290	NC_003074.8:3183402-3185427	Col	pkl-10;pkr2-2	OK	20.9061	4.65693	-2.16647	-13.7183	5e-05	9.36577e-05	yes
gene-AT3G52910	gene-AT3G52910	GRF4	NC_003074.8:19615976-19618507	Col	pkl-10;pkr2-2	OK	1.27509	0.284369	-2.16476	-3.55489	0.0007	0.00118411	yes
gene-AT3G27270	gene-AT3G27270	AT3G27270	NC_003074.8:10073081-10076357	Col	pkl-10;pkr2-2	OK	11.6164	2.59969	-2.15975	-9.28569	5e-05	9.36577e-05	yes
gene-AT2G37360	gene-AT2G37360	ABCG2	NC_003071.7:15673441-15676081	Col	pkl-10;pkr2-2	OK	1.80141	0.404365	-2.1554	-2.89358	0.00185	0.0029896	yes
gene-AT1G53100	gene-AT1G53100	AT1G53100	NC_003070.9:19783184-19789150	Col	pkl-10;pkr2-2	OK	12.1096	2.71962	-2.15468	-7.92351	5e-05	9.36577e-05	yes
gene-AT1G56620	gene-AT1G56620	AT1G56620	NC_003070.9:21219805-21220413	Col	pkl-10;pkr2-2	OK	147.062	33.0287	-2.15463	-20.2835	5e-05	9.36577e-05	yes
gene-AT4G35733	gene-AT4G35733	AT4G35733	NC_003075.7:16934235-16935502	Col	pkl-10;pkr2-2	OK	4.55112	1.02333	-2.15296	-6.01	5e-05	9.36577e-05	yes
gene-AT5G38195	gene-AT5G38195	AT5G38195	NC_003076.8:15246909-15247329	Col	pkl-10;pkr2-2	OK	122.964	27.6709	-2.1518	-11.8297	5e-05	9.36577e-05	yes
gene-AT5G07475	gene-AT5G07475	AT5G07475	NC_003076.8:2364705-2365605	Col	pkl-10;pkr2-2	OK	1.52258	0.343864	-2.14661	-2.75667	0.0311	0.0431639	yes
gene-AT3G15357	gene-AT3G15357	AT3G15357	NC_003074.8:5187081-5187789	Col	pkl-10;pkr2-2	OK	19.0638	4.30651	-2.14625	-8.48472	5e-05	9.36577e-05	yes
gene-AT5G63240	gene-AT5G63240	AT5G63240	NC_003076.8:25358967-25359565	Col	pkl-10;pkr2-2	OK	33.4587	7.57147	-2.14373	-9.5663	5e-05	9.36577e-05	yes
gene-AT1G67390	gene-AT1G67390	AT1G67390	NC_003070.9:25244689-25247343	Col	pkl-10;pkr2-2	OK	2.62762	0.595536	-2.1415	-5.55195	5e-05	9.36577e-05	yes
gene-AT5G53290	gene-AT5G53290	CRF3	NC_003076.8:21617713-21619281	Col	pkl-10;pkr2-2	OK	1.72687	0.391387	-2.14149	-4.35497	5e-05	9.36577e-05	yes
gene-AT4G25630	gene-AT4G25630	FIB2	NC_003075.7:13074089-13076432	Col	pkl-10;pkr2-2	OK	155.094	35.2065	-2.13923	-35.9414	5e-05	9.36577e-05	yes
gene-AT1G22015	gene-AT1G22015	DD46	NC_003070.9:7750993-7753519	Col	pkl-10;pkr2-2	OK	48.5421	11.023	-2.13873	-23.2008	5e-05	9.36577e-05	yes
gene-AT1G22590	gene-AT1G22590	AGL87	NC_003070.9:7981721-7984334	Col	pkl-10;pkr2-2	OK	18.7474	4.26513	-2.13602	-6.82987	5e-05	9.36577e-05	yes
gene-AT3G49300	gene-AT3G49300	AT3G49300	NC_003074.8:18276769-18277605	Col	pkl-10;pkr2-2	OK	27.5393	6.26758	-2.13551	-6.64776	5e-05	9.36577e-05	yes
gene-AT5G24380	gene-AT5G24380	YSL2	NC_003076.8:8323894-8329499	Col	pkl-10;pkr2-2	OK	8.47522	1.92923	-2.13522	-9.9335	5e-05	9.36577e-05	yes
gene-AT5G46950	gene-AT5G46950	AT5G46950	NC_003076.8:19059471-19060121	Col	pkl-10;pkr2-2	OK	1590.07	362.522	-2.13295	-71.8329	5e-05	9.36577e-05	yes
gene-AT5G22980	gene-AT5G22980	scpl47	NC_003076.8:7688026-7690652	Col	pkl-10;pkr2-2	OK	142.995	32.6647	-2.13016	-43.2911	5e-05	9.36577e-05	yes
gene-AT1G65610	gene-AT1G65610	KOR2	NC_003070.9:24391671-24395503	Col	pkl-10;pkr2-2	OK	3.00142	0.685855	-2.12967	-7.29136	5e-05	9.36577e-05	yes
gene-AT1G75030	gene-AT1G75030	TLP-3	NC_003070.9:28174186-28175456	Col	pkl-10;pkr2-2	OK	16.7118	3.82035	-2.12909	-11.4648	5e-05	9.36577e-05	yes
gene-AT1G75910	gene-AT1G75910	EXL4	NC_003070.9:28501433-28503283	Col	pkl-10;pkr2-2	OK	1.02402	0.2342	-2.12843	-2.67294	0.00555	0.00848991	yes
gene-AT3G15630	gene-AT3G15630	AT3G15630	NC_003074.8:5296840-5297851	Col	pkl-10;pkr2-2	OK	83.4069	19.0893	-2.1274	-22.71	5e-05	9.36577e-05	yes
gene-AT2G38160	gene-AT2G38160	AT2G38160	NC_003071.7:15986389-15988775	Col	pkl-10;pkr2-2	OK	3.85719	0.883265	-2.12663	-5.51197	5e-05	9.36577e-05	yes
gene-AT4G36220	gene-AT4G36220	FAH1	NC_003075.7:17137312-17139777	Col	pkl-10;pkr2-2	OK	11.6912	2.68222	-2.12393	-13.3744	5e-05	9.36577e-05	yes
gene-AT2G02147	gene-AT2G02147	LCR73	NC_003071.7:546595-549669	Col	pkl-10;pkr2-2	OK	884.452	203.346	-2.12085	-18.0917	5e-05	9.36577e-05	yes
gene-AT2G22121	gene-AT2G22121	LCR35	NC_003071.7:9397863-9398259	Col	pkl-10;pkr2-2	OK	1751.84	402.992	-2.12005	-8.66683	5e-05	9.36577e-05	yes
gene-DA397_mgp30	gene-DA397_mgp30	cox1	NC_037304.1:26816-360128	Col	pkl-10;pkr2-2	OK	7.88932	1.81537	-2.11964	-0.984421	0.00755	0.0113665	yes
gene-AT5G54220	gene-AT5G54220	AT5G54220	NC_003076.8:22011296-22011796	Col	pkl-10;pkr2-2	OK	1028.84	236.782	-2.11939	-29.2212	5e-05	9.36577e-05	yes
gene-AT1G62290	gene-AT1G62290	AT1G62290	NC_003070.9:23009884-23013601	Col	pkl-10;pkr2-2	OK	7.16475	1.64899	-2.11933	-9.28966	5e-05	9.36577e-05	yes
gene-AT4G10950	gene-AT4G10950	AT4G10950	NC_003075.7:6711385-6713512	Col	pkl-10;pkr2-2	OK	2.72524	0.628053	-2.11743	-4.85966	5e-05	9.36577e-05	yes
gene-AT3G15280	gene-AT3G15280	AT3G15280	NC_003074.8:5143964-5144750	Col	pkl-10;pkr2-2	OK	11.8391	2.73342	-2.11478	-6.65625	5e-05	9.36577e-05	yes
gene-AT1G14860	gene-AT1G14860	NUDT18	NC_003070.9:5124669-5126280	Col	pkl-10;pkr2-2	OK	1.27506	0.29459	-2.11379	-3.57771	0.00235	0.00375536	yes
gene-AT1G21890	gene-AT1G21890	UMAMIT19	NC_003070.9:7680389-7685662	Col	pkl-10;pkr2-2	OK	1.6594	0.383991	-2.11152	-3.11186	0.0006	0.00102186	yes
gene-AT1G80110	gene-AT1G80110	PP2-B11	NC_003070.9:30135023-30136956	Col	pkl-10;pkr2-2	OK	14.6382	3.39	-2.11038	-12.0671	5e-05	9.36577e-05	yes
gene-AT2G21465	gene-AT2G21465	AT2G21465	NC_003071.7:9195476-9195984	Col	pkl-10;pkr2-2	OK	1622.65	377.16	-2.1051	-42.9709	5e-05	9.36577e-05	yes
gene-AT5G45980	gene-AT5G45980	WOX8	NC_003076.8:18648885-18650836	Col	pkl-10;pkr2-2	OK	4.22311	0.984494	-2.10085	-5.69823	5e-05	9.36577e-05	yes
gene-AT4G29840	gene-AT4G29840	MTO2	NC_003075.7:14597558-14601055	Col	pkl-10;pkr2-2	OK	76.4729	17.8454	-2.0994	-28.9907	5e-05	9.36577e-05	yes
gene-AT1G10010	gene-AT1G10010	AAP8	NC_003070.9:3265885-3268823	Col	pkl-10;pkr2-2	OK	61.6801	14.4216	-2.09657	-22.8446	5e-05	9.36577e-05	yes
gene-AT1G70300	gene-AT1G70300	KUP6	NC_003070.9:26477742-26481630	Col	pkl-10;pkr2-2	OK	4.54382	1.06314	-2.09557	-10.3281	5e-05	9.36577e-05	yes
gene-AT5G17470	gene-AT5G17470	AT5G17470	NC_003076.8:5760952-5761406	Col	pkl-10;pkr2-2	OK	38.9504	9.1282	-2.09324	-7.31378	5e-05	9.36577e-05	yes
gene-AT5G50115	gene-AT5G50115	AT5G50115	NC_003076.8:20379488-20381036	Col	pkl-10;pkr2-2	OK	0.506109	0.118907	-2.08962	-2.00168	0.01685	0.0242395	yes
gene-AT1G44130	gene-AT1G44130	AT1G44130	NC_003070.9:16780058-16789436	Col	pkl-10;pkr2-2	OK	123.729	29.0703	-2.08956	-30.3487	5e-05	9.36577e-05	yes
gene-AT1G56233	gene-AT1G56233	AT1G56233	NC_003070.9:21050539-21051017	Col	pkl-10;pkr2-2	OK	369.095	86.8404	-2.08755	-12.8831	5e-05	9.36577e-05	yes
gene-AT1G03840	gene-AT1G03840	MGP	NC_003070.9:967469-970334	Col	pkl-10;pkr2-2	OK	1.37909	0.324674	-2.08665	-3.6823	5e-05	9.36577e-05	yes
gene-AT4G30660	gene-AT4G30660	AT4G30660	NC_003075.7:14955372-14956790	Col	pkl-10;pkr2-2	OK	151.57	35.7074	-2.08569	-11.2718	5e-05	9.36577e-05	yes
gene-AT5G02580	gene-AT5G02580	AT5G02580	NC_003076.8:579743-580792	Col	pkl-10;pkr2-2	OK	46.3737	10.9291	-2.08512	-14.6306	5e-05	9.36577e-05	yes
gene-AT4G38770	gene-AT4G38770	PRP4	NC_003075.7:18096605-18098633	Col	pkl-10;pkr2-2	OK	773.934	182.525	-2.08412	-73.0534	5e-05	9.36577e-05	yes
gene-AT3G21620	gene-AT3G21620	AT3G21620	NC_003074.8:7610957-7614493	Col	pkl-10;pkr2-2	OK	1.24489	0.293711	-2.08355	-4.90639	5e-05	9.36577e-05	yes
gene-AT1G35240	gene-AT1G35240	ARF20	NC_003070.9:12927302-12930523	Col	pkl-10;pkr2-2	OK	0.881624	0.208179	-2.08234	-3.27271	0.00145	0.00237081	yes
gene-AT1G09510	gene-AT1G09510	AT1G09510	NC_003070.9:3069356-3070910	Col	pkl-10;pkr2-2	OK	64.5785	15.2596	-2.08134	-21.4705	5e-05	9.36577e-05	yes
gene-AT3G58380	gene-AT3G58380	AT3G58380	NC_003074.8:21597798-21599608	Col	pkl-10;pkr2-2	OK	1.71071	0.40471	-2.07963	-3.83601	0.00065	0.00110335	yes
gene-ArthCp078	gene-ArthCp078	ndhI	NC_000932.1:119243-119762	Col	pkl-10;pkr2-2	OK	3.19193	0.755218	-2.07946	-2.3422	0.02685	0.0375801	yes
gene-AT1G76560	gene-AT1G76560	CP12-3	NC_003070.9:28728205-28728976	Col	pkl-10;pkr2-2	OK	7.63538	1.80735	-2.07882	-5.62109	5e-05	9.36577e-05	yes
gene-AT1G55550	gene-AT1G55550	AT1G55550	NC_003070.9:20748638-20753079	Col	pkl-10;pkr2-2	OK	6.10674	1.44685	-2.07749	-12.1706	5e-05	9.36577e-05	yes
gene-AT1G73560	gene-AT1G73560	AT1G73560	NC_003070.9:27649694-27650471	Col	pkl-10;pkr2-2	OK	231.184	54.843	-2.07566	-22.0236	5e-05	9.36577e-05	yes
gene-AT2G16760	gene-AT2G16760	AT2G16760	NC_003071.7:7275656-7277285	Col	pkl-10;pkr2-2	OK	15.5602	3.69406	-2.07458	-11.3341	5e-05	9.36577e-05	yes
gene-AT5G49230	gene-AT5G49230	HRB1	NC_003076.8:19958871-19960681	Col	pkl-10;pkr2-2	OK	13.0397	3.09578	-2.07454	-9.07914	5e-05	9.36577e-05	yes
gene-AT1G35540	gene-AT1G35540	ARF14	NC_003070.9:13108633-13113136	Col	pkl-10;pkr2-2	OK	2.46732	0.586773	-2.07207	-5.67029	5e-05	9.36577e-05	yes
gene-AT1G68380	gene-AT1G68380	AT1G68380	NC_003070.9:25635837-25637462	Col	pkl-10;pkr2-2	OK	31.0998	7.39894	-2.07151	-16.8231	5e-05	9.36577e-05	yes
gene-AT3G15050	gene-AT3G15050	IQD10	NC_003074.8:5066878-5068013	Col	pkl-10;pkr2-2	OK	7.79546	1.8611	-2.06648	-6.4037	5e-05	9.36577e-05	yes
gene-AT3G01995	gene-AT3G01995	AT3G01995	NC_003074.8:2392215-2394694	Col	pkl-10;pkr2-2	OK	6.86223	1.63844	-2.06636	-2.47994	0.01065	0.0157326	yes
gene-AT3G01325	gene-AT3G01325	AT3G01325	NC_003074.8:123368-123741	Col	pkl-10;pkr2-2	OK	360.669	86.1874	-2.06513	-16.2774	5e-05	9.36577e-05	yes
gene-AT3G47160	gene-AT3G47160	AT3G47160	NC_003074.8:17358590-17362240	Col	pkl-10;pkr2-2	OK	34.3965	8.22203	-2.0647	-16.7799	5e-05	9.36577e-05	yes
gene-AT3G08040	gene-AT3G08040	FRD3	NC_003074.8:2566195-2569700	Col	pkl-10;pkr2-2	OK	0.925315	0.221191	-2.06465	-3.83238	0.00015	0.000271515	yes
gene-AT4G02040	gene-AT4G02040	AT4G02040	NC_003075.7:897471-905591	Col	pkl-10;pkr2-2	OK	13.9677	3.34251	-2.06309	-4.1217	5e-05	9.36577e-05	yes
gene-ArthCp044	gene-ArthCp044	rps18	NC_000932.1:67916-68222	Col	pkl-10;pkr2-2	OK	28.5146	6.82763	-2.06225	-2.62919	0.0115	0.016914	yes
gene-AT2G39240	gene-AT2G39240	AT2G39240	NC_003071.7:16384785-16388502	Col	pkl-10;pkr2-2	OK	0.614637	0.147214	-2.06182	-2.95537	0.0013	0.00213507	yes
gene-AT3G05741	gene-AT3G05741	AT3G05741	NC_003074.8:1698078-1702180	Col	pkl-10;pkr2-2	OK	109.456	26.2345	-2.06082	-15.4989	5e-05	9.36577e-05	yes
gene-AT3G20840	gene-AT3G20840	PLT1	NC_003074.8:7300443-7303693	Col	pkl-10;pkr2-2	OK	2.66012	0.637718	-2.0605	-6.97756	5e-05	9.36577e-05	yes
gene-AT2G23990	gene-AT2G23990	ENODL11	NC_003071.7:10206664-10207985	Col	pkl-10;pkr2-2	OK	151.567	36.4303	-2.05674	-26.5383	5e-05	9.36577e-05	yes
gene-AT5G02160	gene-AT5G02160	AT5G02160	NC_003076.8:423201-427461	Col	pkl-10;pkr2-2	OK	106.718	25.6531	-2.0566	-23.0367	5e-05	9.36577e-05	yes
gene-AT3G03520	gene-AT3G03520	NPC3	NC_003074.8:837804-840645	Col	pkl-10;pkr2-2	OK	10.0858	2.4246	-2.05651	-11.6655	5e-05	9.36577e-05	yes
gene-AT1G23000	gene-AT1G23000	AT1G23000	NC_003070.9:8143226-8145174	Col	pkl-10;pkr2-2	OK	4.33849	1.04308	-2.05634	-6.73424	5e-05	9.36577e-05	yes
gene-AT5G10220	gene-AT5G10220	ANN6	NC_003076.8:3206139-3208830	Col	pkl-10;pkr2-2	OK	113.721	27.3549	-2.05562	-27.5079	5e-05	9.36577e-05	yes
gene-AT5G53840	gene-AT5G53840	AT5G53840	NC_003076.8:21859147-21860672	Col	pkl-10;pkr2-2	OK	4.17376	1.00616	-2.05249	-6.14907	5e-05	9.36577e-05	yes
gene-AT5G55131	gene-AT5G55131	AT5G55131	NC_003076.8:22376582-22376989	Col	pkl-10;pkr2-2	OK	232.304	56.0299	-2.05174	-4.65626	5e-05	9.36577e-05	yes
gene-AT1G09380	gene-AT1G09380	UMAMIT25	NC_003070.9:3026061-3029549	Col	pkl-10;pkr2-2	OK	75.033	18.1084	-2.05087	-29.649	5e-05	9.36577e-05	yes
gene-AT5G40730	gene-AT5G40730	AGP24	NC_003076.8:16301071-16301748	Col	pkl-10;pkr2-2	OK	153.258	37.0087	-2.05002	-22.6965	5e-05	9.36577e-05	yes
gene-AT1G30515	gene-AT1G30515	AT1G30515	NC_003070.9:10809199-10809939	Col	pkl-10;pkr2-2	OK	2.30071	0.555821	-2.04939	-2.64665	0.0067	0.0101568	yes
gene-AT4G26770	gene-AT4G26770	AT4G26770	NC_003075.7:13482063-13486858	Col	pkl-10;pkr2-2	OK	1.18811	0.28763	-2.04638	-3.61504	0.0001	0.000183451	yes
gene-AT1G18250	gene-AT1G18250	ATLP-1	NC_003070.9:6276776-6278258	Col	pkl-10;pkr2-2	OK	90.3896	21.9382	-2.04271	-26.1911	5e-05	9.36577e-05	yes
gene-AT5G62710	gene-AT5G62710	AT5G62710	NC_003076.8:25187220-25190722	Col	pkl-10;pkr2-2	OK	5.75226	1.39614	-2.04269	-9.83789	5e-05	9.36577e-05	yes
gene-AT2G45830	gene-AT2G45830	DTA2	NC_003071.7:18865922-18868542	Col	pkl-10;pkr2-2	OK	0.633721	0.154299	-2.03812	-1.96076	0.0011	0.00182248	yes
gene-AT4G19975	gene-AT4G19975	AT4G19975	NC_003075.7:10823578-10825395	Col	pkl-10;pkr2-2	OK	0.608892	0.148305	-2.03762	-1.95589	0.015	0.0217197	yes
gene-AT4G01130	gene-AT4G01130	AT4G01130	NC_003075.7:485742-488226	Col	pkl-10;pkr2-2	OK	2.05327	0.500418	-2.03671	-4.39603	5e-05	9.36577e-05	yes
gene-AT2G23590	gene-AT2G23590	MES8	NC_003071.7:10034483-10036048	Col	pkl-10;pkr2-2	OK	2.10191	0.512605	-2.03578	-3.32094	0.00085	0.00142506	yes
gene-AT1G08560	gene-AT1G08560	SYP111	NC_003070.9:2706867-2711000	Col	pkl-10;pkr2-2	OK	31.46	7.70691	-2.02929	-13.4719	5e-05	9.36577e-05	yes
gene-AT2G23900	gene-AT2G23900	AT2G23900	NC_003071.7:10174514-10176858	Col	pkl-10;pkr2-2	OK	11.1633	2.73527	-2.02901	-12.2804	5e-05	9.36577e-05	yes
gene-AT3G03400	gene-AT3G03400	AT3G03400	NC_003074.8:808744-809158	Col	pkl-10;pkr2-2	OK	8.39053	2.06125	-2.02524	-2.66309	0.0059	0.00900452	yes
gene-AT5G56200	gene-AT5G56200	AT5G56200	NC_003076.8:22747477-22749427	Col	pkl-10;pkr2-2	OK	2.86964	0.707241	-2.0206	-6.37833	5e-05	9.36577e-05	yes
gene-AT3G01329	gene-AT3G01329	AT3G01329	NC_003074.8:118848-119178	Col	pkl-10;pkr2-2	OK	321.612	79.2928	-2.02006	-11.4018	5e-05	9.36577e-05	yes
gene-AT4G25420	gene-AT4G25420	GA20OX1	NC_003075.7:12990850-12992585	Col	pkl-10;pkr2-2	OK	0.485039	0.119594	-2.01996	-1.81296	0.00935	0.0139243	yes
gene-AT1G08985	gene-AT1G08985	AT1G08985	NC_003070.9:2887244-2887706	Col	pkl-10;pkr2-2	OK	31.4411	7.75282	-2.01986	-6.6991	5e-05	9.36577e-05	yes
gene-AT5G14230	gene-AT5G14230	AT5G14230	NC_003076.8:4591689-4597708	Col	pkl-10;pkr2-2	OK	3.60309	0.88958	-2.01804	-4.29376	5e-05	9.36577e-05	yes
gene-AT2G15740	gene-AT2G15740	AT2G15740	NC_003071.7:6856745-6857735	Col	pkl-10;pkr2-2	OK	11.9581	2.95442	-2.01704	-8.43994	5e-05	9.36577e-05	yes
gene-AT1G34760	gene-AT1G34760	GRF11	NC_003070.9:12743721-12745748	Col	pkl-10;pkr2-2	OK	2.16132	0.534107	-2.01671	-3.85276	5e-05	9.36577e-05	yes
gene-AT3G13830	gene-AT3G13830	AT3G13830	NC_003074.8:4553942-4555076	Col	pkl-10;pkr2-2	OK	2.7808	0.687289	-2.01651	-4.49418	5e-05	9.36577e-05	yes
gene-AT3G11750	gene-AT3G11750	FOLB1	NC_003074.8:3714761-3716018	Col	pkl-10;pkr2-2	OK	17.0941	4.22629	-2.01604	-9.06615	5e-05	9.36577e-05	yes
gene-AT5G42450	gene-AT5G42450	AT5G42450	NC_003076.8:16977206-16979073	Col	pkl-10;pkr2-2	OK	4.40677	1.0913	-2.01367	-7.20639	5e-05	9.36577e-05	yes
gene-AT3G18550	gene-AT3G18550	BRC1	NC_003074.8:6383288-6385815	Col	pkl-10;pkr2-2	OK	4.33086	1.07252	-2.01365	-7.00458	5e-05	9.36577e-05	yes
gene-AT4G05475	gene-AT4G05475	AT4G05475	NC_003075.7:2765961-2767957	Col	pkl-10;pkr2-2	OK	6.72383	1.67222	-2.00752	-6.07392	5e-05	9.36577e-05	yes
gene-AT3G19160	gene-AT3G19160	IPT8	NC_003074.8:6621987-6623278	Col	pkl-10;pkr2-2	OK	1.20749	0.300899	-2.00467	-2.5678	0.0037	0.00577433	yes
gene-AT2G19970	gene-AT2G19970	AT2G19970	NC_003071.7:8623698-8624624	Col	pkl-10;pkr2-2	OK	66.2377	16.5071	-2.00457	-18.7081	5e-05	9.36577e-05	yes
gene-AT4G22060	gene-AT4G22060	AT4G22060	NC_003075.7:11687594-11689021	Col	pkl-10;pkr2-2	OK	6.7354	1.67924	-2.00395	-8.09	5e-05	9.36577e-05	yes
gene-AT5G14500	gene-AT5G14500	AT5G14500	NC_003076.8:4674212-4676872	Col	pkl-10;pkr2-2	OK	119.656	29.8751	-2.00188	-32.566	5e-05	9.36577e-05	yes
gene-AT4G39090	gene-AT4G39090	RD19	NC_003075.7:18215541-18217616	Col	pkl-10;pkr2-2	OK	1914.08	477.974	-2.00165	-149.753	5e-05	9.36577e-05	yes
gene-AT2G18480	gene-AT2G18480	AT2G18480	NC_003071.7:8009100-8011277	Col	pkl-10;pkr2-2	OK	1.14142	0.285212	-2.00072	-4.03349	5e-05	9.36577e-05	yes
gene-AT1G73870	gene-AT1G73870	BBX16	NC_003070.9:27778983-27780809	Col	pkl-10;pkr2-2	OK	1.47414	0.368395	-2.00055	-4.17491	5e-05	9.36577e-05	yes
gene-AT5G58140	gene-AT5G58140	PHOT2	NC_003076.8:23523824-23533111	Col	pkl-10;pkr2-2	OK	2.11141	8.4483	2.00045	14.5377	5e-05	9.36577e-05	yes
gene-AT5G64770	gene-AT5G64770	RGF9	NC_003076.8:25897320-25898171	Col	pkl-10;pkr2-2	OK	1.11609	4.46668	2.00075	3.79169	5e-05	9.36577e-05	yes
gene-AT3G20865	gene-AT3G20865	AGP40	NC_003074.8:7308503-7308962	Col	pkl-10;pkr2-2	OK	4.32551	17.3316	2.00246	5.09781	5e-05	9.36577e-05	yes
gene-AT2G20630	gene-AT2G20630	PIA1	NC_003071.7:8896153-8899898	Col	pkl-10;pkr2-2	OK	8.28182	33.2078	2.0035	17.7962	5e-05	9.36577e-05	yes
gene-AT1G22910	gene-AT1G22910	AT1G22910	NC_003070.9:8104992-8108361	Col	pkl-10;pkr2-2	OK	2.08088	8.34539	2.00379	9.18735	5e-05	9.36577e-05	yes
gene-AT3G16150	gene-AT3G16150	ASPGB1	NC_003074.8:5471734-5473360	Col	pkl-10;pkr2-2	OK	27.0756	108.72	2.00555	31.6907	5e-05	9.36577e-05	yes
gene-AT1G74650	gene-AT1G74650	MYB31	NC_003070.9:28041145-28043022	Col	pkl-10;pkr2-2	OK	0.328034	1.31727	2.00563	3.54329	0.00015	0.000271515	yes
gene-AT4G00670	gene-AT4G00670	AT4G00670	NC_003075.7:274251-279197	Col	pkl-10;pkr2-2	OK	8.05013	32.3323	2.00589	5.27611	5e-05	9.36577e-05	yes
gene-AT5G24530	gene-AT5G24530	DMR6	NC_003076.8:8378758-8383401	Col	pkl-10;pkr2-2	OK	0.603945	2.42621	2.00622	4.90052	5e-05	9.36577e-05	yes
gene-AT3G19570	gene-AT3G19570	SCO3	NC_003074.8:6797470-6801835	Col	pkl-10;pkr2-2	OK	1.16469	4.68165	2.00707	9.52409	5e-05	9.36577e-05	yes
gene-AT5G67020	gene-AT5G67020	AT5G67020	NC_003076.8:26749825-26751339	Col	pkl-10;pkr2-2	OK	0.148051	0.595555	2.00814	2.48306	0.00665	0.0100885	yes
gene-AT2G30480	gene-AT2G30480	AT2G30480	NC_003071.7:12987050-12993416	Col	pkl-10;pkr2-2	OK	0.56349	2.2668	2.0082	5.17954	5e-05	9.36577e-05	yes
gene-AT2G36950	gene-AT2G36950	AT2G36950	NC_003071.7:15514922-15517002	Col	pkl-10;pkr2-2	OK	6.6949	26.9469	2.00898	17.9844	5e-05	9.36577e-05	yes
gene-AT4G12030	gene-AT4G12030	BAT5	NC_003075.7:7210806-7213376	Col	pkl-10;pkr2-2	OK	0.215188	0.867509	2.01128	2.70901	0.0013	0.00213507	yes
gene-AT2G14045	gene-AT2G14045	AT2G14045	NC_003071.7:5906419-5908429	Col	pkl-10;pkr2-2	OK	3.04174	12.2936	2.01493	6.50366	5e-05	9.36577e-05	yes
gene-AT4G18670	gene-AT4G18670	AT4G18670	NC_003075.7:10275461-10278794	Col	pkl-10;pkr2-2	OK	1.66019	6.71633	2.01633	13.2911	5e-05	9.36577e-05	yes
gene-AT1G09415	gene-AT1G09415	NIMIN-3	NC_003070.9:3037753-3038408	Col	pkl-10;pkr2-2	OK	0.849863	3.44129	2.01765	3.11762	0.00095	0.00158586	yes
gene-AT1G53250	gene-AT1G53250	AT1G53250	NC_003070.9:19857350-19860976	Col	pkl-10;pkr2-2	OK	0.254504	1.03372	2.02208	2.87417	0.0012	0.00198113	yes
gene-AT4G08150	gene-AT4G08150	KNAT1	NC_003075.7:5147698-5151159	Col	pkl-10;pkr2-2	OK	0.727625	2.96544	2.02698	6.64636	5e-05	9.36577e-05	yes
gene-AT5G27230	gene-AT5G27230	AT5G27230	NC_003076.8:9584091-9588049	Col	pkl-10;pkr2-2	OK	0.440991	1.79912	2.02847	6.72432	5e-05	9.36577e-05	yes
gene-AT2G40000	gene-AT2G40000	HSPRO2	NC_003071.7:16700489-16702336	Col	pkl-10;pkr2-2	OK	5.97898	24.4217	2.03019	18.0575	5e-05	9.36577e-05	yes
gene-AT2G04160	gene-AT2G04160	AIR3	NC_003071.7:1400043-1407827	Col	pkl-10;pkr2-2	OK	0.307371	1.25565	2.03038	4.96087	5e-05	9.36577e-05	yes
gene-AT5G26670	gene-AT5G26670	AT5G26670	NC_003076.8:9317967-9321076	Col	pkl-10;pkr2-2	OK	2.53329	10.3627	2.03231	7.32088	5e-05	9.36577e-05	yes
gene-AT5G18690	gene-AT5G18690	AGP25	NC_003076.8:6233286-6234251	Col	pkl-10;pkr2-2	OK	3.61095	14.7751	2.03272	9.2307	5e-05	9.36577e-05	yes
gene-AT5G06870	gene-AT5G06870	PGIP2	NC_003076.8:2133917-2135168	Col	pkl-10;pkr2-2	OK	14.8014	60.5669	2.0328	21.5157	5e-05	9.36577e-05	yes
gene-AT5G53880	gene-AT5G53880	AT5G53880	NC_003076.8:21872700-21873454	Col	pkl-10;pkr2-2	OK	23.5152	96.351	2.0347	19.5688	5e-05	9.36577e-05	yes
gene-AT1G80870	gene-AT1G80870	AT1G80870	NC_003070.9:30391898-30394398	Col	pkl-10;pkr2-2	OK	0.919052	3.76582	2.03475	8.51796	5e-05	9.36577e-05	yes
gene-AT2G39700	gene-AT2G39700	EXPA4	NC_003071.7:16543831-16545746	Col	pkl-10;pkr2-2	OK	5.11426	20.9707	2.03578	14.8854	5e-05	9.36577e-05	yes
gene-AT1G15772	gene-AT1G15772	AT1G15772	NC_003070.9:5428519-5429594	Col	pkl-10;pkr2-2	OK	1.35914	5.57553	2.03642	3.63693	5e-05	9.36577e-05	yes
gene-AT2G42800	gene-AT2G42800	RLP29	NC_003071.7:17807905-17810265	Col	pkl-10;pkr2-2	OK	0.12747	0.523075	2.03686	3.07142	0.0047	0.0072436	yes
gene-AT5G28300	gene-AT5G28300	AT5G28300	NC_003076.8:10292278-10295283	Col	pkl-10;pkr2-2	OK	3.43323	14.1223	2.04034	16.5576	5e-05	9.36577e-05	yes
gene-AT5G63580	gene-AT5G63580	FLS2	NC_003076.8:25454577-25456476	Col	pkl-10;pkr2-2	OK	4.30366	17.7074	2.04071	12.2738	5e-05	9.36577e-05	yes
gene-AT3G04140	gene-AT3G04140	AT3G04140	NC_003074.8:1086515-1089416	Col	pkl-10;pkr2-2	OK	0.619241	2.55032	2.04211	7.4694	5e-05	9.36577e-05	yes
gene-AT5G24990	gene-AT5G24990	AT5G24990	NC_003076.8:8610312-8611948	Col	pkl-10;pkr2-2	OK	3.54748	14.613	2.04238	13.1778	5e-05	9.36577e-05	yes
gene-AT2G45120	gene-AT2G45120	AT2G45120	NC_003071.7:18603454-18604878	Col	pkl-10;pkr2-2	OK	0.471393	1.94182	2.04241	4.27926	5e-05	9.36577e-05	yes
gene-AT1G01200	gene-AT1G01200	RABA3	NC_003070.9:86485-88409	Col	pkl-10;pkr2-2	OK	0.316558	1.30465	2.04313	2.89423	0.00245	0.00390483	yes
gene-AT5G46297	gene-AT5G46297	AT5G46297	NC_003076.8:18781171-18781838	Col	pkl-10;pkr2-2	OK	24.7262	101.92	2.04333	15.5374	5e-05	9.36577e-05	yes
gene-AT1G11125	gene-AT1G11125	AT1G11125	NC_003070.9:3718651-3719832	Col	pkl-10;pkr2-2	OK	0.365851	1.51198	2.04711	3.06881	0.00125	0.00205838	yes
gene-AT3G02400	gene-AT3G02400	AT3G02400	NC_003074.8:489669-494958	Col	pkl-10;pkr2-2	OK	1.16737	4.82457	2.04714	7.20857	5e-05	9.36577e-05	yes
gene-AT3G63300	gene-AT3G63300	FKD1	NC_003074.8:23384987-23389038	Col	pkl-10;pkr2-2	OK	1.35811	5.61467	2.0476	3.93917	5e-05	9.36577e-05	yes
gene-AT3G44990	gene-AT3G44990	XTH31	NC_003074.8:16446934-16448844	Col	pkl-10;pkr2-2	OK	1.85028	7.65191	2.04808	8.53069	5e-05	9.36577e-05	yes
gene-AT1G55330	gene-AT1G55330	AGP21	NC_003070.9:20648464-20648891	Col	pkl-10;pkr2-2	OK	57.2494	236.825	2.04849	16.869	5e-05	9.36577e-05	yes
gene-AT5G25450	gene-AT5G25450	AT5G25450	NC_003076.8:8856916-8858951	Col	pkl-10;pkr2-2	OK	2.10698	8.72153	2.04941	7.34732	5e-05	9.36577e-05	yes
gene-AT1G17170	gene-AT1G17170	GSTU24	NC_003070.9:5869542-5870883	Col	pkl-10;pkr2-2	OK	1.83338	7.5904	2.04967	7.8287	5e-05	9.36577e-05	yes
gene-AT5G26000	gene-AT5G26000	TGG1	NC_003076.8:9079451-9082384	Col	pkl-10;pkr2-2	OK	33.7039	139.644	2.05076	40.4207	5e-05	9.36577e-05	yes
gene-AT5G13320	gene-AT5G13320	PBS3	NC_003076.8:4267455-4271064	Col	pkl-10;pkr2-2	OK	1.82868	7.58065	2.05152	10.6063	5e-05	9.36577e-05	yes
gene-AT4G15920	gene-AT4G15920	SWEET17	NC_003075.7:9030485-9033648	Col	pkl-10;pkr2-2	OK	6.14806	25.5135	2.05306	15.0016	5e-05	9.36577e-05	yes
gene-AT2G32540	gene-AT2G32540	CSLB04	NC_003071.7:13814542-13818410	Col	pkl-10;pkr2-2	OK	0.166582	0.691657	2.05383	3.33732	0.00035	0.000611443	yes
gene-AT5G46240	gene-AT5G46240	KAT1	NC_003076.8:18743509-18747406	Col	pkl-10;pkr2-2	OK	0.444723	1.84698	2.05419	6.63008	5e-05	9.36577e-05	yes
gene-AT3G21550	gene-AT3G21550	DMP2	NC_003074.8:7591393-7592373	Col	pkl-10;pkr2-2	OK	8.73688	36.2997	2.05477	14.9135	5e-05	9.36577e-05	yes
gene-AT3G07540	gene-AT3G07540	AT3G07540	NC_003074.8:2398950-2407634	Col	pkl-10;pkr2-2	OK	1.68903	7.01835	2.05494	6.22835	5e-05	9.36577e-05	yes
gene-AT1G18390	gene-AT1G18390	AT1G18390	NC_003070.9:6325535-6330179	Col	pkl-10;pkr2-2	OK	0.149087	0.619592	2.05516	2.73334	0.0052	0.0079759	yes
gene-AT1G50970	gene-AT1G50970	AT1G50970	NC_003070.9:18896141-18900369	Col	pkl-10;pkr2-2	OK	0.122129	0.507693	2.05555	2.12335	0.01445	0.0209721	yes
gene-AT2G13970	gene-AT2G13970	AT2G13970	NC_003071.7:5862535-5864801	Col	pkl-10;pkr2-2	OK	0.485749	2.021	2.05679	5.56628	5e-05	9.36577e-05	yes
gene-AT2G43050	gene-AT2G43050	ATPMEPCRD	NC_003071.7:17902369-17904443	Col	pkl-10;pkr2-2	OK	1.78266	7.42139	2.05765	10.3412	5e-05	9.36577e-05	yes
gene-AT1G19340	gene-AT1G19340	AT1G19340	NC_003070.9:6684466-6687116	Col	pkl-10;pkr2-2	OK	0.660577	2.75093	2.05812	6.26212	5e-05	9.36577e-05	yes
gene-AT3G22410	gene-AT3G22410	AT3G22410	NC_003074.8:7933118-7935925	Col	pkl-10;pkr2-2	OK	0.691752	2.88212	2.0588	5.90576	5e-05	9.36577e-05	yes
gene-AT1G75190	gene-AT1G75190	AT1G75190	NC_003070.9:28219224-28220372	Col	pkl-10;pkr2-2	OK	1.84009	7.66871	2.05921	7.18558	5e-05	9.36577e-05	yes
gene-AT1G52890	gene-AT1G52890	NAC019	NC_003070.9:19696922-19698482	Col	pkl-10;pkr2-2	OK	2.41334	10.0639	2.06008	9.63259	5e-05	9.36577e-05	yes
gene-AT1G51300	gene-AT1G51300	AT1G51300	NC_003070.9:19014254-19016205	Col	pkl-10;pkr2-2	OK	2.19215	9.14296	2.06032	7.33586	5e-05	9.36577e-05	yes
gene-AT1G64380	gene-AT1G64380	AT1G64380	NC_003070.9:23890569-23892193	Col	pkl-10;pkr2-2	OK	1.99667	8.32894	2.06053	9.76409	5e-05	9.36577e-05	yes
gene-AT4G17680	gene-AT4G17680	AT4G17680	NC_003075.7:9842588-9844334	Col	pkl-10;pkr2-2	OK	0.358581	1.49581	2.06056	3.65105	0.0001	0.000183451	yes
gene-AT3G18690	gene-AT3G18690	MKS1	NC_003074.8:6427402-6430514	Col	pkl-10;pkr2-2	OK	0.984025	4.108	2.06167	3.09403	5e-05	9.36577e-05	yes
gene-AT3G19660	gene-AT3G19660	AT3G19660	NC_003074.8:6825432-6826585	Col	pkl-10;pkr2-2	OK	0.15127	0.631698	2.06211	2.20553	0.00825	0.0123741	yes
gene-AT5G06980	gene-AT5G06980	AT5G06980	NC_003076.8:2167119-2170606	Col	pkl-10;pkr2-2	OK	4.7279	19.7548	2.06293	12.5605	5e-05	9.36577e-05	yes
gene-AT4G33150	gene-AT4G33150	AT4G33150	NC_003075.7:15985173-15991633	Col	pkl-10;pkr2-2	OK	9.00366	37.6499	2.06406	19.0378	5e-05	9.36577e-05	yes
gene-AT2G01150	gene-AT2G01150	RHA2B	NC_003071.7:100483-101566	Col	pkl-10;pkr2-2	OK	6.50836	27.2201	2.0643	12.235	5e-05	9.36577e-05	yes
gene-AT1G50590	gene-AT1G50590	AT1G50590	NC_003070.9:18732377-18734199	Col	pkl-10;pkr2-2	OK	0.456368	1.90995	2.06526	2.62783	0.00035	0.000611443	yes
gene-AT4G27250	gene-AT4G27250	AT4G27250	NC_003075.7:13642514-13644507	Col	pkl-10;pkr2-2	OK	1.53486	6.42395	2.06536	7.79617	5e-05	9.36577e-05	yes
gene-AT4G15248	gene-AT4G15248	BBX30	NC_003075.7:8708840-8709482	Col	pkl-10;pkr2-2	OK	1.0088	4.22232	2.06539	3.34569	0.0003	0.00052773	yes
gene-AT5G47160	gene-AT5G47160	AT5G47160	NC_003076.8:19155975-19158249	Col	pkl-10;pkr2-2	OK	0.130798	0.54755	2.06565	1.7096	0.01135	0.0167138	yes
gene-AT5G45630	gene-AT5G45630	AT5G45630	NC_003076.8:18505535-18506382	Col	pkl-10;pkr2-2	OK	0.348896	1.46135	2.06643	2.32081	0.0149	0.0215886	yes
gene-AT5G05330	gene-AT5G05330	AT5G05330	NC_003076.8:1576981-1578768	Col	pkl-10;pkr2-2	OK	0.306551	1.28416	2.06662	1.84252	0.00485	0.00746246	yes
gene-AT1G55475	gene-AT1G55475	AT1G55475	NC_003070.9:20711464-20719261	Col	pkl-10;pkr2-2	OK	0.561536	2.35517	2.06838	4.81569	5e-05	9.36577e-05	yes
gene-AT4G02410	gene-AT4G02410	AT4G02410	NC_003075.7:1059798-1062159	Col	pkl-10;pkr2-2	OK	0.251296	1.056	2.07115	4.38649	5e-05	9.36577e-05	yes
gene-AT3G17080	gene-AT3G17080	AT3G17080	NC_003074.8:5825288-5825867	Col	pkl-10;pkr2-2	OK	0.882464	3.71703	2.07454	2.82751	0.0022	0.00352718	yes
gene-AT3G08500	gene-AT3G08500	MYB83	NC_003074.8:2576443-2578276	Col	pkl-10;pkr2-2	OK	0.149701	0.63156	2.07684	2.85876	0.00935	0.0139243	yes
gene-AT5G37540	gene-AT5G37540	AT5G37540	NC_003076.8:14912658-14914449	Col	pkl-10;pkr2-2	OK	3.06666	12.949	2.0781	13.1247	5e-05	9.36577e-05	yes
gene-AT5G14380	gene-AT5G14380	AGP6	NC_003076.8:4635643-4636676	Col	pkl-10;pkr2-2	OK	0.688113	2.90603	2.07833	4.34285	5e-05	9.36577e-05	yes
gene-AT3G15095	gene-AT3G15095	HCF243	NC_003074.8:5081779-5084240	Col	pkl-10;pkr2-2	OK	5.8089	24.6066	2.08271	19.3758	5e-05	9.36577e-05	yes
gene-AT5G51670	gene-AT5G51670	AT5G51670	NC_003076.8:20993423-20995644	Col	pkl-10;pkr2-2	OK	0.903892	3.83015	2.08318	6.27615	5e-05	9.36577e-05	yes
gene-AT1G68870	gene-AT1G68870	SOFL2	NC_003070.9:25886672-25891750	Col	pkl-10;pkr2-2	OK	1.08031	4.58065	2.0841	2.85217	0.0022	0.00352718	yes
gene-AT3G45140	gene-AT3G45140	LOX2	NC_003074.8:16525244-16529352	Col	pkl-10;pkr2-2	OK	26.8854	114.064	2.08495	46.6628	5e-05	9.36577e-05	yes
gene-AT5G59820	gene-AT5G59820	RHL41	NC_003076.8:24102813-24103794	Col	pkl-10;pkr2-2	OK	4.2677	18.1604	2.08926	10.4505	5e-05	9.36577e-05	yes
gene-AT3G12320	gene-AT3G12320	AT3G12320	NC_003074.8:3923514-3929473	Col	pkl-10;pkr2-2	OK	13.0983	55.8032	2.09097	19.2356	5e-05	9.36577e-05	yes
gene-AT2G25810	gene-AT2G25810	TIP4%3B1	NC_003071.7:11012498-11014171	Col	pkl-10;pkr2-2	OK	0.486915	2.07676	2.0926	4.03696	0.00025	0.000442656	yes
gene-AT4G02005	gene-AT4G02005	AT4G02005	NC_003075.7:876875-879774	Col	pkl-10;pkr2-2	OK	0.248841	1.06185	2.09328	3.12878	5e-05	9.36577e-05	yes
gene-AT1G48330	gene-AT1G48330	AT1G48330	NC_003070.9:17863659-17864558	Col	pkl-10;pkr2-2	OK	0.426715	1.82381	2.09561	3.03778	0.00455	0.00702349	yes
gene-AT1G02810	gene-AT1G02810	AT1G02810	NC_003070.9:618060-620502	Col	pkl-10;pkr2-2	OK	0.440783	1.88439	2.09595	5.5183	5e-05	9.36577e-05	yes
gene-AT1G27930	gene-AT1G27930	AT1G27930	NC_003070.9:9730958-9733000	Col	pkl-10;pkr2-2	OK	1.26823	5.42336	2.09637	9.12538	5e-05	9.36577e-05	yes
gene-AT3G47680	gene-AT3G47680	AT3G47680	NC_003074.8:17577397-17579577	Col	pkl-10;pkr2-2	OK	0.252526	1.08081	2.09761	3.73952	0.00085	0.00142506	yes
gene-AT4G29710	gene-AT4G29710	AT4G29710	NC_003075.7:14546784-14547594	Col	pkl-10;pkr2-2	OK	0.422791	1.80989	2.09789	2.6845	0.003	0.00473404	yes
gene-AT1G20515	gene-AT1G20515	AT1G20515	NC_003070.9:7106127-7108108	Col	pkl-10;pkr2-2	OK	0.490825	2.10243	2.09878	2.49165	0.00025	0.000442656	yes
gene-AT3G03850	gene-AT3G03850	SAUR26	NC_003074.8:983056-983768	Col	pkl-10;pkr2-2	OK	0.699874	2.99805	2.09886	3.04949	0.00195	0.00314428	yes
gene-AT5G11790	gene-AT5G11790	NDL2	NC_003076.8:3799407-3803216	Col	pkl-10;pkr2-2	OK	5.10093	21.8745	2.10042	18.0972	5e-05	9.36577e-05	yes
gene-AT3G04520	gene-AT3G04520	THA2	NC_003074.8:1217173-1219847	Col	pkl-10;pkr2-2	OK	6.71792	28.8192	2.10094	16.7723	5e-05	9.36577e-05	yes
gene-AT1G29240	gene-AT1G29240	AT1G29240	NC_003070.9:10216778-10219942	Col	pkl-10;pkr2-2	OK	1.88332	8.09103	2.10305	12.2773	5e-05	9.36577e-05	yes
gene-AT5G24780	gene-AT5G24780	VSP1	NC_003076.8:8507589-8509201	Col	pkl-10;pkr2-2	OK	163.5	702.625	2.10346	63.1199	5e-05	9.36577e-05	yes
gene-AT4G23350	gene-AT4G23350	AT4G23350	NC_003075.7:12197306-12199224	Col	pkl-10;pkr2-2	OK	5.27194	22.6984	2.10618	14.922	5e-05	9.36577e-05	yes
gene-AT3G25590	gene-AT3G25590	AT3G25590	NC_003074.8:9301746-9304088	Col	pkl-10;pkr2-2	OK	0.794694	3.42432	2.10734	7.92215	5e-05	9.36577e-05	yes
gene-AT3G47220	gene-AT3G47220	PLC9	NC_003074.8:17387882-17390960	Col	pkl-10;pkr2-2	OK	0.234583	1.01109	2.10775	4.32944	5e-05	9.36577e-05	yes
gene-AT5G38610	gene-AT5G38610	AT5G38610	NC_003076.8:15456519-15461459	Col	pkl-10;pkr2-2	OK	2.3985	10.3466	2.10894	4.36265	5e-05	9.36577e-05	yes
gene-AT4G17900	gene-AT4G17900	AT4G17900	NC_003075.7:9945777-9948157	Col	pkl-10;pkr2-2	OK	3.62271	15.654	2.11139	12.4174	5e-05	9.36577e-05	yes
gene-AT1G23760	gene-AT1G23760	JP630	NC_003070.9:8401807-8404301	Col	pkl-10;pkr2-2	OK	0.933865	4.03582	2.11158	8.63669	5e-05	9.36577e-05	yes
gene-AT3G62960	gene-AT3G62960	AT3G62960	NC_003074.8:23268640-23269324	Col	pkl-10;pkr2-2	OK	4.97536	21.5423	2.1143	8.73727	5e-05	9.36577e-05	yes
gene-AT2G39330	gene-AT2G39330	JAL23	NC_003071.7:16419482-16422158	Col	pkl-10;pkr2-2	OK	52.6614	228.155	2.1152	49.252	5e-05	9.36577e-05	yes
gene-AT5G25230	gene-AT5G25230	AT5G25230	NC_003076.8:8739544-8743880	Col	pkl-10;pkr2-2	OK	0.103092	0.447264	2.1172	2.33337	0.00135	0.00221435	yes
gene-AT1G19790	gene-AT1G19790	SRS7	NC_003070.9:6838119-6840313	Col	pkl-10;pkr2-2	OK	0.105805	0.459064	2.11729	2.02912	0.0097	0.0144132	yes
gene-AT1G21000	gene-AT1G21000	AT1G21000	NC_003070.9:7337604-7339452	Col	pkl-10;pkr2-2	OK	1.98962	8.63416	2.11756	9.18669	5e-05	9.36577e-05	yes
gene-AT5G10200	gene-AT5G10200	AT5G10200	NC_003076.8:3201495-3204764	Col	pkl-10;pkr2-2	OK	1.15427	5.00957	2.11771	9.83358	5e-05	9.36577e-05	yes
gene-AT2G30520	gene-AT2G30520	RPT2	NC_003071.7:13002685-13005746	Col	pkl-10;pkr2-2	OK	4.35751	18.9147	2.11793	17.4735	5e-05	9.36577e-05	yes
gene-AT5G02420	gene-AT5G02420	AT5G02420	NC_003076.8:523256-524076	Col	pkl-10;pkr2-2	OK	2.60951	11.3346	2.11889	7.37806	5e-05	9.36577e-05	yes
gene-AT2G30432	gene-AT2G30432	TCL1	NC_003071.7:12968564-12970240	Col	pkl-10;pkr2-2	OK	0.626048	2.72097	2.11978	3.44549	0.0106	0.0156644	yes
gene-AT1G23730	gene-AT1G23730	BCA3	NC_003070.9:8395465-8399836	Col	pkl-10;pkr2-2	OK	2.19609	9.54794	2.12025	3.77865	5e-05	9.36577e-05	yes
gene-AT5G25170	gene-AT5G25170	AT5G25170	NC_003076.8:8693011-8697108	Col	pkl-10;pkr2-2	OK	0.732526	3.18803	2.12171	5.01338	5e-05	9.36577e-05	yes
gene-AT2G47160	gene-AT2G47160	BOR1	NC_003071.7:19357419-19361328	Col	pkl-10;pkr2-2	OK	4.17272	18.1689	2.12241	20.5332	5e-05	9.36577e-05	yes
gene-AT5G66350	gene-AT5G66350	SHI	NC_003076.8:26502501-26506809	Col	pkl-10;pkr2-2	OK	1.42616	6.20987	2.12242	8.47544	5e-05	9.36577e-05	yes
gene-AT4G29110	gene-AT4G29110	AT4G29110	NC_003075.7:14348636-14349720	Col	pkl-10;pkr2-2	OK	3.97544	17.311	2.1225	11.0736	5e-05	9.36577e-05	yes
gene-AT4G25290	gene-AT4G25290	AT4G25290	NC_003075.7:12941241-12945052	Col	pkl-10;pkr2-2	OK	1.17827	5.13161	2.12274	9.80679	5e-05	9.36577e-05	yes
gene-AT2G31280	gene-AT2G31280	CPUORF7	NC_003071.7:13338817-13343710	Col	pkl-10;pkr2-2	OK	1.91026	8.34251	2.12671	14.704	5e-05	9.36577e-05	yes
gene-AT4G08480	gene-AT4G08480	MAPKKK9	NC_003075.7:5387320-5391575	Col	pkl-10;pkr2-2	OK	0.315031	1.37655	2.12749	5.89595	5e-05	9.36577e-05	yes
gene-AT3G13730	gene-AT3G13730	CYP90D1	NC_003074.8:4497892-4500920	Col	pkl-10;pkr2-2	OK	3.6811	16.0862	2.12761	15.5319	5e-05	9.36577e-05	yes
gene-AT5G42680	gene-AT5G42680	AT5G42680	NC_003076.8:17114097-17115571	Col	pkl-10;pkr2-2	OK	1.78657	7.81558	2.12916	7.00325	5e-05	9.36577e-05	yes
gene-AT3G18100	gene-AT3G18100	MYB4R1	NC_003074.8:6200523-6209801	Col	pkl-10;pkr2-2	OK	0.33101	1.45009	2.13119	2.9764	0.0003	0.00052773	yes
gene-AT4G17920	gene-AT4G17920	AT4G17920	NC_003075.7:9963050-9964090	Col	pkl-10;pkr2-2	OK	0.202118	0.885908	2.13196	2.4038	0.03	0.0417387	yes
gene-AT1G65250	gene-AT1G65250	AT1G65250	NC_003070.9:24234279-24235912	Col	pkl-10;pkr2-2	OK	0.900115	3.94918	2.13337	6.90857	5e-05	9.36577e-05	yes
gene-AT5G04640	gene-AT5G04640	AGL99	NC_003076.8:1332758-1333922	Col	pkl-10;pkr2-2	OK	0.20784	0.912335	2.13409	2.76376	0.0056	0.00856002	yes
gene-AT2G37970	gene-AT2G37970	SOUL-1	NC_003071.7:15890619-15891704	Col	pkl-10;pkr2-2	OK	10.349	45.4488	2.13474	14.8873	5e-05	9.36577e-05	yes
gene-AT2G42610	gene-AT2G42610	LSH10	NC_003071.7:17747780-17750524	Col	pkl-10;pkr2-2	OK	1.99937	8.78387	2.13531	7.41452	5e-05	9.36577e-05	yes
gene-AT5G03110	gene-AT5G03110	AT5G03110	NC_003076.8:730126-731462	Col	pkl-10;pkr2-2	OK	0.586005	2.57715	2.13679	4.94496	5e-05	9.36577e-05	yes
gene-AT4G04630	gene-AT4G04630	AT4G04630	NC_003075.7:2331676-2332800	Col	pkl-10;pkr2-2	OK	1.04919	4.61897	2.13829	5.93851	5e-05	9.36577e-05	yes
gene-AT3G28070	gene-AT3G28070	UMAMIT46	NC_003074.8:10447844-10451064	Col	pkl-10;pkr2-2	OK	1.69316	7.46827	2.14105	8.34102	5e-05	9.36577e-05	yes
gene-AT3G54000	gene-AT3G54000	AT3G54000	NC_003074.8:19996176-19998736	Col	pkl-10;pkr2-2	OK	2.99724	13.2393	2.14312	14.7872	5e-05	9.36577e-05	yes
gene-AT1G55110	gene-AT1G55110	IDD7	NC_003070.9:20560257-20563269	Col	pkl-10;pkr2-2	OK	4.0642	17.978	2.14519	15.1779	5e-05	9.36577e-05	yes
gene-AT5G13330	gene-AT5G13330	Rap2.6L	NC_003076.8:4271729-4274674	Col	pkl-10;pkr2-2	OK	2.23747	9.90623	2.14647	10.3541	5e-05	9.36577e-05	yes
gene-AT3G14950	gene-AT3G14950	TTL2	NC_003074.8:5029986-5033102	Col	pkl-10;pkr2-2	OK	0.578781	2.56284	2.14665	7.39322	5e-05	9.36577e-05	yes
gene-AT4G31610	gene-AT4G31610	REM1	NC_003075.7:15317498-15322311	Col	pkl-10;pkr2-2	OK	0.706794	3.13643	2.14976	6.48867	5e-05	9.36577e-05	yes
gene-AT1G78290	gene-AT1G78290	SNRK2-8	NC_003070.9:29452554-29459493	Col	pkl-10;pkr2-2	OK	1.66055	7.38514	2.15297	6.48534	5e-05	9.36577e-05	yes
gene-AT5G26230	gene-AT5G26230	MAKR1	NC_003076.8:9172910-9174598	Col	pkl-10;pkr2-2	OK	0.908491	4.04303	2.15389	7.1988	5e-05	9.36577e-05	yes
gene-AT5G18860	gene-AT5G18860	NSH3	NC_003076.8:6290357-6295815	Col	pkl-10;pkr2-2	OK	0.405785	1.80829	2.15584	7.00642	5e-05	9.36577e-05	yes
gene-AT5G54730	gene-AT5G54730	G18F	NC_003076.8:22233788-22237370	Col	pkl-10;pkr2-2	OK	1.713	7.64322	2.15766	12.2852	5e-05	9.36577e-05	yes
gene-AT2G20570	gene-AT2G20570	GPRI1	NC_003071.7:8855301-8857758	Col	pkl-10;pkr2-2	OK	0.321816	1.43847	2.16023	2.71514	0.0001	0.000183451	yes
gene-AT1G76040	gene-AT1G76040	CPK29	NC_003070.9:28537592-28540707	Col	pkl-10;pkr2-2	OK	1.98777	8.88635	2.16044	10.0126	5e-05	9.36577e-05	yes
gene-AT1G29230	gene-AT1G29230	CIPK18	NC_003070.9:10214680-10216563	Col	pkl-10;pkr2-2	OK	0.241466	1.07947	2.16044	3.66886	0.0002	0.000357639	yes
gene-AT1G27045	gene-AT1G27045	ATHB54	NC_003070.9:9391608-9393188	Col	pkl-10;pkr2-2	OK	29.1586	130.433	2.16131	32.2068	5e-05	9.36577e-05	yes
gene-AT2G23120	gene-AT2G23120	AT2G23120	NC_003071.7:9841841-9842634	Col	pkl-10;pkr2-2	OK	47.2819	211.886	2.16393	30.0281	5e-05	9.36577e-05	yes
gene-AT5G59360	gene-AT5G59360	AT5G59360	NC_003076.8:23945331-23946430	Col	pkl-10;pkr2-2	OK	1.3455	6.03091	2.16423	6.69883	5e-05	9.36577e-05	yes
gene-AT4G17460	gene-AT4G17460	HAT1	NC_003075.7:9739517-9741234	Col	pkl-10;pkr2-2	OK	3.44783	15.4588	2.16467	12.8496	5e-05	9.36577e-05	yes
gene-AT2G45040	gene-AT2G45040	AT2G45040	NC_003071.7:18577499-18578945	Col	pkl-10;pkr2-2	OK	1.42946	6.40994	2.16484	8.18288	5e-05	9.36577e-05	yes
gene-AT1G03410	gene-AT1G03410	2A6	NC_003070.9:844435-847739	Col	pkl-10;pkr2-2	OK	0.868681	3.90035	2.16671	3.51123	5e-05	9.36577e-05	yes
gene-AT5G03545	gene-AT5G03545	AT5G03545	NC_003076.8:894581-895517	Col	pkl-10;pkr2-2	OK	1.42122	6.38516	2.16759	6.17882	5e-05	9.36577e-05	yes
gene-AT3G02500	gene-AT3G02500	AT3G02500	NC_003074.8:519210-524675	Col	pkl-10;pkr2-2	OK	1.31319	5.90094	2.16786	5.53946	5e-05	9.36577e-05	yes
gene-AT1G03550	gene-AT1G03550	SCAMP4	NC_003070.9:885622-887972	Col	pkl-10;pkr2-2	OK	0.492513	2.2153	2.16927	1.87987	0.00985	0.0146276	yes
gene-AT2G38530	gene-AT2G38530	LTP2	NC_003071.7:16128175-16129399	Col	pkl-10;pkr2-2	OK	2.81846	12.6803	2.16961	9.80558	5e-05	9.36577e-05	yes
gene-AT2G32190	gene-AT2G32190	AT2G32190	NC_003071.7:13674254-13675356	Col	pkl-10;pkr2-2	OK	3.19434	14.3827	2.17075	6.98496	5e-05	9.36577e-05	yes
gene-AT1G75240	gene-AT1G75240	HB33	NC_003070.9:28241010-28242795	Col	pkl-10;pkr2-2	OK	0.494071	2.22628	2.17184	5.38602	5e-05	9.36577e-05	yes
gene-AT2G47040	gene-AT2G47040	VGD1	NC_003071.7:19327852-19330197	Col	pkl-10;pkr2-2	OK	0.548735	2.47507	2.17329	6.65886	5e-05	9.36577e-05	yes
gene-AT3G22400	gene-AT3G22400	LOX5	NC_003074.8:7926727-7931351	Col	pkl-10;pkr2-2	OK	0.659393	2.97455	2.17346	8.72589	5e-05	9.36577e-05	yes
gene-AT3G44790	gene-AT3G44790	AT3G44790	NC_003074.8:16328696-16330535	Col	pkl-10;pkr2-2	OK	0.449229	2.02674	2.17364	4.39436	0.0001	0.000183451	yes
gene-AT4G31870	gene-AT4G31870	GPX7	NC_003075.7:15410077-15412486	Col	pkl-10;pkr2-2	OK	0.298898	1.34866	2.1738	3.77713	5e-05	9.36577e-05	yes
gene-AT5G43450	gene-AT5G43450	AT5G43450	NC_003076.8:17457123-17458980	Col	pkl-10;pkr2-2	OK	0.507222	2.29418	2.17729	4.94448	5e-05	9.36577e-05	yes
gene-AT1G14460	gene-AT1G14460	AT1G14460	NC_003070.9:4948637-4953522	Col	pkl-10;pkr2-2	OK	0.808848	3.6675	2.18086	11.3449	5e-05	9.36577e-05	yes
gene-AT4G30074	gene-AT4G30074	LCR19	NC_003075.7:14699736-14700599	Col	pkl-10;pkr2-2	OK	2.12539	9.65133	2.183	4.4505	5e-05	9.36577e-05	yes
gene-AT5G65830	gene-AT5G65830	RLP57	NC_003076.8:26341962-26343546	Col	pkl-10;pkr2-2	OK	0.486393	2.2103	2.18405	5.00981	5e-05	9.36577e-05	yes
gene-AT4G37608	gene-AT4G37608	AT4G37608	NC_003075.7:17668950-17672353	Col	pkl-10;pkr2-2	OK	2.11647	9.62249	2.18475	4.74211	5e-05	9.36577e-05	yes
gene-AT3G28340	gene-AT3G28340	GATL10	NC_003074.8:10588151-10590685	Col	pkl-10;pkr2-2	OK	0.996143	4.53017	2.18514	7.50593	5e-05	9.36577e-05	yes
gene-AT1G11690	gene-AT1G11690	AT1G11690	NC_003070.9:3941468-3942212	Col	pkl-10;pkr2-2	OK	0.964461	4.38638	2.18524	4.3199	5e-05	9.36577e-05	yes
gene-AT5G13870	gene-AT5G13870	XTH5	NC_003076.8:4474921-4477090	Col	pkl-10;pkr2-2	OK	0.297595	1.35586	2.18778	3.50764	5e-05	9.36577e-05	yes
gene-AT1G55865	gene-AT1G55865	AT1G55865	NC_003070.9:20893942-20895393	Col	pkl-10;pkr2-2	OK	0.373188	1.70043	2.18792	3.09656	0.005	0.0076806	yes
gene-AT1G27660	gene-AT1G27660	AT1G27660	NC_003070.9:9621397-9626067	Col	pkl-10;pkr2-2	OK	0.701189	3.19739	2.18902	7.19497	5e-05	9.36577e-05	yes
gene-AT1G12380	gene-AT1G12380	AT1G12380	NC_003070.9:4214257-4217412	Col	pkl-10;pkr2-2	OK	6.56723	29.9538	2.18938	28.2689	5e-05	9.36577e-05	yes
gene-AT3G18777	gene-AT3G18777	AT3G18777	NC_003074.8:6470195-6471176	Col	pkl-10;pkr2-2	OK	1.5416	7.03695	2.19052	6.64445	5e-05	9.36577e-05	yes
gene-AT4G37400	gene-AT4G37400	CYP81F3	NC_003075.7:17583991-17586442	Col	pkl-10;pkr2-2	OK	0.110826	0.5066	2.19256	2.66264	0.0201	0.0285963	yes
gene-AT1G51340	gene-AT1G51340	AT1G51340	NC_003070.9:19030997-19035121	Col	pkl-10;pkr2-2	OK	3.86999	17.6916	2.19266	14.9043	5e-05	9.36577e-05	yes
gene-AT3G23340	gene-AT3G23340	ckl10	NC_003074.8:8350802-8354021	Col	pkl-10;pkr2-2	OK	0.603124	2.75843	2.19332	5.67826	5e-05	9.36577e-05	yes
gene-AT3G48090	gene-AT3G48090	EDS1	NC_003074.8:17755328-17758147	Col	pkl-10;pkr2-2	OK	0.830463	3.80047	2.19419	6.77862	5e-05	9.36577e-05	yes
gene-AT5G41790	gene-AT5G41790	CIP1	NC_003076.8:16725541-16732847	Col	pkl-10;pkr2-2	OK	1.17668	5.39191	2.19607	15.1618	5e-05	9.36577e-05	yes
gene-AT1G70920	gene-AT1G70920	HB18	NC_003070.9:26735893-26738665	Col	pkl-10;pkr2-2	OK	0.305672	1.40234	2.19777	2.98215	0.00215	0.00345159	yes
gene-AT1G01448	gene-AT1G01448	AT1G01448	NC_003070.9:163277-166353	Col	pkl-10;pkr2-2	OK	0.392178	1.80167	2.19975	4.81931	5e-05	9.36577e-05	yes
gene-AT2G37770	gene-AT2G37770	ChlAKR	NC_003071.7:15834765-15837001	Col	pkl-10;pkr2-2	OK	0.529027	2.43271	2.20115	4.74149	5e-05	9.36577e-05	yes
gene-AT5G64120	gene-AT5G64120	AT5G64120	NC_003076.8:25659256-25661007	Col	pkl-10;pkr2-2	OK	10.2431	47.2464	2.20555	21.2432	5e-05	9.36577e-05	yes
gene-AT2G28950	gene-AT2G28950	EXPA6	NC_003071.7:12431337-12433796	Col	pkl-10;pkr2-2	OK	20.4215	94.3875	2.20851	33.6794	5e-05	9.36577e-05	yes
gene-AT5G16340	gene-AT5G16340	AT5G16340	NC_003076.8:5348992-5351095	Col	pkl-10;pkr2-2	OK	2.06581	9.5484	2.20855	12.6728	5e-05	9.36577e-05	yes
gene-AT4G24120	gene-AT4G24120	YSL1	NC_003075.7:12524185-12527347	Col	pkl-10;pkr2-2	OK	3.5901	16.6006	2.20914	19.4014	5e-05	9.36577e-05	yes
gene-AT2G35300	gene-AT2G35300	LEA18	NC_003071.7:14862778-14863412	Col	pkl-10;pkr2-2	OK	0.665544	3.07899	2.20985	2.84414	0.0044	0.00680524	yes
gene-AT1G62300	gene-AT1G62300	WRKY6	NC_003070.9:23016568-23019494	Col	pkl-10;pkr2-2	OK	0.176841	0.819597	2.21246	3.66249	0.0002	0.000357639	yes
gene-AT2G40150	gene-AT2G40150	TBL28	NC_003071.7:16775423-16777243	Col	pkl-10;pkr2-2	OK	0.831363	3.85555	2.21339	6.40361	5e-05	9.36577e-05	yes
gene-AT3G18280	gene-AT3G18280	AT3G18280	NC_003074.8:6266945-6267648	Col	pkl-10;pkr2-2	OK	9.02129	41.9184	2.21618	11.0757	5e-05	9.36577e-05	yes
gene-AT4G03190	gene-AT4G03190	GRH1	NC_003075.7:1403116-1407402	Col	pkl-10;pkr2-2	OK	2.42099	11.2753	2.2195	6.87398	5e-05	9.36577e-05	yes
gene-AT3G44630	gene-AT3G44630	AT3G44630	NC_003074.8:16195847-16201225	Col	pkl-10;pkr2-2	OK	0.957988	4.46378	2.22018	11.5929	5e-05	9.36577e-05	yes
gene-AT1G67030	gene-AT1G67030	ZFP6	NC_003070.9:25016401-25017512	Col	pkl-10;pkr2-2	OK	0.756207	3.52453	2.22058	5.07035	5e-05	9.36577e-05	yes
gene-AT3G44770	gene-AT3G44770	AT3G44770	NC_003074.8:16315931-16319707	Col	pkl-10;pkr2-2	OK	0.76993	3.59824	2.22449	6.44377	5e-05	9.36577e-05	yes
gene-AT3G43600	gene-AT3G43600	AAO2	NC_003074.8:15509526-15517545	Col	pkl-10;pkr2-2	OK	0.535259	2.50729	2.22782	6.69971	5e-05	9.36577e-05	yes
gene-AT3G53830	gene-AT3G53830	AT3G53830	NC_003074.8:19940498-19943885	Col	pkl-10;pkr2-2	OK	0.740377	3.4724	2.2296	7.10934	5e-05	9.36577e-05	yes
gene-AT5G63710	gene-AT5G63710	AT5G63710	NC_003076.8:25499377-25503023	Col	pkl-10;pkr2-2	OK	1.30952	6.14356	2.23004	9.89548	5e-05	9.36577e-05	yes
gene-AT4G22710	gene-AT4G22710	CYP706A2	NC_003075.7:11934968-11936823	Col	pkl-10;pkr2-2	OK	0.240937	1.13293	2.23333	3.68635	0.0002	0.000357639	yes
gene-AT4G23600	gene-AT4G23600	CORI3	NC_003075.7:12310378-12313212	Col	pkl-10;pkr2-2	OK	0.365733	1.72323	2.23625	4.3517	5e-05	9.36577e-05	yes
gene-AT1G33080	gene-AT1G33080	AT1G33080	NC_003070.9:11985649-11990520	Col	pkl-10;pkr2-2	OK	0.255472	1.20381	2.23637	3.85866	0.0001	0.000183451	yes
gene-AT1G64430	gene-AT1G64430	AT1G64430	NC_003070.9:23933379-23936867	Col	pkl-10;pkr2-2	OK	0.955093	4.50615	2.23818	8.31646	5e-05	9.36577e-05	yes
gene-AT4G38060	gene-AT4G38060	AT4G38060	NC_003075.7:17873000-17875268	Col	pkl-10;pkr2-2	OK	3.7176	17.5521	2.2392	9.07687	5e-05	9.36577e-05	yes
gene-AT5G53820	gene-AT5G53820	AT5G53820	NC_003076.8:21853347-21854117	Col	pkl-10;pkr2-2	OK	3.70147	17.497	2.24094	6.90041	5e-05	9.36577e-05	yes
gene-AT5G55050	gene-AT5G55050	AT5G55050	NC_003076.8:22337625-22340389	Col	pkl-10;pkr2-2	OK	1.30853	6.18992	2.24197	9.4838	5e-05	9.36577e-05	yes
gene-AT5G53830	gene-AT5G53830	AT5G53830	NC_003076.8:21856947-21858102	Col	pkl-10;pkr2-2	OK	4.18687	19.8085	2.24218	12.6888	5e-05	9.36577e-05	yes
gene-AT3G49330	gene-AT3G49330	AT3G49330	NC_003074.8:18291338-18292267	Col	pkl-10;pkr2-2	OK	2.97184	14.0792	2.24413	8.32746	5e-05	9.36577e-05	yes
gene-AT1G72500	gene-AT1G72500	AT1G72500	NC_003070.9:27295146-27298715	Col	pkl-10;pkr2-2	OK	1.35233	6.40762	2.24434	11.6265	5e-05	9.36577e-05	yes
gene-AT5G40060	gene-AT5G40060	AT5G40060	NC_003076.8:16034440-16039096	Col	pkl-10;pkr2-2	OK	0.120044	0.568947	2.24473	3.35555	5e-05	9.36577e-05	yes
gene-AT1G09740	gene-AT1G09740	AT1G09740	NC_003070.9:3147636-3156376	Col	pkl-10;pkr2-2	OK	0.635937	3.01818	2.24672	2.64675	0.0115	0.016914	yes
gene-AT3G28270	gene-AT3G28270	AT3G28270	NC_003074.8:10538004-10540070	Col	pkl-10;pkr2-2	OK	1.48017	7.04195	2.25021	8.95823	5e-05	9.36577e-05	yes
gene-AT1G68290	gene-AT1G68290	ENDO2	NC_003070.9:25596553-25599350	Col	pkl-10;pkr2-2	OK	4.39608	20.9163	2.25034	4.21509	5e-05	9.36577e-05	yes
gene-AT3G54910	gene-AT3G54910	AT3G54910	NC_003074.8:20342752-20349316	Col	pkl-10;pkr2-2	OK	0.226472	1.07765	2.25047	2.92046	0.0013	0.00213507	yes
gene-AT1G66840	gene-AT1G66840	PMI2	NC_003070.9:24933776-24936512	Col	pkl-10;pkr2-2	OK	0.467558	2.22603	2.25126	6.21857	5e-05	9.36577e-05	yes
gene-AT5G36220	gene-AT5G36220	CYP81D1	NC_003076.8:14253672-14256284	Col	pkl-10;pkr2-2	OK	1.38019	6.57416	2.25194	9.94755	5e-05	9.36577e-05	yes
gene-AT2G36570	gene-AT2G36570	AT2G36570	NC_003071.7:15335283-15337995	Col	pkl-10;pkr2-2	OK	3.41826	16.3045	2.25394	18.6852	5e-05	9.36577e-05	yes
gene-AT2G26700	gene-AT2G26700	PID2	NC_003071.7:11368473-11371124	Col	pkl-10;pkr2-2	OK	0.202718	0.967118	2.25422	3.42288	0.00065	0.00110335	yes
gene-AT2G01340	gene-AT2G01340	At17.1	NC_003071.7:163953-167259	Col	pkl-10;pkr2-2	OK	1.77762	8.49229	2.25621	2.76902	5e-05	9.36577e-05	yes
gene-AT1G62130	gene-AT1G62130	AT1G62130	NC_003070.9:22962128-22968998	Col	pkl-10;pkr2-2	OK	0.166531	0.797293	2.25932	4.44551	5e-05	9.36577e-05	yes
gene-AT3G46110	gene-AT3G46110	AT3G46110	NC_003074.8:16931990-16933909	Col	pkl-10;pkr2-2	OK	0.516525	2.47413	2.26001	5.08826	5e-05	9.36577e-05	yes
gene-AT2G21210	gene-AT2G21210	AT2G21210	NC_003071.7:9083143-9086029	Col	pkl-10;pkr2-2	OK	2.04885	9.81944	2.26082	3.54719	5e-05	9.36577e-05	yes
gene-AT5G65970	gene-AT5G65970	MLO10	NC_003076.8:26385347-26390767	Col	pkl-10;pkr2-2	OK	0.238442	1.14361	2.26189	3.5145	0.0005	0.0008596	yes
gene-AT2G21890	gene-AT2G21890	CAD3	NC_003071.7:9331057-9332646	Col	pkl-10;pkr2-2	OK	0.330552	1.58593	2.26238	3.67482	0.0011	0.00182248	yes
gene-AT1G52565	gene-AT1G52565	AT1G52565	NC_003070.9:19579838-19580977	Col	pkl-10;pkr2-2	OK	0.489798	2.35459	2.26521	3.94304	0.00015	0.000271515	yes
gene-AT2G24520	gene-AT2G24520	HA5	NC_003071.7:10414962-10420029	Col	pkl-10;pkr2-2	OK	0.248726	1.19696	2.26675	4.82998	5e-05	9.36577e-05	yes
gene-AT4G24430	gene-AT4G24430	AT4G24430	NC_003075.7:12629950-12633132	Col	pkl-10;pkr2-2	OK	0.11941	0.5748	2.26713	2.60009	0.00365	0.00570019	yes
gene-AT4G02320	gene-AT4G02320	AT4G02320	NC_003075.7:1022724-1026179	Col	pkl-10;pkr2-2	OK	0.104949	0.505495	2.26801	2.23745	0.01145	0.0168465	yes
gene-AT1G77870	gene-AT1G77870	MUB5	NC_003070.9:29284962-29287190	Col	pkl-10;pkr2-2	OK	1.11055	5.35042	2.26838	6.57447	5e-05	9.36577e-05	yes
gene-AT1G29465	gene-AT1G29465	AT1G29465	NC_003070.9:10308519-10309896	Col	pkl-10;pkr2-2	OK	1.19989	5.78585	2.26963	4.10531	0.00015	0.000271515	yes
gene-AT2G47050	gene-AT2G47050	AT2G47050	NC_003071.7:19331544-19332659	Col	pkl-10;pkr2-2	OK	1.06065	5.12567	2.27279	6.36195	5e-05	9.36577e-05	yes
gene-AT1G22065	gene-AT1G22065	AT1G22065	NC_003070.9:7785707-7786477	Col	pkl-10;pkr2-2	OK	9.16776	44.3337	2.27376	14.3142	5e-05	9.36577e-05	yes
gene-AT3G05660	gene-AT3G05660	RLP33	NC_003074.8:1648842-1652149	Col	pkl-10;pkr2-2	OK	0.093375	0.45206	2.27541	3.40468	0.0011	0.00182248	yes
gene-AT3G06880	gene-AT3G06880	AT3G06880	NC_003074.8:2169767-2175771	Col	pkl-10;pkr2-2	OK	0.219895	1.06481	2.27571	5.15774	5e-05	9.36577e-05	yes
gene-AT1G21850	gene-AT1G21850	sks8	NC_003070.9:7667802-7670530	Col	pkl-10;pkr2-2	OK	4.27668	20.725	2.27681	16.4896	5e-05	9.36577e-05	yes
gene-AT3G13630	gene-AT3G13630	AT3G13630	NC_003074.8:4456953-4458179	Col	pkl-10;pkr2-2	OK	18.703	90.6397	2.27687	21.2531	5e-05	9.36577e-05	yes
gene-AT4G11840	gene-AT4G11840	PLDGAMMA3	NC_003075.7:7121964-7126317	Col	pkl-10;pkr2-2	OK	0.125383	0.608429	2.27875	3.78446	0.0002	0.000357639	yes
gene-AT4G09990	gene-AT4G09990	GXM2	NC_003075.7:6258879-6260259	Col	pkl-10;pkr2-2	OK	2.96159	14.3717	2.27878	11.6673	5e-05	9.36577e-05	yes
gene-AT1G45145	gene-AT1G45145	TRX5	NC_003070.9:17074941-17076417	Col	pkl-10;pkr2-2	OK	10.3256	50.2043	2.28159	16.3042	5e-05	9.36577e-05	yes
gene-AT1G26790	gene-AT1G26790	AT1G26790	NC_003070.9:9273683-9275193	Col	pkl-10;pkr2-2	OK	0.179322	0.873791	2.28473	2.58937	0.009	0.0134284	yes
gene-AT4G16447	gene-AT4G16447	AT4G16447	NC_003075.7:9278693-9279393	Col	pkl-10;pkr2-2	OK	15.1336	73.744	2.28477	17.0738	5e-05	9.36577e-05	yes
gene-AT1G67050	gene-AT1G67050	AT1G67050	NC_003070.9:25028537-25029857	Col	pkl-10;pkr2-2	OK	2.17664	10.6116	2.28546	10.1379	5e-05	9.36577e-05	yes
gene-AT2G18060	gene-AT2G18060	VND1	NC_003071.7:7847966-7851606	Col	pkl-10;pkr2-2	OK	0.355894	1.73532	2.28568	3.58355	5e-05	9.36577e-05	yes
gene-AT5G18370	gene-AT5G18370	AT5G18370	NC_003076.8:6083400-6089041	Col	pkl-10;pkr2-2	OK	0.16442	0.801981	2.28618	5.6976	5e-05	9.36577e-05	yes
gene-AT4G22160	gene-AT4G22160	AT4G22160	NC_003075.7:11733031-11734146	Col	pkl-10;pkr2-2	OK	1.96455	9.5933	2.28783	6.70795	5e-05	9.36577e-05	yes
gene-AT5G06839	gene-AT5G06839	TGA10	NC_003076.8:2120471-2126457	Col	pkl-10;pkr2-2	OK	0.899855	4.39489	2.28806	7.3138	5e-05	9.36577e-05	yes
gene-AT5G21950	gene-AT5G21950	AT5G21950	NC_003076.8:7253848-7256156	Col	pkl-10;pkr2-2	OK	1.78368	8.71189	2.28813	8.65963	5e-05	9.36577e-05	yes
gene-AT1G73850	gene-AT1G73850	AT1G73850	NC_003070.9:27766940-27770841	Col	pkl-10;pkr2-2	OK	0.548943	2.6814	2.28826	6.88099	5e-05	9.36577e-05	yes
gene-AT3G27990	gene-AT3G27990	AT3G27990	NC_003074.8:10392570-10398235	Col	pkl-10;pkr2-2	OK	0.53869	2.63675	2.29123	4.62777	5e-05	9.36577e-05	yes
gene-AT3G15770	gene-AT3G15770	AT3G15770	NC_003074.8:5339991-5341339	Col	pkl-10;pkr2-2	OK	1.42424	6.97462	2.29192	5.48924	5e-05	9.36577e-05	yes
gene-AT4G30170	gene-AT4G30170	AT4G30170	NC_003075.7:14762818-14764636	Col	pkl-10;pkr2-2	OK	0.192103	0.94152	2.29311	2.97468	0.00435	0.00673247	yes
gene-AT2G46535	gene-AT2G46535	AT2G46535	NC_003071.7:19109512-19111837	Col	pkl-10;pkr2-2	OK	5.79	28.3901	2.29375	6.977	5e-05	9.36577e-05	yes
gene-AT1G72110	gene-AT1G72110	AT1G72110	NC_003070.9:27128994-27131469	Col	pkl-10;pkr2-2	OK	3.82313	18.7782	2.29623	15.979	5e-05	9.36577e-05	yes
gene-AT3G12143	gene-AT3G12143	AT3G12143	NC_003074.8:3872379-3873424	Col	pkl-10;pkr2-2	OK	3.00939	14.8128	2.2993	9.85568	5e-05	9.36577e-05	yes
gene-AT1G35115	gene-AT1G35115	AT1G35115	NC_003070.9:12842157-12845455	Col	pkl-10;pkr2-2	OK	0.237843	1.17412	2.3035	5.71401	5e-05	9.36577e-05	yes
gene-AT5G65210	gene-AT5G65210	TGA1	NC_003076.8:26057532-26061157	Col	pkl-10;pkr2-2	OK	0.419304	2.07923	2.30998	3.9015	5e-05	9.36577e-05	yes
gene-AT3G52920	gene-AT3G52920	AT3G52920	NC_003074.8:19624277-19626347	Col	pkl-10;pkr2-2	OK	14.0676	69.8524	2.31194	24.8113	5e-05	9.36577e-05	yes
gene-AT2G35130	gene-AT2G35130	AT2G35130	NC_003071.7:14807448-14810229	Col	pkl-10;pkr2-2	OK	0.118902	0.59097	2.31331	2.52912	0.0036	0.00562724	yes
gene-AT5G61420	gene-AT5G61420	MYB28	NC_003076.8:24689068-24691187	Col	pkl-10;pkr2-2	OK	2.19134	10.9016	2.31465	12.7566	5e-05	9.36577e-05	yes
gene-AT1G30974	gene-AT1G30974	AT1G30974	NC_003070.9:11046968-11047816	Col	pkl-10;pkr2-2	OK	10.1576	50.5982	2.31653	7.41187	5e-05	9.36577e-05	yes
gene-AT3G05630	gene-AT3G05630	PLDP2	NC_003074.8:1635193-1643253	Col	pkl-10;pkr2-2	OK	0.230877	1.15029	2.31681	3.39089	0.00075	0.00126557	yes
gene-AT1G78940	gene-AT1G78940	AT1G78940	NC_003070.9:29680781-29684180	Col	pkl-10;pkr2-2	OK	0.696108	3.47027	2.31767	8.24159	5e-05	9.36577e-05	yes
gene-AT1G19840	gene-AT1G19840	AT1G19840	NC_003070.9:6872274-6873358	Col	pkl-10;pkr2-2	OK	2.7895	13.9212	2.31921	10.2483	5e-05	9.36577e-05	yes
gene-AT1G12320	gene-AT1G12320	AT1G12320	NC_003070.9:4186623-4190342	Col	pkl-10;pkr2-2	OK	0.62683	3.12998	2.32001	4.04414	5e-05	9.36577e-05	yes
gene-AT2G17550	gene-AT2G17550	TRM26	NC_003071.7:7634125-7637832	Col	pkl-10;pkr2-2	OK	1.04699	5.23286	2.32135	11.0421	5e-05	9.36577e-05	yes
gene-AT2G41130	gene-AT2G41130	AT2G41130	NC_003071.7:17143156-17145283	Col	pkl-10;pkr2-2	OK	1.78075	8.93325	2.3267	10.4438	5e-05	9.36577e-05	yes
gene-AT3G55290	gene-AT3G55290	AT3G55290	NC_003074.8:20502442-20503868	Col	pkl-10;pkr2-2	OK	5.898	29.599	2.32725	15.6505	5e-05	9.36577e-05	yes
gene-AT5G01100	gene-AT5G01100	FRB1	NC_003076.8:34537-37999	Col	pkl-10;pkr2-2	OK	0.278653	1.39975	2.32863	5.40382	5e-05	9.36577e-05	yes
gene-AT4G22200	gene-AT4G22200	KT2/3	NC_003075.7:11746489-11750698	Col	pkl-10;pkr2-2	OK	1.72479	8.68093	2.33143	15.3626	5e-05	9.36577e-05	yes
gene-AT1G27210	gene-AT1G27210	AT1G27210	NC_003070.9:9455276-9458176	Col	pkl-10;pkr2-2	OK	0.744137	3.74668	2.33197	8.95271	5e-05	9.36577e-05	yes
gene-AT4G30410	gene-AT4G30410	AT4G30410	NC_003075.7:14870983-14872267	Col	pkl-10;pkr2-2	OK	1.26009	6.35917	2.33531	6.90967	5e-05	9.36577e-05	yes
gene-AT4G34220	gene-AT4G34220	AT4G34220	NC_003075.7:16381472-16384468	Col	pkl-10;pkr2-2	OK	1.27316	6.43369	2.33723	12.6949	5e-05	9.36577e-05	yes
gene-AT3G50270	gene-AT3G50270	AT3G50270	NC_003074.8:18635757-18637468	Col	pkl-10;pkr2-2	OK	1.90975	9.65209	2.33746	11.3534	5e-05	9.36577e-05	yes
gene-AT3G44450	gene-AT3G44450	AT3G44450	NC_003074.8:16073764-16074929	Col	pkl-10;pkr2-2	OK	1.17837	5.95681	2.33775	7.07689	5e-05	9.36577e-05	yes
gene-AT4G03230	gene-AT4G03230	AT4G03230	NC_003075.7:1417471-1424772	Col	pkl-10;pkr2-2	OK	0.16765	0.847744	2.33818	2.39488	0.00065	0.00110335	yes
gene-AT1G29140	gene-AT1G29140	AT1G29140	NC_003070.9:10178901-10180225	Col	pkl-10;pkr2-2	OK	0.169691	0.858558	2.33901	2.5915	0.00445	0.00687739	yes
gene-AT3G61010	gene-AT3G61010	AT3G61010	NC_003074.8:22570957-22575310	Col	pkl-10;pkr2-2	OK	0.122024	0.617551	2.3394	2.40099	0.0021	0.00337449	yes
gene-AT2G42760	gene-AT2G42760	AT2G42760	NC_003071.7:17795816-17797413	Col	pkl-10;pkr2-2	OK	1.36893	6.96017	2.34608	9.37261	5e-05	9.36577e-05	yes
gene-AT2G18380	gene-AT2G18380	GATA20	NC_003071.7:7982555-7984126	Col	pkl-10;pkr2-2	OK	0.508582	2.58741	2.34696	4.00956	5e-05	9.36577e-05	yes
gene-AT3G55700	gene-AT3G55700	AT3G55700	NC_003074.8:20671114-20673430	Col	pkl-10;pkr2-2	OK	0.237235	1.20821	2.34848	3.89953	0.0004	0.000694892	yes
gene-AT3G28160	gene-AT3G28160	AT3G28160	NC_003074.8:10494655-10496791	Col	pkl-10;pkr2-2	OK	4.70667	23.9923	2.34979	20.558	5e-05	9.36577e-05	yes
gene-AT2G05632	gene-AT2G05632	AT2G05632	NC_003071.7:2087144-2088183	Col	pkl-10;pkr2-2	OK	0.300837	1.53436	2.35059	3.02736	0.0025	0.00398205	yes
gene-AT2G22730	gene-AT2G22730	AT2G22730	NC_003071.7:9660857-9667038	Col	pkl-10;pkr2-2	OK	0.114708	0.585315	2.35124	1.47151	0.00315	0.00496083	yes
gene-AT4G05380	gene-AT4G05380	AT4G05380	NC_003075.7:2736108-2738255	Col	pkl-10;pkr2-2	OK	0.241092	1.23066	2.35178	3.66953	0.0004	0.000694892	yes
gene-AT1G29357	gene-AT1G29357	AT1G29357	NC_003070.9:10273930-10275765	Col	pkl-10;pkr2-2	OK	0.549589	2.80708	2.35265	4.33069	5e-05	9.36577e-05	yes
gene-AT4G36160	gene-AT4G36160	NAC076	NC_003075.7:17110644-17119834	Col	pkl-10;pkr2-2	OK	0.216033	1.10674	2.35699	2.38341	0.0011	0.00182248	yes
gene-AT3G10040	gene-AT3G10040	AT3G10040	NC_003074.8:3096344-3098417	Col	pkl-10;pkr2-2	OK	1.62141	8.35087	2.36468	11.8766	5e-05	9.36577e-05	yes
gene-AT5G18130	gene-AT5G18130	AT5G18130	NC_003076.8:5995322-5997498	Col	pkl-10;pkr2-2	OK	3.95228	20.3961	2.36754	15.2189	5e-05	9.36577e-05	yes
gene-AT2G03760	gene-AT2G03760	SOT12	NC_003071.7:1149294-1150663	Col	pkl-10;pkr2-2	OK	0.627948	3.24139	2.36789	5.76961	5e-05	9.36577e-05	yes
gene-AT1G65620	gene-AT1G65620	AS2	NC_003070.9:24398142-24400989	Col	pkl-10;pkr2-2	OK	0.361086	1.86692	2.37025	3.10212	0.001	0.0016658	yes
gene-AT2G35150	gene-AT2G35150	EXL7	NC_003071.7:14817046-14818211	Col	pkl-10;pkr2-2	OK	0.689936	3.56812	2.37063	5.49633	5e-05	9.36577e-05	yes
gene-AT5G11930	gene-AT5G11930	AT5G11930	NC_003076.8:3844939-3845711	Col	pkl-10;pkr2-2	OK	2.93289	15.2015	2.37382	8.45096	5e-05	9.36577e-05	yes
gene-AT3G61850	gene-AT3G61850	DAG1	NC_003074.8:22895267-22897732	Col	pkl-10;pkr2-2	OK	0.367347	1.90802	2.37686	4.16494	5e-05	9.36577e-05	yes
gene-AT3G50890	gene-AT3G50890	HB28	NC_003074.8:18916013-18917386	Col	pkl-10;pkr2-2	OK	1.88119	9.77772	2.37785	9.64361	5e-05	9.36577e-05	yes
gene-AT5G41550	gene-AT5G41550	AT5G41550	NC_003076.8:16617231-16620824	Col	pkl-10;pkr2-2	OK	0.0977368	0.509073	2.3809	3.45286	0.00085	0.00142506	yes
gene-AT1G58180	gene-AT1G58180	BCA6	NC_003070.9:21537576-21540038	Col	pkl-10;pkr2-2	OK	0.578569	3.01449	2.38135	4.00459	5e-05	9.36577e-05	yes
gene-AT1G57590	gene-AT1G57590	AT1G57590	NC_003070.9:21327359-21329944	Col	pkl-10;pkr2-2	OK	0.300279	1.56557	2.38231	4.49939	5e-05	9.36577e-05	yes
gene-AT1G34844	gene-AT1G34844	AT1G34844	NC_003070.9:12751155-12752905	Col	pkl-10;pkr2-2	OK	0.370526	1.93194	2.3824	3.46673	5e-05	9.36577e-05	yes
gene-AT4G23050	gene-AT4G23050	AT4G23050	NC_003075.7:12079858-12084362	Col	pkl-10;pkr2-2	OK	0.322967	1.68528	2.38353	5.95087	5e-05	9.36577e-05	yes
gene-AT4G38880	gene-AT4G38880	ASE3	NC_003075.7:18134115-18135714	Col	pkl-10;pkr2-2	OK	0.138384	0.722102	2.38353	3.00072	0.00315	0.00496083	yes
gene-AT1G63230	gene-AT1G63230	AT1G63230	NC_003070.9:23450559-23452372	Col	pkl-10;pkr2-2	OK	0.306803	1.60569	2.38781	4.59122	5e-05	9.36577e-05	yes
gene-AT1G78950	gene-AT1G78950	BAS	NC_003070.9:29684235-29688800	Col	pkl-10;pkr2-2	OK	0.898864	4.70491	2.38799	10.0238	5e-05	9.36577e-05	yes
gene-AT4G28680	gene-AT4G28680	TYRDC	NC_003075.7:14155063-14158869	Col	pkl-10;pkr2-2	OK	0.281543	1.47409	2.38839	3.94393	5e-05	9.36577e-05	yes
gene-AT1G35516	gene-AT1G35516	AT1G35516	NC_003070.9:13077889-13080265	Col	pkl-10;pkr2-2	OK	1.75067	9.1763	2.39	7.25487	5e-05	9.36577e-05	yes
gene-AT1G17360	gene-AT1G17360	AT1G17360	NC_003070.9:5946447-5955143	Col	pkl-10;pkr2-2	OK	0.726559	3.81403	2.39216	3.09921	5e-05	9.36577e-05	yes
gene-AT4G24900	gene-AT4G24900	TTL	NC_003075.7:12814805-12817622	Col	pkl-10;pkr2-2	OK	0.236266	1.24239	2.39464	3.62394	0.00065	0.00110335	yes
gene-AT1G66465	gene-AT1G66465	AT1G66465	NC_003070.9:24788867-24792163	Col	pkl-10;pkr2-2	OK	0.589258	3.09909	2.39487	2.00078	0.01665	0.0239753	yes
gene-AT2G30300	gene-AT2G30300	AT2G30300	NC_003071.7:12919400-12921431	Col	pkl-10;pkr2-2	OK	0.288792	1.5201	2.39606	4.49125	5e-05	9.36577e-05	yes
gene-AT5G66558	gene-AT5G66558	AT5G66558	NC_003076.8:26563963-26566853	Col	pkl-10;pkr2-2	OK	0.240896	1.26861	2.39677	2.81112	0.00175	0.00283827	yes
gene-AT5G64905	gene-AT5G64905	PROPEP3	NC_003076.8:25939561-25940080	Col	pkl-10;pkr2-2	OK	1.74563	9.19381	2.39691	4.46551	5e-05	9.36577e-05	yes
gene-AT3G13400	gene-AT3G13400	sks13	NC_003074.8:4354922-4357482	Col	pkl-10;pkr2-2	OK	0.710128	3.74475	2.39872	7.68959	5e-05	9.36577e-05	yes
gene-AT5G19230	gene-AT5G19230	AT5G19230	NC_003076.8:6467192-6468848	Col	pkl-10;pkr2-2	OK	0.382719	2.01912	2.39936	3.7556	0.0002	0.000357639	yes
gene-AT1G52190	gene-AT1G52190	AT1G52190	NC_003070.9:19434479-19439031	Col	pkl-10;pkr2-2	OK	13.8061	72.9138	2.40089	38.7069	5e-05	9.36577e-05	yes
gene-AT5G66080	gene-AT5G66080	AT5G66080	NC_003076.8:26423243-26425448	Col	pkl-10;pkr2-2	OK	0.429054	2.26856	2.40255	3.75556	0.0001	0.000183451	yes
gene-AT2G46590	gene-AT2G46590	DAG2	NC_003071.7:19132924-19135383	Col	pkl-10;pkr2-2	OK	1.60178	8.47131	2.40291	10.6371	5e-05	9.36577e-05	yes
gene-AT2G42380	gene-AT2G42380	BZIP34	NC_003071.7:17646856-17649062	Col	pkl-10;pkr2-2	OK	0.288283	1.52529	2.40353	3.96853	0.0001	0.000183451	yes
gene-AT2G45930	gene-AT2G45930	AT2G45930	NC_003071.7:18901391-18902914	Col	pkl-10;pkr2-2	OK	0.392878	2.07895	2.4037	4.693	5e-05	9.36577e-05	yes
gene-AT1G66400	gene-AT1G66400	CML23	NC_003070.9:24770418-24771393	Col	pkl-10;pkr2-2	OK	0.720342	3.81475	2.40484	4.95696	5e-05	9.36577e-05	yes
gene-AT2G29490	gene-AT2G29490	GSTU1	NC_003071.7:12631340-12632538	Col	pkl-10;pkr2-2	OK	0.223023	1.18337	2.40764	3.19774	0.00315	0.00496083	yes
gene-AT1G69780	gene-AT1G69780	ATHB13	NC_003070.9:26258787-26260781	Col	pkl-10;pkr2-2	OK	5.8676	31.1455	2.40818	19.8205	5e-05	9.36577e-05	yes
gene-AT1G65490	gene-AT1G65490	AT1G65490	NC_003070.9:24354645-24355490	Col	pkl-10;pkr2-2	OK	3.03048	16.1065	2.41002	5.04965	5e-05	9.36577e-05	yes
gene-AT5G42760	gene-AT5G42760	AT5G42760	NC_003076.8:17148807-17151681	Col	pkl-10;pkr2-2	OK	1.51553	8.08097	2.4147	7.42203	5e-05	9.36577e-05	yes
gene-AT3G53980	gene-AT3G53980	AT3G53980	NC_003074.8:19987561-19988463	Col	pkl-10;pkr2-2	OK	4.04431	21.5791	2.41567	9.69938	5e-05	9.36577e-05	yes
gene-AT1G65500	gene-AT1G65500	AT1G65500	NC_003070.9:24357748-24358732	Col	pkl-10;pkr2-2	OK	1.07048	5.71272	2.41592	5.04957	5e-05	9.36577e-05	yes
gene-AT5G58350	gene-AT5G58350	WNK4	NC_003076.8:23582494-23587801	Col	pkl-10;pkr2-2	OK	1.19466	6.37623	2.41611	9.13966	5e-05	9.36577e-05	yes
gene-AT2G38250	gene-AT2G38250	AT2G38250	NC_003071.7:16018209-16020156	Col	pkl-10;pkr2-2	OK	0.502549	2.68228	2.41612	5.99431	5e-05	9.36577e-05	yes
gene-AT4G16640	gene-AT4G16640	AT4G16640	NC_003075.7:9367146-9368852	Col	pkl-10;pkr2-2	OK	0.481813	2.57376	2.41733	5.93908	5e-05	9.36577e-05	yes
gene-AT4G14365	gene-AT4G14365	XBAT34	NC_003075.7:8271269-8273903	Col	pkl-10;pkr2-2	OK	0.187418	1.00185	2.41833	3.79616	0.0005	0.0008596	yes
gene-AT5G60142	gene-AT5G60142	AT5G60142	NC_003076.8:24215946-24217749	Col	pkl-10;pkr2-2	OK	0.556644	2.98364	2.42225	5.16724	5e-05	9.36577e-05	yes
gene-AT3G19690	gene-AT3G19690	AT3G19690	NC_003074.8:6840280-6842856	Col	pkl-10;pkr2-2	OK	0.877723	4.71105	2.42421	3.67354	0.00045	0.000778265	yes
gene-AT4G36240	gene-AT4G36240	GATA7	NC_003075.7:17147139-17148496	Col	pkl-10;pkr2-2	OK	1.04109	5.59725	2.42662	7.21637	5e-05	9.36577e-05	yes
gene-AT3G55420	gene-AT3G55420	AT3G55420	NC_003074.8:20547660-20548879	Col	pkl-10;pkr2-2	OK	1.86924	10.0602	2.42814	9.59928	5e-05	9.36577e-05	yes
gene-AT3G18000	gene-AT3G18000	XPL1	NC_003074.8:6154362-6157552	Col	pkl-10;pkr2-2	OK	5.88214	31.692	2.42971	22.4397	5e-05	9.36577e-05	yes
gene-AT5G13880	gene-AT5G13880	AT5G13880	NC_003076.8:4477241-4478306	Col	pkl-10;pkr2-2	OK	0.714061	3.85185	2.43143	4.64269	5e-05	9.36577e-05	yes
gene-AT1G04540	gene-AT1G04540	AT1G04540	NC_003070.9:1236753-1239199	Col	pkl-10;pkr2-2	OK	0.572671	3.08919	2.43145	8.15632	5e-05	9.36577e-05	yes
gene-AT5G35450	gene-AT5G35450	AT5G35450	NC_003076.8:13666523-13671200	Col	pkl-10;pkr2-2	OK	0.701122	3.78258	2.43163	11.3826	5e-05	9.36577e-05	yes
gene-AT1G31580	gene-AT1G31580	ECS1	NC_003070.9:11310996-11311989	Col	pkl-10;pkr2-2	OK	1.54002	8.32122	2.43384	6.863	5e-05	9.36577e-05	yes
gene-AT4G03140	gene-AT4G03140	AT4G03140	NC_003075.7:1392120-1394583	Col	pkl-10;pkr2-2	OK	0.30834	1.66665	2.43435	3.34167	0.0011	0.00182248	yes
gene-AT4G33040	gene-AT4G33040	AT4G33040	NC_003075.7:15940227-15941493	Col	pkl-10;pkr2-2	OK	5.17219	27.9604	2.43454	16.5104	5e-05	9.36577e-05	yes
gene-AT1G37150	gene-AT1G37150	HCS2	NC_003070.9:14174797-14178034	Col	pkl-10;pkr2-2	OK	0.519851	2.82377	2.44145	3.9165	5e-05	9.36577e-05	yes
gene-AT1G54000	gene-AT1G54000	GLL22	NC_003070.9:20154153-20156520	Col	pkl-10;pkr2-2	OK	0.238828	1.29856	2.44287	4.43165	0.00025	0.000442656	yes
gene-AT1G65510	gene-AT1G65510	AT1G65510	NC_003070.9:24359327-24360081	Col	pkl-10;pkr2-2	OK	0.860096	4.68376	2.4451	2.79183	0.002	0.00322136	yes
gene-AT3G16240	gene-AT3G16240	DELTA-TIP	NC_003074.8:5505359-5508414	Col	pkl-10;pkr2-2	OK	17.5692	95.8178	2.44725	22.9017	5e-05	9.36577e-05	yes
gene-AT2G36307	gene-AT2G36307	ZPR4	NC_003071.7:15218039-15219415	Col	pkl-10;pkr2-2	OK	3.79462	20.706	2.44802	9.28708	5e-05	9.36577e-05	yes
gene-AT3G13277	gene-AT3G13277	AT3G13277	NC_003074.8:4290081-4291595	Col	pkl-10;pkr2-2	OK	0.113803	0.621214	2.44856	2.36271	0.0138	0.0200869	yes
gene-AT2G36080	gene-AT2G36080	ABS2	NC_003071.7:15148258-15151634	Col	pkl-10;pkr2-2	OK	2.55088	13.9293	2.44906	11.4937	5e-05	9.36577e-05	yes
gene-AT5G01380	gene-AT5G01380	AT5G01380	NC_003076.8:155609-157601	Col	pkl-10;pkr2-2	OK	0.771318	4.21255	2.4493	6.47599	5e-05	9.36577e-05	yes
gene-AT5G43690	gene-AT5G43690	AT5G43690	NC_003076.8:17546111-17547485	Col	pkl-10;pkr2-2	OK	0.0836512	0.457116	2.4501	2.0889	0.01215	0.0178254	yes
gene-AT4G24660	gene-AT4G24660	HB22	NC_003075.7:12722394-12725835	Col	pkl-10;pkr2-2	OK	0.750341	4.10223	2.45079	5.49843	5e-05	9.36577e-05	yes
gene-AT1G02790	gene-AT1G02790	PGA4	NC_003070.9:610362-612324	Col	pkl-10;pkr2-2	OK	0.275245	1.50973	2.4555	4.22889	5e-05	9.36577e-05	yes
gene-AT5G06730	gene-AT5G06730	AT5G06730	NC_003076.8:2079924-2081685	Col	pkl-10;pkr2-2	OK	0.747715	4.10226	2.45586	6.73504	5e-05	9.36577e-05	yes
gene-AT2G46870	gene-AT2G46870	NGA1	NC_003071.7:19260905-19262533	Col	pkl-10;pkr2-2	OK	1.52171	8.35717	2.45732	10.6073	5e-05	9.36577e-05	yes
gene-AT4G21970	gene-AT4G21970	AT4G21970	NC_003075.7:11653233-11654462	Col	pkl-10;pkr2-2	OK	0.164326	0.902677	2.45765	2.36198	0.0138	0.0200869	yes
gene-AT5G35926	gene-AT5G35926	AT5G35926	NC_003076.8:14062675-14066323	Col	pkl-10;pkr2-2	OK	0.403492	2.21788	2.45857	5.75785	5e-05	9.36577e-05	yes
gene-AT3G12145	gene-AT3G12145	FLR1	NC_003074.8:3874486-3876302	Col	pkl-10;pkr2-2	OK	60.428	332.163	2.4586	62.9249	5e-05	9.36577e-05	yes
gene-AT5G37020	gene-AT5G37020	ARF8	NC_003076.8:14629452-14634454	Col	pkl-10;pkr2-2	OK	2.23027	12.2665	2.45944	19.0678	5e-05	9.36577e-05	yes
gene-AT2G46830	gene-AT2G46830	CCA1	NC_003071.7:19245590-19248915	Col	pkl-10;pkr2-2	OK	1.97752	10.8983	2.46234	10.4023	5e-05	9.36577e-05	yes
gene-AT1G76830	gene-AT1G76830	AT1G76830	NC_003070.9:28844643-28845905	Col	pkl-10;pkr2-2	OK	2.54006	14.0018	2.46268	11.6965	5e-05	9.36577e-05	yes
gene-AT2G46790	gene-AT2G46790	PRR9	NC_003071.7:19232606-19235179	Col	pkl-10;pkr2-2	OK	1.27438	7.03787	2.46535	9.50964	5e-05	9.36577e-05	yes
gene-AT5G16350	gene-AT5G16350	AT5G16350	NC_003076.8:5352571-5356353	Col	pkl-10;pkr2-2	OK	1.32234	7.31474	2.46771	6.92542	5e-05	9.36577e-05	yes
gene-AT3G05900	gene-AT3G05900	AT3G05900	NC_003074.8:1760904-1764212	Col	pkl-10;pkr2-2	OK	2.36941	13.109	2.46796	15.3608	5e-05	9.36577e-05	yes
gene-AT3G03820	gene-AT3G03820	SAUR29	NC_003074.8:976714-977474	Col	pkl-10;pkr2-2	OK	0.651148	3.60779	2.47006	4.1546	0.00035	0.000611443	yes
gene-AT1G12180	gene-AT1G12180	AT1G12180	NC_003070.9:4130395-4131168	Col	pkl-10;pkr2-2	OK	56.4155	312.921	2.47164	34.7028	5e-05	9.36577e-05	yes
gene-AT2G11880	gene-AT2G11880	AT2G11880	NC_003071.7:4799789-4802422	Col	pkl-10;pkr2-2	OK	0.209839	1.16719	2.47569	5.05579	5e-05	9.36577e-05	yes
gene-AT2G36590	gene-AT2G36590	ProT3	NC_003071.7:15339121-15345673	Col	pkl-10;pkr2-2	OK	0.336074	1.87019	2.47633	2.60182	0.004	0.0062203	yes
gene-AT5G64110	gene-AT5G64110	AT5G64110	NC_003076.8:25654073-25656067	Col	pkl-10;pkr2-2	OK	0.158471	0.882426	2.47725	3.1792	0.00275	0.00435896	yes
gene-AT1G62380	gene-AT1G62380	ACO2	NC_003070.9:23082035-23084253	Col	pkl-10;pkr2-2	OK	48.5895	271.146	2.48036	56.4216	5e-05	9.36577e-05	yes
gene-AT3G61880	gene-AT3G61880	CYP78A9	NC_003074.8:22905866-22907958	Col	pkl-10;pkr2-2	OK	0.981106	5.47754	2.48105	9.29097	5e-05	9.36577e-05	yes
gene-AT5G62150	gene-AT5G62150	AT5G62150	NC_003076.8:24958124-24958813	Col	pkl-10;pkr2-2	OK	0.636499	3.56306	2.48489	4.53301	0.0002	0.000357639	yes
gene-AT5G60650	gene-AT5G60650	AT5G60650	NC_003076.8:24374178-24374798	Col	pkl-10;pkr2-2	OK	1.3707	7.68368	2.48689	6.66303	5e-05	9.36577e-05	yes
gene-AT1G29720	gene-AT1G29720	AT1G29720	NC_003070.9:10393658-10399873	Col	pkl-10;pkr2-2	OK	0.235961	1.32385	2.48812	6.3778	5e-05	9.36577e-05	yes
gene-AT1G08955	gene-AT1G08955	AT1G08955	NC_003070.9:7765703-7766679	Col	pkl-10;pkr2-2	OK	0.934075	5.24082	2.48818	5.96732	5e-05	9.36577e-05	yes
gene-AT1G20470	gene-AT1G20470	AT1G20470	NC_003070.9:7094007-7097147	Col	pkl-10;pkr2-2	OK	0.819071	4.59695	2.48861	2.72505	0.00885	0.0132161	yes
gene-AT2G01890	gene-AT2G01890	PAP8	NC_003071.7:396755-399338	Col	pkl-10;pkr2-2	OK	1.47781	8.29601	2.48895	9.22052	5e-05	9.36577e-05	yes
gene-AT3G21530	gene-AT3G21530	AT3G21530	NC_003074.8:7581958-7585856	Col	pkl-10;pkr2-2	OK	0.10359	0.581536	2.48898	1.79209	0.0105	0.0155289	yes
gene-AT3G21720	gene-AT3G21720	ICL	NC_003074.8:7652486-7656053	Col	pkl-10;pkr2-2	OK	0.643302	3.61949	2.49222	8.40377	5e-05	9.36577e-05	yes
gene-AT3G28040	gene-AT3G28040	AT3G28040	NC_003074.8:10434923-10438484	Col	pkl-10;pkr2-2	OK	1.15568	6.50793	2.49345	14.4233	5e-05	9.36577e-05	yes
gene-AT1G72210	gene-AT1G72210	AT1G72210	NC_003070.9:27179457-27182456	Col	pkl-10;pkr2-2	OK	0.823688	4.65736	2.49934	8.19224	5e-05	9.36577e-05	yes
gene-AT3G13950	gene-AT3G13950	AT3G13950	NC_003074.8:4603884-4605513	Col	pkl-10;pkr2-2	OK	0.70595	4.00012	2.50241	6.05532	5e-05	9.36577e-05	yes
gene-AT1G51538	gene-AT1G51538	AT1G51538	NC_003070.9:19113084-19115393	Col	pkl-10;pkr2-2	OK	0.132941	0.753367	2.50257	3.58868	0.00045	0.000778265	yes
gene-AT1G77145	gene-AT1G77145	AT1G77145	NC_003070.9:28989837-28991454	Col	pkl-10;pkr2-2	OK	0.365859	2.07577	2.50429	4.24966	5e-05	9.36577e-05	yes
gene-AT5G26340	gene-AT5G26340	MSS1	NC_003076.8:9243397-9247540	Col	pkl-10;pkr2-2	OK	2.59428	14.7193	2.50431	18.4722	5e-05	9.36577e-05	yes
gene-AT2G32530	gene-AT2G32530	CSLB03	NC_003071.7:13809018-13813572	Col	pkl-10;pkr2-2	OK	1.16045	6.5907	2.50574	12.2232	5e-05	9.36577e-05	yes
gene-AT2G01950	gene-AT2G01950	BRL2	NC_003071.7:440623-444324	Col	pkl-10;pkr2-2	OK	0.318769	1.81252	2.50741	7.86895	5e-05	9.36577e-05	yes
gene-AT1G33170	gene-AT1G33170	AT1G33170	NC_003070.9:12026935-12030539	Col	pkl-10;pkr2-2	OK	2.13048	12.1234	2.50854	15.9564	5e-05	9.36577e-05	yes
gene-AT1G03457	gene-AT1G03457	AT1G03457	NC_003070.9:860760-864372	Col	pkl-10;pkr2-2	OK	0.417959	2.37958	2.50927	5.41238	5e-05	9.36577e-05	yes
gene-AT2G30230	gene-AT2G30230	AT2G30230	NC_003071.7:12897053-12898172	Col	pkl-10;pkr2-2	OK	1.3326	7.58857	2.50958	8.03632	5e-05	9.36577e-05	yes
gene-AT3G59845	gene-AT3G59845	AT3G59845	NC_003074.8:22106242-22107939	Col	pkl-10;pkr2-2	OK	16.6863	95.0686	2.51031	31.1583	5e-05	9.36577e-05	yes
gene-AT3G50480	gene-AT3G50480	HR4	NC_003074.8:18733020-18734420	Col	pkl-10;pkr2-2	OK	0.475319	2.71188	2.51232	3.96886	5e-05	9.36577e-05	yes
gene-AT4G14770	gene-AT4G14770	TCX2	NC_003075.7:8474775-8484976	Col	pkl-10;pkr2-2	OK	0.247222	1.41067	2.5125	3.28355	0.0003	0.00052773	yes
gene-AT1G07135	gene-AT1G07135	AT1G07135	NC_003070.9:2189876-2190784	Col	pkl-10;pkr2-2	OK	1.72185	9.82635	2.51269	7.7684	5e-05	9.36577e-05	yes
gene-AT1G43160	gene-AT1G43160	RAP2.6	NC_003070.9:16263804-16264945	Col	pkl-10;pkr2-2	OK	0.281073	1.60673	2.51511	3.6331	0.00475	0.00731682	yes
gene-AT1G64640	gene-AT1G64640	ENODL8	NC_003070.9:24019472-24023424	Col	pkl-10;pkr2-2	OK	2.93461	16.7883	2.51622	6.95711	5e-05	9.36577e-05	yes
gene-AT1G79270	gene-AT1G79270	ECT8	NC_003070.9:29815469-29833016	Col	pkl-10;pkr2-2	OK	0.867199	4.96591	2.51762	5.54479	5e-05	9.36577e-05	yes
gene-AT1G09995	gene-AT1G09995	AT1G09995	NC_003070.9:3262221-3263642	Col	pkl-10;pkr2-2	OK	0.745342	4.27382	2.51955	3.38092	5e-05	9.36577e-05	yes
gene-AT2G44260	gene-AT2G44260	AT2G44260	NC_003071.7:18295757-18297867	Col	pkl-10;pkr2-2	OK	0.702421	4.02793	2.51963	5.84883	5e-05	9.36577e-05	yes
gene-AT3G29075	gene-AT3G29075	AT3G29075	NC_003074.8:11051206-11052756	Col	pkl-10;pkr2-2	OK	4.03135	23.123	2.51999	16.539	5e-05	9.36577e-05	yes
gene-AT5G27350	gene-AT5G27350	SFP1	NC_003076.8:9648507-9654426	Col	pkl-10;pkr2-2	OK	1.37832	7.91665	2.52197	11.9698	5e-05	9.36577e-05	yes
gene-AT1G74890	gene-AT1G74890	ARR15	NC_003070.9:28131446-28133025	Col	pkl-10;pkr2-2	OK	1.15356	6.65122	2.52753	7.29358	5e-05	9.36577e-05	yes
gene-AT1G70140	gene-AT1G70140	FH8	NC_003070.9:26412499-26415258	Col	pkl-10;pkr2-2	OK	1.23053	7.10103	2.52875	12.9611	5e-05	9.36577e-05	yes
gene-AT2G43375	gene-AT2G43375	AT2G43375	NC_003071.7:18017115-18018691	Col	pkl-10;pkr2-2	OK	0.234158	1.35667	2.53452	4.17486	0.0005	0.0008596	yes
gene-AT3G24890	gene-AT3G24890	VAMP728	NC_003074.8:9097390-9101991	Col	pkl-10;pkr2-2	OK	0.870168	5.04492	2.53546	4.44412	5e-05	9.36577e-05	yes
gene-AT2G21770	gene-AT2G21770	CESA9	NC_003071.7:9284390-9289744	Col	pkl-10;pkr2-2	OK	0.791922	4.59668	2.53716	12.9229	5e-05	9.36577e-05	yes
gene-AT1G66600	gene-AT1G66600	ABO3	NC_003070.9:24848319-24849543	Col	pkl-10;pkr2-2	OK	0.201779	1.17199	2.53811	2.50695	0.0157	0.0226773	yes
gene-AT3G11440	gene-AT3G11440	MYB65	NC_003074.8:3602035-3608092	Col	pkl-10;pkr2-2	OK	0.210627	1.22612	2.54133	3.30501	5e-05	9.36577e-05	yes
gene-AT3G07120	gene-AT3G07120	AT3G07120	NC_003074.8:2254433-2258204	Col	pkl-10;pkr2-2	OK	0.142761	0.83268	2.54416	2.52042	0.0204	0.028995	yes
gene-AT5G06070	gene-AT5G06070	RBE	NC_003076.8:1828149-1829186	Col	pkl-10;pkr2-2	OK	1.1542	6.74534	2.54699	7.14822	5e-05	9.36577e-05	yes
gene-AT5G11410	gene-AT5G11410	AT5G11410	NC_003076.8:3638190-3639965	Col	pkl-10;pkr2-2	OK	0.245484	1.44056	2.55292	3.65278	0.0007	0.00118411	yes
gene-AT1G29440	gene-AT1G29440	SAUR63	NC_003070.9:10303889-10306595	Col	pkl-10;pkr2-2	OK	1.21503	7.13054	2.55302	2.4217	0.0037	0.00577433	yes
gene-AT1G61563	gene-AT1G61563	RALFL8	NC_003070.9:22714920-22717610	Col	pkl-10;pkr2-2	OK	2.09953	12.3377	2.55493	5.45834	5e-05	9.36577e-05	yes
gene-AT1G07150	gene-AT1G07150	MAPKKK13	NC_003070.9:2193940-2195996	Col	pkl-10;pkr2-2	OK	0.513912	3.0202	2.55505	6.22505	5e-05	9.36577e-05	yes
gene-AT5G41140	gene-AT5G41140	AT5G41140	NC_003076.8:16468326-16478436	Col	pkl-10;pkr2-2	OK	0.821978	4.84695	2.55991	8.45295	5e-05	9.36577e-05	yes
gene-AT5G18080	gene-AT5G18080	SAUR24	NC_003076.8:5983682-5984308	Col	pkl-10;pkr2-2	OK	1.01374	5.98688	2.56212	4.22769	0.0001	0.000183451	yes
gene-AT4G10310	gene-AT4G10310	HKT1	NC_003075.7:6391853-6395922	Col	pkl-10;pkr2-2	OK	0.151791	0.897657	2.56408	3.42778	0.0017	0.00276045	yes
gene-AT5G02620	gene-AT5G02620	ANK1	NC_003076.8:589198-593194	Col	pkl-10;pkr2-2	OK	0.995883	5.90619	2.56818	9.62912	5e-05	9.36577e-05	yes
gene-AT2G01910	gene-AT2G01910	ATMAP65-6	NC_003071.7:416020-420661	Col	pkl-10;pkr2-2	OK	5.39803	32.0212	2.56852	24.3814	5e-05	9.36577e-05	yes
gene-AT3G26960	gene-AT3G26960	AT3G26960	NC_003074.8:9944465-9948084	Col	pkl-10;pkr2-2	OK	0.663563	3.95054	2.57374	3.48304	0.0002	0.000357639	yes
gene-AT1G11170	gene-AT1G11170	AT1G11170	NC_003070.9:3740663-3744675	Col	pkl-10;pkr2-2	OK	0.681209	4.05739	2.57438	6.87015	5e-05	9.36577e-05	yes
gene-AT5G10100	gene-AT5G10100	TPPI	NC_003076.8:3157693-3161708	Col	pkl-10;pkr2-2	OK	0.251495	1.49844	2.57486	3.50644	0.00055	0.000940835	yes
gene-AT1G76680	gene-AT1G76680	OPR1	NC_003070.9:28776625-28783257	Col	pkl-10;pkr2-2	OK	4.05517	24.1834	2.57618	6.49513	5e-05	9.36577e-05	yes
gene-AT2G14090	gene-AT2G14090	AT2G14090	NC_003071.7:5925118-5931809	Col	pkl-10;pkr2-2	OK	0.306051	1.82563	2.57655	3.74667	0.0032	0.00503379	yes
gene-AT3G18710	gene-AT3G18710	PUB29	NC_003074.8:6434081-6436046	Col	pkl-10;pkr2-2	OK	1.77459	10.5902	2.57717	13.3163	5e-05	9.36577e-05	yes
gene-AT5G55730	gene-AT5G55730	FLA1	NC_003076.8:22558043-22560541	Col	pkl-10;pkr2-2	OK	7.15652	42.7136	2.57736	19.8355	5e-05	9.36577e-05	yes
gene-AT5G25890	gene-AT5G25890	IAA28	NC_003076.8:9033203-9035140	Col	pkl-10;pkr2-2	OK	1.42437	8.50953	2.57875	9.6963	5e-05	9.36577e-05	yes
gene-AT1G09970	gene-AT1G09970	LRR XI-23	NC_003070.9:3252097-3255782	Col	pkl-10;pkr2-2	OK	2.86723	17.1446	2.58003	23.5772	5e-05	9.36577e-05	yes
gene-AT3G61890	gene-AT3G61890	HB-12	NC_003074.8:22914153-22915393	Col	pkl-10;pkr2-2	OK	1.69091	10.1475	2.58525	8.88677	5e-05	9.36577e-05	yes
gene-AT5G12300	gene-AT5G12300	AT5G12300	NC_003076.8:3978280-3980021	Col	pkl-10;pkr2-2	OK	0.236233	1.41919	2.58678	4.72288	5e-05	9.36577e-05	yes
gene-AT5G20230	gene-AT5G20230	BCB	NC_003076.8:6826364-6827748	Col	pkl-10;pkr2-2	OK	2.67365	16.0728	2.58774	12.1635	5e-05	9.36577e-05	yes
gene-AT4G00880	gene-AT4G00880	AT4G00880	NC_003075.7:366372-367274	Col	pkl-10;pkr2-2	OK	1.15595	6.95161	2.58826	4.64079	5e-05	9.36577e-05	yes
gene-AT3G59220	gene-AT3G59220	PRN	NC_003074.8:21893811-21895789	Col	pkl-10;pkr2-2	OK	2.42822	14.6037	2.58836	13.6957	5e-05	9.36577e-05	yes
gene-AT3G02030	gene-AT3G02030	AT3G02030	NC_003074.8:344907-350010	Col	pkl-10;pkr2-2	OK	0.109415	0.658057	2.5884	2.44199	0.0024	0.00383049	yes
gene-AT1G29430	gene-AT1G29430	AT1G29430	NC_003070.9:10302584-10303418	Col	pkl-10;pkr2-2	OK	0.47325	2.84751	2.58903	4.53395	0.0001	0.000183451	yes
gene-AT4G18260	gene-AT4G18260	AT4G18260	NC_003075.7:10095657-10097337	Col	pkl-10;pkr2-2	OK	0.684451	4.11979	2.58955	5.58786	5e-05	9.36577e-05	yes
gene-AT1G62870	gene-AT1G62870	AT1G62870	NC_003070.9:23283911-23286797	Col	pkl-10;pkr2-2	OK	1.70193	10.2545	2.59102	16.555	5e-05	9.36577e-05	yes
gene-AT5G39860	gene-AT5G39860	PRE1	NC_003076.8:15957367-15958559	Col	pkl-10;pkr2-2	OK	0.612106	3.68872	2.59127	4.39084	5e-05	9.36577e-05	yes
gene-AT1G04240	gene-AT1G04240	SHY2	NC_003070.9:1125514-1129689	Col	pkl-10;pkr2-2	OK	1.37148	8.27467	2.59297	2.78047	0.0014	0.00229252	yes
gene-AT2G41480	gene-AT2G41480	AT2G41480	NC_003071.7:17296893-17298725	Col	pkl-10;pkr2-2	OK	1.6224	9.79481	2.59389	9.06848	5e-05	9.36577e-05	yes
gene-AT2G26530	gene-AT2G26530	AR781	NC_003071.7:11282662-11284272	Col	pkl-10;pkr2-2	OK	0.818049	4.94538	2.59582	6.26604	5e-05	9.36577e-05	yes
gene-AT4G18280	gene-AT4G18280	AT4G18280	NC_003075.7:10103865-10104837	Col	pkl-10;pkr2-2	OK	2.34121	14.1679	2.5973	9.91205	5e-05	9.36577e-05	yes
gene-AT1G33415	gene-AT1G33415	AT1G33415	NC_003070.9:12118989-12126651	Col	pkl-10;pkr2-2	OK	0.164277	0.994168	2.59736	2.38792	0.011	0.0162274	yes
gene-AT2G27035	gene-AT2G27035	ENODL20	NC_003071.7:11535517-11536485	Col	pkl-10;pkr2-2	OK	0.263447	1.59778	2.60049	3.19807	0.01255	0.018365	yes
gene-AT2G46680	gene-AT2G46680	HB-7	NC_003071.7:19165273-19166967	Col	pkl-10;pkr2-2	OK	6.3859	38.7402	2.60087	21.3286	5e-05	9.36577e-05	yes
gene-AT2G24800	gene-AT2G24800	AT2G24800	NC_003071.7:10571053-10572636	Col	pkl-10;pkr2-2	OK	0.568433	3.46676	2.60853	5.45717	5e-05	9.36577e-05	yes
gene-AT4G35270	gene-AT4G35270	AT4G35270	NC_003075.7:16777263-16782054	Col	pkl-10;pkr2-2	OK	0.221804	1.35317	2.60899	6.42752	5e-05	9.36577e-05	yes
gene-AT4G37560	gene-AT4G37560	AT4G37560	NC_003075.7:17646407-17650067	Col	pkl-10;pkr2-2	OK	0.361184	2.20458	2.6097	4.69818	5e-05	9.36577e-05	yes
gene-AT3G18950	gene-AT3G18950	AT3G18950	NC_003074.8:6536533-6538679	Col	pkl-10;pkr2-2	OK	0.170684	1.04204	2.61002	4.09533	0.00015	0.000271515	yes
gene-AT1G64330	gene-AT1G64330	AT1G64330	NC_003070.9:23870884-23874201	Col	pkl-10;pkr2-2	OK	3.11711	19.0534	2.61177	18.6751	5e-05	9.36577e-05	yes
gene-AT1G66090	gene-AT1G66090	AT1G66090	NC_003070.9:24602032-24604763	Col	pkl-10;pkr2-2	OK	0.172077	1.05213	2.61219	3.66431	0.0013	0.00213507	yes
gene-AT2G46630	gene-AT2G46630	AT2G46630	NC_003071.7:19145217-19147147	Col	pkl-10;pkr2-2	OK	2.72263	16.6708	2.61425	16.8442	5e-05	9.36577e-05	yes
gene-AT1G65370	gene-AT1G65370	AT1G65370	NC_003070.9:24284468-24286347	Col	pkl-10;pkr2-2	OK	1.33087	8.15729	2.61572	9.53456	5e-05	9.36577e-05	yes
gene-AT2G43261	gene-AT2G43261	AT2G43261	NC_003071.7:17985246-17986775	Col	pkl-10;pkr2-2	OK	3.34427	20.555	2.61972	10.6937	5e-05	9.36577e-05	yes
gene-AT4G23990	gene-AT4G23990	CSLG3	NC_003075.7:12456341-12460753	Col	pkl-10;pkr2-2	OK	0.107792	0.663048	2.62086	3.04597	0.00155	0.00252747	yes
gene-AT1G63522	gene-AT1G63522	AT1G63522	NC_003070.9:23562200-23562659	Col	pkl-10;pkr2-2	OK	15.2814	94.0106	2.62105	9.14604	5e-05	9.36577e-05	yes
gene-AT5G06230	gene-AT5G06230	TBL9	NC_003076.8:1879901-1887175	Col	pkl-10;pkr2-2	OK	0.520473	3.20344	2.62173	2.56585	0.00425	0.00658663	yes
gene-AT1G78490	gene-AT1G78490	CYP708A3	NC_003070.9:29526860-29530669	Col	pkl-10;pkr2-2	OK	1.86346	11.475	2.62244	18.2543	5e-05	9.36577e-05	yes
gene-AT2G05540	gene-AT2G05540	AT2G05540	NC_003071.7:2033153-2034283	Col	pkl-10;pkr2-2	OK	5.01402	30.8766	2.62248	13.0014	5e-05	9.36577e-05	yes
gene-AT4G00440	gene-AT4G00440	TRM15	NC_003075.7:193527-198582	Col	pkl-10;pkr2-2	OK	2.2802	14.0429	2.62261	17.6541	5e-05	9.36577e-05	yes
gene-AT1G04250	gene-AT1G04250	AXR3	NC_003070.9:1136077-1138663	Col	pkl-10;pkr2-2	OK	9.58521	59.2936	2.62899	24.8906	5e-05	9.36577e-05	yes
gene-AT5G18270	gene-AT5G18270	ANAC087	NC_003076.8:6040918-6043014	Col	pkl-10;pkr2-2	OK	3.54974	22.101	2.63833	17.0374	5e-05	9.36577e-05	yes
gene-AT5G65380	gene-AT5G65380	AT5G65380	NC_003076.8:26122936-26126560	Col	pkl-10;pkr2-2	OK	0.174898	1.09232	2.64281	3.92704	0.0004	0.000694892	yes
gene-AT1G06420	gene-AT1G06420	AT1G06420	NC_003070.9:1958877-1960027	Col	pkl-10;pkr2-2	OK	3.74915	23.5339	2.65011	12.6457	5e-05	9.36577e-05	yes
gene-AT3G09070	gene-AT3G09070	OPS	NC_003074.8:2768640-2771375	Col	pkl-10;pkr2-2	OK	0.610747	3.83493	2.65056	9.83869	5e-05	9.36577e-05	yes
gene-AT3G55710	gene-AT3G55710	AT3G55710	NC_003074.8:20673563-20676021	Col	pkl-10;pkr2-2	OK	0.294985	1.85453	2.65234	5.48298	5e-05	9.36577e-05	yes
gene-AT3G21760	gene-AT3G21760	HYR1	NC_003074.8:7664344-7669480	Col	pkl-10;pkr2-2	OK	0.934079	5.88385	2.65514	5.6726	5e-05	9.36577e-05	yes
gene-AT1G33811	gene-AT1G33811	AT1G33811	NC_003070.9:12267807-12269913	Col	pkl-10;pkr2-2	OK	0.188621	1.19399	2.66223	3.78779	0.00255	0.00405729	yes
gene-AT1G77920	gene-AT1G77920	TGA7	NC_003070.9:29298242-29300945	Col	pkl-10;pkr2-2	OK	1.00438	6.38099	2.66747	10.2954	5e-05	9.36577e-05	yes
gene-AT4G38545	gene-AT4G38545	AT4G38545	NC_003075.7:18020566-18025298	Col	pkl-10;pkr2-2	OK	0.389048	2.47297	2.66822	2.51664	0.0072	0.0108762	yes
gene-AT1G11150	gene-AT1G11150	AT1G11150	NC_003070.9:3728970-3731624	Col	pkl-10;pkr2-2	OK	0.134039	0.854804	2.67294	4.20472	0.0001	0.000183451	yes
gene-AT5G24150	gene-AT5G24150	SQP1	NC_003076.8:8172299-8175525	Col	pkl-10;pkr2-2	OK	0.59531	3.80347	2.67561	7.96473	5e-05	9.36577e-05	yes
gene-AT4G28530	gene-AT4G28530	NAC074	NC_003075.7:14090488-14094902	Col	pkl-10;pkr2-2	OK	1.47242	9.41495	2.67676	10.5741	5e-05	9.36577e-05	yes
gene-AT3G52820	gene-AT3G52820	PAP22	NC_003074.8:19573915-19577141	Col	pkl-10;pkr2-2	OK	0.720693	4.60923	2.67707	8.47817	5e-05	9.36577e-05	yes
gene-AT5G35735	gene-AT5G35735	AT5G35735	NC_003076.8:13900694-13903218	Col	pkl-10;pkr2-2	OK	1.4127	9.03759	2.67749	11.5969	5e-05	9.36577e-05	yes
gene-AT1G76390	gene-AT1G76390	PUB43	NC_003070.9:28655207-28661710	Col	pkl-10;pkr2-2	OK	0.472664	3.02399	2.67756	4.50498	5e-05	9.36577e-05	yes
gene-AT1G68840	gene-AT1G68840	RAV2	NC_003070.9:25880154-25882222	Col	pkl-10;pkr2-2	OK	0.157254	1.00733	2.67936	3.16578	0.00105	0.0017433	yes
gene-AT4G23360	gene-AT4G23360	AT4G23360	NC_003075.7:12202902-12204828	Col	pkl-10;pkr2-2	OK	0.383232	2.45495	2.6794	5.09462	5e-05	9.36577e-05	yes
gene-AT1G66910	gene-AT1G66910	AT1G66910	NC_003070.9:24961633-24963946	Col	pkl-10;pkr2-2	OK	0.324834	2.08808	2.6844	5.83287	5e-05	9.36577e-05	yes
gene-AT4G27260	gene-AT4G27260	WES1	NC_003075.7:13653578-13656285	Col	pkl-10;pkr2-2	OK	13.1253	84.4429	2.68563	42.4355	5e-05	9.36577e-05	yes
gene-AT5G19890	gene-AT5G19890	AT5G19890	NC_003076.8:6724075-6725966	Col	pkl-10;pkr2-2	OK	0.225614	1.45159	2.68571	3.53022	0.00125	0.00205838	yes
gene-AT2G26170	gene-AT2G26170	CYP711A1	NC_003071.7:11140808-11145103	Col	pkl-10;pkr2-2	OK	4.14831	26.7115	2.68687	18.8817	5e-05	9.36577e-05	yes
gene-AT2G25460	gene-AT2G25460	AT2G25460	NC_003071.7:10832577-10835660	Col	pkl-10;pkr2-2	OK	0.0722987	0.466063	2.68848	2.40321	0.01575	0.0227463	yes
gene-AT5G46510	gene-AT5G46510	AT5G46510	NC_003076.8:18860233-18867015	Col	pkl-10;pkr2-2	OK	0.299762	1.93495	2.69041	9.55796	5e-05	9.36577e-05	yes
gene-AT5G08000	gene-AT5G08000	E13L3	NC_003076.8:2563365-2565547	Col	pkl-10;pkr2-2	OK	4.4691	28.8925	2.69264	16.049	5e-05	9.36577e-05	yes
gene-AT5G07870	gene-AT5G07870	AT5G07870	NC_003076.8:2513791-2517066	Col	pkl-10;pkr2-2	OK	0.454831	2.94124	2.69302	3.813	5e-05	9.36577e-05	yes
gene-AT4G15480	gene-AT4G15480	UGT84A1	NC_003075.7:8845811-8850516	Col	pkl-10;pkr2-2	OK	5.47427	35.4004	2.69303	19.0353	5e-05	9.36577e-05	yes
gene-AT1G05420	gene-AT1G05420	OFP12	NC_003070.9:1589972-1591012	Col	pkl-10;pkr2-2	OK	0.477023	3.1006	2.70042	4.60538	5e-05	9.36577e-05	yes
gene-AT5G57130	gene-AT5G57130	AT5G57130	NC_003076.8:23144946-23149615	Col	pkl-10;pkr2-2	OK	0.318298	2.07095	2.70184	8.43308	5e-05	9.36577e-05	yes
gene-AT1G47271	gene-AT1G47271	AT1G47271	NC_003070.9:17328812-17330536	Col	pkl-10;pkr2-2	OK	0.456241	2.9728	2.70395	3.54342	0.00125	0.00205838	yes
gene-AT5G50950	gene-AT5G50950	FUM2	NC_003076.8:20729430-20733941	Col	pkl-10;pkr2-2	OK	0.45573	2.97001	2.70422	5.45022	5e-05	9.36577e-05	yes
gene-AT3G59900	gene-AT3G59900	ARGOS	NC_003074.8:22129504-22130472	Col	pkl-10;pkr2-2	OK	1.48136	9.66146	2.70532	8.30935	5e-05	9.36577e-05	yes
gene-AT1G53540	gene-AT1G53540	AT1G53540	NC_003070.9:19980298-19981199	Col	pkl-10;pkr2-2	OK	0.290967	1.902	2.70859	3.5312	0.00835	0.0125131	yes
gene-AT5G44510	gene-AT5G44510	TAO1	NC_003076.8:17927442-17934222	Col	pkl-10;pkr2-2	OK	0.137464	0.899249	2.70967	3.62662	5e-05	9.36577e-05	yes
gene-AT3G06455	gene-AT3G06455	AT3G06455	NC_003074.8:1980541-1982162	Col	pkl-10;pkr2-2	OK	0.408046	2.67042	2.71026	5.58349	5e-05	9.36577e-05	yes
gene-AT3G54810	gene-AT3G54810	BME3	NC_003074.8:20296129-20298827	Col	pkl-10;pkr2-2	OK	2.85161	18.6762	2.71135	12.2375	5e-05	9.36577e-05	yes
gene-AT5G09460	gene-AT5G09460	AT5G09460	NC_003076.8:2943737-2946839	Col	pkl-10;pkr2-2	OK	1.54494	10.1297	2.71297	15.4139	5e-05	9.36577e-05	yes
gene-AT3G05690	gene-AT3G05690	NF-YA2	NC_003074.8:1676503-1679061	Col	pkl-10;pkr2-2	OK	0.162613	1.07086	2.71926	3.43606	0.00085	0.00142506	yes
gene-AT1G22490	gene-AT1G22490	AT1G22490	NC_003070.9:7938194-7940805	Col	pkl-10;pkr2-2	OK	0.754705	4.97482	2.72066	7.66414	5e-05	9.36577e-05	yes
gene-AT2G16890	gene-AT2G16890	AT2G16890	NC_003071.7:7316788-7319243	Col	pkl-10;pkr2-2	OK	3.25354	21.4479	2.72076	17.9383	5e-05	9.36577e-05	yes
gene-AT5G54095	gene-AT5G54095	AT5G54095	NC_003076.8:21952646-21953507	Col	pkl-10;pkr2-2	OK	0.802842	5.30476	2.7241	4.90694	5e-05	9.36577e-05	yes
gene-AT1G02850	gene-AT1G02850	BGLU11	NC_003070.9:630373-633420	Col	pkl-10;pkr2-2	OK	0.410933	2.71714	2.72511	4.59009	5e-05	9.36577e-05	yes
gene-AT2G21850	gene-AT2G21850	AT2G21850	NC_003071.7:9315203-9320024	Col	pkl-10;pkr2-2	OK	0.20167	1.33632	2.7282	4.95329	5e-05	9.36577e-05	yes
gene-AT5G04340	gene-AT5G04340	ZAT6	NC_003076.8:1216057-1217362	Col	pkl-10;pkr2-2	OK	0.850052	5.64197	2.73058	7.72365	5e-05	9.36577e-05	yes
gene-AT2G46530	gene-AT2G46530	ARF11	NC_003071.7:19104631-19108486	Col	pkl-10;pkr2-2	OK	0.364697	2.42689	2.73434	4.97662	5e-05	9.36577e-05	yes
gene-AT2G16060	gene-AT2G16060	HB1	NC_003071.7:6982530-6983777	Col	pkl-10;pkr2-2	OK	0.712822	4.74931	2.7361	5.78809	5e-05	9.36577e-05	yes
gene-AT5G40690	gene-AT5G40690	AT5G40690	NC_003076.8:16290385-16291713	Col	pkl-10;pkr2-2	OK	3.65132	24.357	2.73785	16.3087	5e-05	9.36577e-05	yes
gene-AT1G16130	gene-AT1G16130	WAKL2	NC_003070.9:5522601-5528212	Col	pkl-10;pkr2-2	OK	0.131568	0.881841	2.7447	3.7013	0.0001	0.000183451	yes
gene-AT3G25905	gene-AT3G25905	CLE27	NC_003074.8:9486167-9486924	Col	pkl-10;pkr2-2	OK	0.326551	2.18957	2.74527	3.47804	0.0121	0.0177558	yes
gene-AT3G04070	gene-AT3G04070	NAC047	NC_003074.8:1061299-1063234	Col	pkl-10;pkr2-2	OK	2.32927	15.6802	2.751	10.4743	5e-05	9.36577e-05	yes
gene-AT4G23030	gene-AT4G23030	AT4G23030	NC_003075.7:12072759-12074580	Col	pkl-10;pkr2-2	OK	0.423562	2.85717	2.75394	6.74759	5e-05	9.36577e-05	yes
gene-AT5G47590	gene-AT5G47590	AT5G47590	NC_003076.8:19297613-19299174	Col	pkl-10;pkr2-2	OK	6.75649	45.6206	2.75534	20.6249	5e-05	9.36577e-05	yes
gene-AT4G39480	gene-AT4G39480	CYP96A9	NC_003075.7:18362257-18364359	Col	pkl-10;pkr2-2	OK	4.61171	31.1789	2.7572	24.192	5e-05	9.36577e-05	yes
gene-AT1G13080	gene-AT1G13080	CYP71B2	NC_003070.9:4459001-4460996	Col	pkl-10;pkr2-2	OK	1.55224	10.51	2.75933	12.9105	5e-05	9.36577e-05	yes
gene-AT5G07030	gene-AT5G07030	AT5G07030	NC_003076.8:2183327-2185972	Col	pkl-10;pkr2-2	OK	18.4031	124.97	2.76356	45.7744	5e-05	9.36577e-05	yes
gene-AT2G28410	gene-AT2G28410	AT2G28410	NC_003071.7:12156021-12156984	Col	pkl-10;pkr2-2	OK	1.83904	12.5701	2.77297	9.37728	5e-05	9.36577e-05	yes
gene-AT3G28750	gene-AT3G28750	AT3G28750	NC_003074.8:10791498-10792846	Col	pkl-10;pkr2-2	OK	1.10717	7.5876	2.77677	9.16995	5e-05	9.36577e-05	yes
gene-AT1G75700	gene-AT1G75700	HVA22G	NC_003070.9:28421729-28425112	Col	pkl-10;pkr2-2	OK	0.263992	1.81937	2.78487	2.32873	0.01535	0.0221998	yes
gene-AT3G06220	gene-AT3G06220	AT3G06220	NC_003074.8:1879984-1884970	Col	pkl-10;pkr2-2	OK	1.32729	9.16656	2.7879	6.61993	5e-05	9.36577e-05	yes
gene-AT2G38750	gene-AT2G38750	ANNAT4	NC_003071.7:16196264-16198832	Col	pkl-10;pkr2-2	OK	2.80639	19.4089	2.78993	15.0441	5e-05	9.36577e-05	yes
gene-AT5G52070	gene-AT5G52070	AT5G52070	NC_003076.8:21161131-21165565	Col	pkl-10;pkr2-2	OK	0.912726	6.31595	2.79075	5.78987	5e-05	9.36577e-05	yes
gene-AT5G19190	gene-AT5G19190	AT5G19190	NC_003076.8:6457025-6458504	Col	pkl-10;pkr2-2	OK	0.355131	2.46042	2.79248	4.83955	5e-05	9.36577e-05	yes
gene-AT1G18745	gene-AT1G18745	AT1G18745	NC_003070.9:6465486-6466454	Col	pkl-10;pkr2-2	OK	0.210804	1.46366	2.79561	2.92099	0.0049	0.00753431	yes
gene-AT2G40370	gene-AT2G40370	LAC5	NC_003071.7:16857958-16860779	Col	pkl-10;pkr2-2	OK	2.82832	19.6385	2.79567	19.7699	5e-05	9.36577e-05	yes
gene-AT4G04221	gene-AT4G04221	AT4G04221	NC_003075.7:2033167-2036495	Col	pkl-10;pkr2-2	OK	0.411489	2.87275	2.8035	5.0846	5e-05	9.36577e-05	yes
gene-AT5G65870	gene-AT5G65870	PSK5	NC_003076.8:26351372-26352703	Col	pkl-10;pkr2-2	OK	1.61303	11.2808	2.80603	9.86273	5e-05	9.36577e-05	yes
gene-AT4G34320	gene-AT4G34320	AT4G34320	NC_003075.7:16420366-16423986	Col	pkl-10;pkr2-2	OK	1.30394	9.12486	2.80692	10.6602	5e-05	9.36577e-05	yes
gene-AT1G21520	gene-AT1G21520	AT1G21520	NC_003070.9:7534018-7534927	Col	pkl-10;pkr2-2	OK	1.17191	8.21964	2.81021	7.30273	5e-05	9.36577e-05	yes
gene-AT2G00680	gene-AT2G00680	AT2G00680	NC_003071.7:8869427-8870452	Col	pkl-10;pkr2-2	OK	0.235776	1.65485	2.81121	3.53082	0.00705	0.0106614	yes
gene-AT4G18550	gene-AT4G18550	DSEL	NC_003075.7:10224660-10227140	Col	pkl-10;pkr2-2	OK	0.318152	2.23446	2.81214	4.90861	5e-05	9.36577e-05	yes
gene-AT1G80840	gene-AT1G80840	WRKY40	NC_003070.9:30383560-30387602	Col	pkl-10;pkr2-2	OK	0.444103	3.12189	2.81345	2.52901	0.00925	0.0137824	yes
gene-AT1G69870	gene-AT1G69870	NRT1.7	NC_003070.9:26315786-26320233	Col	pkl-10;pkr2-2	OK	6.21627	43.9611	2.82211	31.358	5e-05	9.36577e-05	yes
gene-AT2G43120	gene-AT2G43120	AT2G43120	NC_003071.7:17927180-17929138	Col	pkl-10;pkr2-2	OK	0.817705	5.80317	2.82719	7.78611	5e-05	9.36577e-05	yes
gene-AT4G35680	gene-AT4G35680	AT4G35680	NC_003075.7:16917891-16918897	Col	pkl-10;pkr2-2	OK	0.441683	3.1355	2.82761	4.4881	5e-05	9.36577e-05	yes
gene-AT1G03170	gene-AT1G03170	FAF2	NC_003070.9:768375-770684	Col	pkl-10;pkr2-2	OK	4.46372	31.7435	2.83014	25.9795	5e-05	9.36577e-05	yes
gene-AT3G49055	gene-AT3G49055	AT3G49055	NC_003074.8:18185108-18192145	Col	pkl-10;pkr2-2	OK	0.799308	5.68494	2.83032	6.17074	5e-05	9.36577e-05	yes
gene-AT4G26200	gene-AT4G26200	ACS7	NC_003075.7:13275199-13277188	Col	pkl-10;pkr2-2	OK	0.69804	4.97286	2.8327	8.51277	5e-05	9.36577e-05	yes
gene-AT1G27940	gene-AT1G27940	ABCB13	NC_003070.9:9733429-9738236	Col	pkl-10;pkr2-2	OK	0.79159	5.64542	2.83425	14.6067	5e-05	9.36577e-05	yes
gene-AT1G58420	gene-AT1G58420	AT1G58420	NC_003070.9:21707174-21708125	Col	pkl-10;pkr2-2	OK	0.137782	0.987707	2.84169	2.64443	0.00625	0.00951466	yes
gene-AT1G14440	gene-AT1G14440	HB31	NC_003070.9:4938753-4941332	Col	pkl-10;pkr2-2	OK	0.746278	5.36619	2.84611	6.69362	5e-05	9.36577e-05	yes
gene-AT5G21482	gene-AT5G21482	CKX7	NC_003076.8:7226605-7230304	Col	pkl-10;pkr2-2	OK	0.895414	6.45031	2.84874	10.9923	5e-05	9.36577e-05	yes
gene-AT5G15600	gene-AT5G15600	SP1L4	NC_003076.8:5078199-5079327	Col	pkl-10;pkr2-2	OK	0.720059	5.18751	2.84886	5.63669	5e-05	9.36577e-05	yes
gene-AT2G05380	gene-AT2G05380	GRP3S	NC_003071.7:1966609-1968142	Col	pkl-10;pkr2-2	OK	0.691197	4.98645	2.85084	3.68522	0.0002	0.000357639	yes
gene-AT5G15780	gene-AT5G15780	AT5G15780	NC_003076.8:5144628-5146458	Col	pkl-10;pkr2-2	OK	4.96848	35.9049	2.85331	22.8048	5e-05	9.36577e-05	yes
gene-AT1G28100	gene-AT1G28100	AT1G28100	NC_003070.9:9801081-9806899	Col	pkl-10;pkr2-2	OK	0.226034	1.64127	2.8602	2.5194	0.0019	0.00306703	yes
gene-AT3G03650	gene-AT3G03650	EDA5	NC_003074.8:880987-886410	Col	pkl-10;pkr2-2	OK	0.577641	4.20314	2.86322	6.78756	5e-05	9.36577e-05	yes
gene-AT2G44290	gene-AT2G44290	AT2G44290	NC_003071.7:18305079-18306395	Col	pkl-10;pkr2-2	OK	1.61065	11.7598	2.86815	10.3328	5e-05	9.36577e-05	yes
gene-AT4G33560	gene-AT4G33560	AT4G33560	NC_003075.7:16135156-16135921	Col	pkl-10;pkr2-2	OK	11.1089	81.4595	2.87436	20.3985	5e-05	9.36577e-05	yes
gene-AT5G15230	gene-AT5G15230	GASA4	NC_003076.8:4944815-4946299	Col	pkl-10;pkr2-2	OK	12.6246	92.7237	2.87671	21.9821	5e-05	9.36577e-05	yes
gene-AT1G29640	gene-AT1G29640	AT1G29640	NC_003070.9:10355637-10356482	Col	pkl-10;pkr2-2	OK	1.23165	9.09551	2.88457	7.31099	5e-05	9.36577e-05	yes
gene-AT1G22230	gene-AT1G22230	AT1G22230	NC_003070.9:7849775-7851164	Col	pkl-10;pkr2-2	OK	0.451577	3.34272	2.88798	6.11075	5e-05	9.36577e-05	yes
gene-AT2G21220	gene-AT2G21220	AT2G21220	NC_003071.7:9089225-9090052	Col	pkl-10;pkr2-2	OK	6.86427	51.2347	2.89994	17.2248	5e-05	9.36577e-05	yes
gene-AT4G11320	gene-AT4G11320	AT4G11320	NC_003075.7:6887165-6889879	Col	pkl-10;pkr2-2	OK	0.147891	1.10729	2.90443	3.61715	0.00175	0.00283827	yes
gene-AT1G60260	gene-AT1G60260	BGLU5	NC_003070.9:22218786-22221433	Col	pkl-10;pkr2-2	OK	0.120439	0.903558	2.90731	3.11141	0.00825	0.0123741	yes
gene-AT1G01670	gene-AT1G01670	AT1G01670	NC_003070.9:242712-246054	Col	pkl-10;pkr2-2	OK	0.278369	2.09022	2.90858	4.15189	5e-05	9.36577e-05	yes
gene-AT3G24630	gene-AT3G24630	TRM34	NC_003074.8:8987834-8990889	Col	pkl-10;pkr2-2	OK	0.244945	1.84784	2.91531	6.53677	5e-05	9.36577e-05	yes
gene-AT2G31560	gene-AT2G31560	AT2G31560	NC_003071.7:13436484-13439923	Col	pkl-10;pkr2-2	OK	2.4515	18.554	2.91999	9.54253	5e-05	9.36577e-05	yes
gene-AT5G55380	gene-AT5G55380	AT5G55380	NC_003076.8:22446623-22454805	Col	pkl-10;pkr2-2	OK	0.300474	2.27956	2.92345	4.25123	0.0001	0.000183451	yes
gene-AT3G52720	gene-AT3G52720	ACA1	NC_003074.8:19538539-19542298	Col	pkl-10;pkr2-2	OK	0.616761	4.68226	2.92442	6.30165	5e-05	9.36577e-05	yes
gene-AT3G48020	gene-AT3G48020	AT3G48020	NC_003074.8:17724399-17725198	Col	pkl-10;pkr2-2	OK	0.201793	1.53289	2.92531	2.87886	0.0337	0.0465272	yes
gene-AT5G56040	gene-AT5G56040	AT5G56040	NC_003076.8:22694822-22698645	Col	pkl-10;pkr2-2	OK	1.91916	14.6005	2.92747	22.8051	5e-05	9.36577e-05	yes
gene-AT3G26350	gene-AT3G26350	AT3G26350	NC_003074.8:9653659-9655495	Col	pkl-10;pkr2-2	OK	0.149757	1.14155	2.93031	2.7133	0.01105	0.0162965	yes
gene-AT5G18310	gene-AT5G18310	AT5G18310	NC_003076.8:6061297-6063372	Col	pkl-10;pkr2-2	OK	3.66313	27.9411	2.93124	17.5318	5e-05	9.36577e-05	yes
gene-AT5G42380	gene-AT5G42380	CML37	NC_003076.8:16942446-16943820	Col	pkl-10;pkr2-2	OK	0.121026	0.926127	2.9359	3.23264	0.00155	0.00252747	yes
gene-AT3G04290	gene-AT3G04290	LTL1	NC_003074.8:1133319-1136397	Col	pkl-10;pkr2-2	OK	3.37424	25.849	2.93747	18.8523	5e-05	9.36577e-05	yes
gene-AT1G24520	gene-AT1G24520	BCP1	NC_003070.9:8688562-8689268	Col	pkl-10;pkr2-2	OK	0.881276	6.76479	2.94038	4.96293	5e-05	9.36577e-05	yes
gene-AT3G15356	gene-AT3G15356	AT3G15356	NC_003074.8:5174401-5175523	Col	pkl-10;pkr2-2	OK	0.719029	5.52049	2.94068	6.96451	5e-05	9.36577e-05	yes
gene-AT1G33610	gene-AT1G33610	AT1G33610	NC_003070.9:12188677-12190461	Col	pkl-10;pkr2-2	OK	0.434115	3.34023	2.9438	7.27746	5e-05	9.36577e-05	yes
gene-AT2G46450	gene-AT2G46450	CNGC12	NC_003071.7:19065535-19071083	Col	pkl-10;pkr2-2	OK	0.221304	1.70361	2.9445	5.2374	5e-05	9.36577e-05	yes
gene-AT5G52860	gene-AT5G52860	ABCG8	NC_003076.8:21419589-21421715	Col	pkl-10;pkr2-2	OK	0.447929	3.45262	2.94635	8.18737	5e-05	9.36577e-05	yes
gene-AT4G31650	gene-AT4G31650	AT4G31650	NC_003075.7:15330992-15333553	Col	pkl-10;pkr2-2	OK	0.334535	2.59881	2.95762	3.72072	5e-05	9.36577e-05	yes
gene-AT1G64107	gene-AT1G64107	AT1G64107	NC_003070.9:23796065-23796589	Col	pkl-10;pkr2-2	OK	7.49917	58.4758	2.96304	10.2341	5e-05	9.36577e-05	yes
gene-AT5G58980	gene-AT5G58980	AT5G58980	NC_003076.8:23811448-23814683	Col	pkl-10;pkr2-2	OK	0.142989	1.12108	2.97091	4.77118	0.0001	0.000183451	yes
gene-AT2G04430	gene-AT2G04430	NUDT5	NC_003071.7:1538471-1541375	Col	pkl-10;pkr2-2	OK	0.134181	1.05367	2.97317	2.16771	0.0048	0.00738885	yes
gene-AT5G45380	gene-AT5G45380	DUR3	NC_003076.8:18390941-18395928	Col	pkl-10;pkr2-2	OK	0.214309	1.6851	2.97507	6.65236	5e-05	9.36577e-05	yes
gene-AT1G05010	gene-AT1G05010	EFE	NC_003070.9:1431176-1433010	Col	pkl-10;pkr2-2	OK	0.84288	6.63144	2.97592	9.32345	5e-05	9.36577e-05	yes
gene-AT5G46115	gene-AT5G46115	AT5G46115	NC_003076.8:18701245-18701852	Col	pkl-10;pkr2-2	OK	1.13519	8.93794	2.97701	5.02694	5e-05	9.36577e-05	yes
gene-AT3G59880	gene-AT3G59880	AT3G59880	NC_003074.8:22120875-22121957	Col	pkl-10;pkr2-2	OK	0.164475	1.29742	2.97971	3.4018	0.00155	0.00252747	yes
gene-AT3G55890	gene-AT3G55890	AT3G55890	NC_003074.8:20740609-20742653	Col	pkl-10;pkr2-2	OK	0.278561	2.20284	2.9833	3.16331	0.00115	0.00190118	yes
gene-AT1G13110	gene-AT1G13110	CYP71B7	NC_003070.9:4467093-4469033	Col	pkl-10;pkr2-2	OK	0.0764071	0.60645	2.98861	2.94989	0.02895	0.0403489	yes
gene-AT5G48610	gene-AT5G48610	AT5G48610	NC_003076.8:19711540-19716059	Col	pkl-10;pkr2-2	OK	0.396259	3.14836	2.99009	6.53365	5e-05	9.36577e-05	yes
gene-AT4G10960	gene-AT4G10960	UGE5	NC_003075.7:6715873-6718550	Col	pkl-10;pkr2-2	OK	0.62814	4.99113	2.99021	7.33779	5e-05	9.36577e-05	yes
gene-AT1G60590	gene-AT1G60590	AT1G60590	NC_003070.9:22314088-22317070	Col	pkl-10;pkr2-2	OK	1.13174	9.03356	2.99675	13.5289	5e-05	9.36577e-05	yes
gene-AT4G17905	gene-AT4G17905	ATL4H	NC_003075.7:9948705-9950041	Col	pkl-10;pkr2-2	OK	0.252461	2.01902	2.99953	4.0378	0.00025	0.000442656	yes
gene-AT4G02700	gene-AT4G02700	SULTR3%3B2	NC_003075.7:1188982-1197630	Col	pkl-10;pkr2-2	OK	0.230505	1.84541	3.00108	3.86309	5e-05	9.36577e-05	yes
gene-AT3G29380	gene-AT3G29380	pBRP2	NC_003074.8:11282406-11283524	Col	pkl-10;pkr2-2	OK	0.468535	3.76489	3.00638	5.98905	5e-05	9.36577e-05	yes
gene-AT3G45960	gene-AT3G45960	EXLA3	NC_003074.8:16892701-16894153	Col	pkl-10;pkr2-2	OK	0.991459	7.98514	3.00969	8.95129	5e-05	9.36577e-05	yes
gene-AT4G33050	gene-AT4G33050	EDA39	NC_003075.7:15944198-15947072	Col	pkl-10;pkr2-2	OK	0.397769	3.20694	3.0112	6.62743	5e-05	9.36577e-05	yes
gene-AT2G31990	gene-AT2G31990	AT2G31990	NC_003071.7:13611299-13613728	Col	pkl-10;pkr2-2	OK	0.308437	2.49053	3.0134	5.45343	5e-05	9.36577e-05	yes
gene-AT3G53040	gene-AT3G53040	AT3G53040	NC_003074.8:19664628-19666497	Col	pkl-10;pkr2-2	OK	0.0934612	0.75592	3.01579	3.2615	0.00105	0.0017433	yes
gene-AT2G22240	gene-AT2G22240	MIPS2	NC_003071.7:9449929-9454399	Col	pkl-10;pkr2-2	OK	22.4388	181.742	3.01782	37.2153	5e-05	9.36577e-05	yes
gene-AT5G60910	gene-AT5G60910	AGL8	NC_003076.8:24502433-24506269	Col	pkl-10;pkr2-2	OK	0.749172	6.07024	3.01838	6.31008	5e-05	9.36577e-05	yes
gene-AT1G75335	gene-AT1G75335	AT1G75335	NC_003070.9:28268540-28273009	Col	pkl-10;pkr2-2	OK	13.2929	107.894	3.02089	5.95986	5e-05	9.36577e-05	yes
gene-AT4G21326	gene-AT4G21326	SBT3.12	NC_003075.7:11345871-11349759	Col	pkl-10;pkr2-2	OK	0.130883	1.06871	3.02952	5.17077	5e-05	9.36577e-05	yes
gene-AT5G41900	gene-AT5G41900	AT5G41900	NC_003076.8:16768934-16771899	Col	pkl-10;pkr2-2	OK	0.50677	4.14234	3.03104	8.33078	5e-05	9.36577e-05	yes
gene-AT1G05340	gene-AT1G05340	AT1G05340	NC_003070.9:1558777-1559917	Col	pkl-10;pkr2-2	OK	4.90374	40.0939	3.03143	14.6959	5e-05	9.36577e-05	yes
gene-AT1G14870	gene-AT1G14870	PCR2	NC_003070.9:5128343-5129731	Col	pkl-10;pkr2-2	OK	0.295222	2.43592	3.04459	3.47832	0.00055	0.000940835	yes
gene-AT3G59210	gene-AT3G59210	AT3G59210	NC_003074.8:21889475-21891944	Col	pkl-10;pkr2-2	OK	0.651096	5.37592	3.04557	9.30176	5e-05	9.36577e-05	yes
gene-AT2G03850	gene-AT2G03850	AT2G03850	NC_003071.7:1175580-1176802	Col	pkl-10;pkr2-2	OK	0.253654	2.10905	3.05566	3.03946	0.00805	0.0120856	yes
gene-AT3G17130	gene-AT3G17130	AT3G17130	NC_003074.8:5844276-5845220	Col	pkl-10;pkr2-2	OK	3.0851	25.8041	3.06421	13.5696	5e-05	9.36577e-05	yes
gene-AT4G39110	gene-AT4G39110	AT4G39110	NC_003075.7:18221992-18225238	Col	pkl-10;pkr2-2	OK	0.0575031	0.4815	3.06582	3.62572	0.0057	0.00870834	yes
gene-AT3G47380	gene-AT3G47380	AT3G47380	NC_003074.8:17457613-17458599	Col	pkl-10;pkr2-2	OK	0.217966	1.83109	3.07053	3.66233	0.00785	0.0117974	yes
gene-AT3G15760	gene-AT3G15760	AT3G15760	NC_003074.8:5337474-5338562	Col	pkl-10;pkr2-2	OK	0.391075	3.28635	3.07097	4.45274	0.0001	0.000183451	yes
gene-AT1G75295	gene-AT1G75295	AT1G75295	NC_003070.9:28253721-28257236	Col	pkl-10;pkr2-2	OK	0.0945138	0.797043	3.07606	1.58864	0.0071	0.0107323	yes
gene-AT2G28500	gene-AT2G28500	LBD11	NC_003071.7:12186273-12188293	Col	pkl-10;pkr2-2	OK	0.113568	0.957758	3.07611	2.80834	0.0274	0.0383055	yes
gene-AT5G14180	gene-AT5G14180	MPL1	NC_003076.8:4571293-4574679	Col	pkl-10;pkr2-2	OK	0.195328	1.65771	3.08522	2.89864	0.0004	0.000694892	yes
gene-AT1G44542	gene-AT1G44542	AT1G44542	NC_003070.9:16864830-16866787	Col	pkl-10;pkr2-2	OK	0.0995217	0.845891	3.08739	2.78168	0.0274	0.0383055	yes
gene-AT5G37300	gene-AT5G37300	WSD1	NC_003076.8:14767425-14770396	Col	pkl-10;pkr2-2	OK	3.00036	25.5876	3.09224	19.1217	5e-05	9.36577e-05	yes
gene-AT2G14620	gene-AT2G14620	XTH10	NC_003071.7:6244771-6246279	Col	pkl-10;pkr2-2	OK	0.578667	4.93561	3.09242	4.70777	5e-05	9.36577e-05	yes
gene-AT3G13790	gene-AT3G13790	ATBFRUCT1	NC_003074.8:4532761-4535914	Col	pkl-10;pkr2-2	OK	0.0537114	0.459389	3.09642	1.70646	0.0165	0.0237676	yes
gene-AT5G15850	gene-AT5G15850	COL1	NC_003076.8:5170161-5181761	Col	pkl-10;pkr2-2	OK	1.13455	9.72239	3.0992	4.44139	5e-05	9.36577e-05	yes
gene-AT3G10930	gene-AT3G10930	AT3G10930	NC_003074.8:3420080-3420932	Col	pkl-10;pkr2-2	OK	0.424736	3.66334	3.10852	4.15795	0.0003	0.00052773	yes
gene-AT3G17730	gene-AT3G17730	NAC057	NC_003074.8:6064271-6066180	Col	pkl-10;pkr2-2	OK	0.191847	1.65813	3.11153	4.09712	0.0042	0.00651209	yes
gene-AT1G14280	gene-AT1G14280	PKS2	NC_003070.9:4877505-4879307	Col	pkl-10;pkr2-2	OK	0.431289	3.7294	3.11221	7.78081	5e-05	9.36577e-05	yes
gene-AT1G20190	gene-AT1G20190	EXPA11	NC_003070.9:6998334-6999839	Col	pkl-10;pkr2-2	OK	1.2509	10.8799	3.12064	10.4976	5e-05	9.36577e-05	yes
gene-AT1G72910	gene-AT1G72910	AT1G72910	NC_003070.9:27435305-27437192	Col	pkl-10;pkr2-2	OK	0.0609095	0.531862	3.12631	2.66837	0.00415	0.00643991	yes
gene-AT5G39880	gene-AT5G39880	AT5G39880	NC_003076.8:15970886-15972344	Col	pkl-10;pkr2-2	OK	0.367766	3.21999	3.1302	6.32413	5e-05	9.36577e-05	yes
gene-AT1G54095	gene-AT1G54095	AT1G54095	NC_003070.9:20192767-20194099	Col	pkl-10;pkr2-2	OK	0.275197	2.4162	3.1342	4.58004	5e-05	9.36577e-05	yes
gene-AT1G55450	gene-AT1G55450	AT1G55450	NC_003070.9:20704914-20707071	Col	pkl-10;pkr2-2	OK	0.523877	4.60211	3.135	6.12414	5e-05	9.36577e-05	yes
gene-AT4G29770	gene-AT4G29770	AT4G29770	NC_003075.7:14575717-14577643	Col	pkl-10;pkr2-2	OK	3.22513	28.4847	3.14276	15.7335	5e-05	9.36577e-05	yes
gene-AT3G49210	gene-AT3G49210	AT3G49210	NC_003074.8:18238043-18241524	Col	pkl-10;pkr2-2	OK	0.211078	1.87626	3.15202	4.74361	5e-05	9.36577e-05	yes
gene-AT1G71930	gene-AT1G71930	VND7	NC_003070.9:27074701-27077991	Col	pkl-10;pkr2-2	OK	0.105497	0.940899	3.15685	2.66096	0.0083	0.0124455	yes
gene-AT4G11050	gene-AT4G11050	GH9C3	NC_003075.7:6747233-6751536	Col	pkl-10;pkr2-2	OK	0.1477	1.32634	3.16671	4.82288	5e-05	9.36577e-05	yes
gene-AT4G25780	gene-AT4G25780	AT4G25780	NC_003075.7:13120823-13122042	Col	pkl-10;pkr2-2	OK	0.351096	3.15917	3.16961	4.9698	5e-05	9.36577e-05	yes
gene-AT5G44660	gene-AT5G44660	AT5G44660	NC_003076.8:18015521-18017307	Col	pkl-10;pkr2-2	OK	0.220297	1.99246	3.17703	4.57992	5e-05	9.36577e-05	yes
gene-AT1G75520	gene-AT1G75520	SRS5	NC_003070.9:28351521-28353549	Col	pkl-10;pkr2-2	OK	0.311482	2.83883	3.18808	6.44722	5e-05	9.36577e-05	yes
gene-AT3G62230	gene-AT3G62230	DAF1	NC_003074.8:23031530-23033146	Col	pkl-10;pkr2-2	OK	0.363255	3.31434	3.18967	6.896	5e-05	9.36577e-05	yes
gene-AT4G10270	gene-AT4G10270	AT4G10270	NC_003075.7:6374673-6376142	Col	pkl-10;pkr2-2	OK	3.69208	34.0454	3.20495	2.95571	0.0108	0.015945	yes
gene-AT1G12010	gene-AT1G12010	AT1G12010	NC_003070.9:4056164-4057968	Col	pkl-10;pkr2-2	OK	15.2882	141.306	3.20834	40.6871	5e-05	9.36577e-05	yes
gene-AT2G43340	gene-AT2G43340	AT2G43340	NC_003071.7:18007628-18010614	Col	pkl-10;pkr2-2	OK	2.9114	26.9901	3.21265	11.4511	5e-05	9.36577e-05	yes
gene-AT5G13460	gene-AT5G13460	IQD11	NC_003076.8:4315758-4318414	Col	pkl-10;pkr2-2	OK	0.345868	3.22243	3.21986	7.09398	5e-05	9.36577e-05	yes
gene-AT1G65890	gene-AT1G65890	AAE12	NC_003070.9:24512437-24514659	Col	pkl-10;pkr2-2	OK	0.439833	4.11648	3.22638	8.49575	5e-05	9.36577e-05	yes
gene-AT1G09250	gene-AT1G09250	AT1G09250	NC_003070.9:2989140-2990427	Col	pkl-10;pkr2-2	OK	0.636775	5.97764	3.23072	7.92197	5e-05	9.36577e-05	yes
gene-AT1G66920	gene-AT1G66920	AT1G66920	NC_003070.9:24965133-24967586	Col	pkl-10;pkr2-2	OK	0.220754	2.07274	3.23103	5.8666	5e-05	9.36577e-05	yes
gene-AT5G44620	gene-AT5G44620	CYP706A3	NC_003076.8:17997596-18000451	Col	pkl-10;pkr2-2	OK	2.44875	23.0069	3.23195	24.9803	5e-05	9.36577e-05	yes
gene-AT2G33240	gene-AT2G33240	XID	NC_003071.7:14086583-14097285	Col	pkl-10;pkr2-2	OK	0.0727879	0.685196	3.23475	3.73777	5e-05	9.36577e-05	yes
gene-AT1G69720	gene-AT1G69720	HO3	NC_003070.9:26226730-26231375	Col	pkl-10;pkr2-2	OK	2.39628	22.5747	3.23584	7.02377	5e-05	9.36577e-05	yes
gene-AT2G34810	gene-AT2G34810	AT2G34810	NC_003071.7:14685169-14687216	Col	pkl-10;pkr2-2	OK	0.736702	6.94495	3.23681	11.3961	5e-05	9.36577e-05	yes
gene-AT2G35738	gene-AT2G35738	AT2G35738	NC_003071.7:15023486-15026812	Col	pkl-10;pkr2-2	OK	0.0779152	0.735803	3.23934	1.28982	0.01145	0.0168465	yes
gene-AT5G02430	gene-AT5G02430	AT5G02430	NC_003076.8:526432-529982	Col	pkl-10;pkr2-2	OK	0.208812	1.97246	3.23972	7.61897	5e-05	9.36577e-05	yes
gene-AT1G79760	gene-AT1G79760	DTA4	NC_003070.9:30011980-30013495	Col	pkl-10;pkr2-2	OK	0.271581	2.56813	3.24127	5.17122	0.0001	0.000183451	yes
gene-AT5G18980	gene-AT5G18980	AT5G18980	NC_003076.8:6334766-6338209	Col	pkl-10;pkr2-2	OK	2.14836	20.3325	3.24248	19.2471	5e-05	9.36577e-05	yes
gene-AT4G09180	gene-AT4G09180	FBH2	NC_003075.7:5847311-5849763	Col	pkl-10;pkr2-2	OK	0.540053	5.11495	3.24355	7.27993	5e-05	9.36577e-05	yes
gene-AT2G33380	gene-AT2G33380	RD20	NC_003071.7:14144830-14146555	Col	pkl-10;pkr2-2	OK	33.6624	319.32	3.24579	47.8911	5e-05	9.36577e-05	yes
gene-AT2G39030	gene-AT2G39030	NATA1	NC_003071.7:16298109-16299205	Col	pkl-10;pkr2-2	OK	0.269209	2.55514	3.2466	4.717	0.00085	0.00142506	yes
gene-AT5G13750	gene-AT5G13750	ZIFL1	NC_003076.8:4437803-4441701	Col	pkl-10;pkr2-2	OK	0.16944	1.61155	3.2496	4.24454	5e-05	9.36577e-05	yes
gene-AT4G18980	gene-AT4G18980	AtS40-3	NC_003075.7:10398856-10399905	Col	pkl-10;pkr2-2	OK	0.354168	3.37953	3.25431	4.71705	5e-05	9.36577e-05	yes
gene-AT4G13900	gene-AT4G13900	RLP49	NC_003075.7:8035571-8041337	Col	pkl-10;pkr2-2	OK	0.149686	1.44113	3.26719	5.45715	5e-05	9.36577e-05	yes
gene-AT1G33240	gene-AT1G33240	GTL1	NC_003070.9:12051360-12054753	Col	pkl-10;pkr2-2	OK	0.915636	9.01502	3.29948	14.7788	5e-05	9.36577e-05	yes
gene-AT1G02470	gene-AT1G02470	AT1G02470	NC_003070.9:511764-515422	Col	pkl-10;pkr2-2	OK	0.515095	5.07626	3.30086	2.62454	0.00575	0.00878147	yes
gene-AT4G35180	gene-AT4G35180	LHT7	NC_003075.7:16736756-16740601	Col	pkl-10;pkr2-2	OK	0.188522	1.85794	3.3009	4.58501	0.00015	0.000271515	yes
gene-AT4G01525	gene-AT4G01525	SADHU5-1	NC_003075.7:660809-661698	Col	pkl-10;pkr2-2	OK	4.55899	44.9429	3.30131	17.0153	5e-05	9.36577e-05	yes
gene-AT3G01140	gene-AT3G01140	MYB106	NC_003074.8:46329-48296	Col	pkl-10;pkr2-2	OK	0.933091	9.31181	3.31897	4.02117	5e-05	9.36577e-05	yes
gene-AT3G21890	gene-AT3G21890	BBX31	NC_003074.8:7708832-7709933	Col	pkl-10;pkr2-2	OK	0.337075	3.39419	3.33193	4.82214	5e-05	9.36577e-05	yes
gene-AT2G16595	gene-AT2G16595	AT2G16595	NC_003071.7:7198126-7200385	Col	pkl-10;pkr2-2	OK	0.386596	3.91283	3.33931	6.08	5e-05	9.36577e-05	yes
gene-AT5G56540	gene-AT5G56540	AGP14	NC_003076.8:22893150-22893651	Col	pkl-10;pkr2-2	OK	4.77522	48.4855	3.34391	10.5255	5e-05	9.36577e-05	yes
gene-AT3G14395	gene-AT3G14395	AT3G14395	NC_003074.8:4810887-4811481	Col	pkl-10;pkr2-2	OK	0.771618	7.90257	3.35636	4.53144	0.0002	0.000357639	yes
gene-AT4G11211	gene-AT4G11211	AT4G11211	NC_003075.7:6836105-6836588	Col	pkl-10;pkr2-2	OK	4.53034	46.4172	3.35697	9.86206	5e-05	9.36577e-05	yes
gene-AT4G21930	gene-AT4G21930	AT4G21930	NC_003075.7:11638657-11640583	Col	pkl-10;pkr2-2	OK	4.33641	44.452	3.35767	15.9719	5e-05	9.36577e-05	yes
gene-AT5G22580	gene-AT5G22580	AT5G22580	NC_003076.8:7502426-7503463	Col	pkl-10;pkr2-2	OK	5.23736	53.6947	3.35787	19.4669	5e-05	9.36577e-05	yes
gene-AT1G26820	gene-AT1G26820	RNS3	NC_003070.9:9292445-9293862	Col	pkl-10;pkr2-2	OK	5.68588	58.4046	3.36062	22.9944	5e-05	9.36577e-05	yes
gene-AT1G72900	gene-AT1G72900	AT1G72900	NC_003070.9:27432177-27433782	Col	pkl-10;pkr2-2	OK	0.166375	1.71447	3.36525	4.50511	0.0005	0.0008596	yes
gene-AT1G01250	gene-AT1G01250	AT1G01250	NC_003070.9:104439-105330	Col	pkl-10;pkr2-2	OK	2.70055	27.8857	3.3682	13.4652	5e-05	9.36577e-05	yes
gene-AT5G04200	gene-AT5G04200	MC9	NC_003076.8:1153739-1155040	Col	pkl-10;pkr2-2	OK	4.35852	45.2278	3.3753	22.1351	5e-05	9.36577e-05	yes
gene-AT4G18880	gene-AT4G18880	HSF A4A	NC_003075.7:10347478-10349902	Col	pkl-10;pkr2-2	OK	0.102986	1.07075	3.3781	4.77167	0.0008	0.00134552	yes
gene-AT3G17510	gene-AT3G17510	CIPK1	NC_003074.8:5988923-5993001	Col	pkl-10;pkr2-2	OK	0.819944	8.55635	3.3834	12.6898	5e-05	9.36577e-05	yes
gene-AT5G19040	gene-AT5G19040	IPT5	NC_003076.8:6361775-6363713	Col	pkl-10;pkr2-2	OK	0.274875	2.89599	3.39721	5.65302	5e-05	9.36577e-05	yes
gene-AT1G58170	gene-AT1G58170	AT1G58170	NC_003070.9:21535894-21537216	Col	pkl-10;pkr2-2	OK	0.580186	6.22688	3.42392	8.2384	5e-05	9.36577e-05	yes
gene-AT4G37553	gene-AT4G37553	AT4G37553	NC_003075.7:17646407-17650067	Col	pkl-10;pkr2-2	OK	0.0565427	0.608185	3.4271	0.943375	0.02995	0.0416748	yes
gene-AT5G14870	gene-AT5G14870	CNGC18	NC_003076.8:4808090-4811093	Col	pkl-10;pkr2-2	OK	0.0841602	0.913955	3.44091	4.24361	0.001	0.0016658	yes
gene-AT2G25625	gene-AT2G25625	AT2G25625	NC_003071.7:10906214-10907350	Col	pkl-10;pkr2-2	OK	2.05102	22.3065	3.44305	10.8533	5e-05	9.36577e-05	yes
gene-AT4G18330	gene-AT4G18330	AT4G18330	NC_003075.7:10126532-10128734	Col	pkl-10;pkr2-2	OK	0.117782	1.29634	3.46025	3.22812	0.0013	0.00213507	yes
gene-AT3G17609	gene-AT3G17609	HYH	NC_003074.8:6023843-6024710	Col	pkl-10;pkr2-2	OK	0.828012	9.12844	3.46264	5.14886	5e-05	9.36577e-05	yes
gene-AT5G53550	gene-AT5G53550	YSL3	NC_003076.8:21755250-21758950	Col	pkl-10;pkr2-2	OK	0.185042	2.04729	3.46779	4.46731	5e-05	9.36577e-05	yes
gene-AT1G10920	gene-AT1G10920	LOV1	NC_003070.9:3639834-3647784	Col	pkl-10;pkr2-2	OK	0.074037	0.821243	3.47149	2.24543	0.0186	0.0265746	yes
gene-AT5G05160	gene-AT5G05160	RUL1	NC_003076.8:1527767-1535558	Col	pkl-10;pkr2-2	OK	0.165443	1.83926	3.47472	5.21841	5e-05	9.36577e-05	yes
gene-AT1G69690	gene-AT1G69690	TCP15	NC_003070.9:26216008-26218071	Col	pkl-10;pkr2-2	OK	0.872399	9.70788	3.4761	13.6365	5e-05	9.36577e-05	yes
gene-AT1G02450	gene-AT1G02450	NIMIN1	NC_003070.9:497916-498539	Col	pkl-10;pkr2-2	OK	0.15101	1.68578	3.4807	2.57235	0.03615	0.0496395	yes
gene-AT1G11185	gene-AT1G11185	AT1G11185	NC_003070.9:3749509-3750035	Col	pkl-10;pkr2-2	OK	0.207917	2.32137	3.48089	2.91625	0.03615	0.0496395	yes
gene-AT2G30140	gene-AT2G30140	UGT87A2	NC_003071.7:12871983-12873866	Col	pkl-10;pkr2-2	OK	1.19328	13.5441	3.50466	13.969	5e-05	9.36577e-05	yes
gene-AT4G36430	gene-AT4G36430	AT4G36430	NC_003075.7:17204384-17206033	Col	pkl-10;pkr2-2	OK	0.299087	3.3999	3.50685	5.62673	5e-05	9.36577e-05	yes
gene-AT5G11920	gene-AT5G11920	cwINV6	NC_003076.8:3839315-3842409	Col	pkl-10;pkr2-2	OK	0.216934	2.47577	3.51255	6.05923	5e-05	9.36577e-05	yes
gene-AT4G39795	gene-AT4G39795	AT4G39795	NC_003075.7:18466518-18467499	Col	pkl-10;pkr2-2	OK	1.06654	12.2288	3.51928	6.99251	5e-05	9.36577e-05	yes
gene-AT3G60966	gene-AT3G60966	AT3G60966	NC_003074.8:22552559-22553668	Col	pkl-10;pkr2-2	OK	0.159191	1.83369	3.52592	4.08164	0.00045	0.000778265	yes
gene-AT3G07010	gene-AT3G07010	AT3G07010	NC_003074.8:2212062-2216483	Col	pkl-10;pkr2-2	OK	0.967354	11.2495	3.53967	13.8509	5e-05	9.36577e-05	yes
gene-AT4G00040	gene-AT4G00040	AT4G00040	NC_003075.7:14626-16079	Col	pkl-10;pkr2-2	OK	0.185515	2.15909	3.54082	4.25001	0.00075	0.00126557	yes
gene-AT2G37900	gene-AT2G37900	AT2G37900	NC_003071.7:15864185-15866769	Col	pkl-10;pkr2-2	OK	0.259476	3.0225	3.54207	7.73194	5e-05	9.36577e-05	yes
gene-AT2G43510	gene-AT2G43510	TI1	NC_003071.7:18066959-18067860	Col	pkl-10;pkr2-2	OK	1.72158	20.1329	3.54775	10.0261	5e-05	9.36577e-05	yes
gene-AT4G00050	gene-AT4G00050	UNE10	NC_003075.7:17638-20183	Col	pkl-10;pkr2-2	OK	0.549358	6.4366	3.55048	7.12508	5e-05	9.36577e-05	yes
gene-AT2G32510	gene-AT2G32510	MAPKKK17	NC_003071.7:13798560-13800099	Col	pkl-10;pkr2-2	OK	1.96637	23.0938	3.5539	17.3986	5e-05	9.36577e-05	yes
gene-AT2G46970	gene-AT2G46970	PIL1	NC_003071.7:19295430-19297858	Col	pkl-10;pkr2-2	OK	0.88415	10.3943	3.55535	8.08584	5e-05	9.36577e-05	yes
gene-AT1G69600	gene-AT1G69600	ZFHD1	NC_003070.9:26182155-26183684	Col	pkl-10;pkr2-2	OK	0.559121	6.5872	3.55843	8.54027	5e-05	9.36577e-05	yes
gene-AT5G25460	gene-AT5G25460	DGR2	NC_003076.8:8863041-8867724	Col	pkl-10;pkr2-2	OK	3.12818	36.8634	3.5588	17.1521	5e-05	9.36577e-05	yes
gene-AT3G50640	gene-AT3G50640	AT3G50640	NC_003074.8:18803664-18804731	Col	pkl-10;pkr2-2	OK	0.136944	1.61873	3.5632	3.39686	0.0022	0.00352718	yes
gene-AT4G08290	gene-AT4G08290	UMAMIT20	NC_003075.7:5238772-5241112	Col	pkl-10;pkr2-2	OK	1.31756	15.7425	3.57872	14.5434	5e-05	9.36577e-05	yes
gene-AT4G18425	gene-AT4G18425	AT4G18425	NC_003075.7:10181189-10182264	Col	pkl-10;pkr2-2	OK	5.7814	69.1978	3.58124	24.206	5e-05	9.36577e-05	yes
gene-AT1G32520	gene-AT1G32520	AT1G32520	NC_003070.9:11758210-11759324	Col	pkl-10;pkr2-2	OK	0.755935	9.0829	3.58682	8.21193	5e-05	9.36577e-05	yes
gene-AT1G05560	gene-AT1G05560	UGT75B1	NC_003070.9:1645299-1647435	Col	pkl-10;pkr2-2	OK	0.980275	11.8104	3.59072	12.9893	5e-05	9.36577e-05	yes
gene-AT3G25130	gene-AT3G25130	AT3G25130	NC_003074.8:9152169-9153944	Col	pkl-10;pkr2-2	OK	1.49042	17.9946	3.59377	16.9285	5e-05	9.36577e-05	yes
gene-AT1G17380	gene-AT1G17380	JAZ5	NC_003070.9:5955154-5957511	Col	pkl-10;pkr2-2	OK	0.518847	6.26537	3.59402	9.10954	5e-05	9.36577e-05	yes
gene-AT1G12570	gene-AT1G12570	AT1G12570	NC_003070.9:4276504-4281131	Col	pkl-10;pkr2-2	OK	0.464972	5.62467	3.59655	11.0019	5e-05	9.36577e-05	yes
gene-AT1G23130	gene-AT1G23130	AT1G23130	NC_003070.9:8200320-8201246	Col	pkl-10;pkr2-2	OK	1.02078	12.3597	3.59791	8.57941	5e-05	9.36577e-05	yes
gene-AT1G28715	gene-AT1G28715	AT1G28715	NC_003070.9:10095673-10102928	Col	pkl-10;pkr2-2	OK	0.0571956	0.696808	3.60678	3.34932	0.02945	0.0410235	yes
gene-AT5G50260	gene-AT5G50260	CEP1	NC_003076.8:20455316-20457068	Col	pkl-10;pkr2-2	OK	22.817	279.513	3.61474	61.6671	5e-05	9.36577e-05	yes
gene-AT5G45850	gene-AT5G45850	AT5G45850	NC_003076.8:18599745-18601661	Col	pkl-10;pkr2-2	OK	0.165528	2.03542	3.62018	5.12154	0.0001	0.000183451	yes
gene-AT4G35690	gene-AT4G35690	AT4G35690	NC_003075.7:16921799-16922963	Col	pkl-10;pkr2-2	OK	1.30472	16.0472	3.6205	12.2408	5e-05	9.36577e-05	yes
gene-AT5G58782	gene-AT5G58782	cPT6	NC_003076.8:23738098-23739587	Col	pkl-10;pkr2-2	OK	6.3491	78.1387	3.62141	25.2641	5e-05	9.36577e-05	yes
gene-AT1G16950	gene-AT1G16950	AT1G16950	NC_003070.9:5795878-5796666	Col	pkl-10;pkr2-2	OK	2.18316	26.8987	3.62305	11.9772	5e-05	9.36577e-05	yes
gene-AT1G68862	gene-AT1G68862	AT1G68862	NC_003070.9:25886672-25891750	Col	pkl-10;pkr2-2	OK	0.101301	1.25155	3.627	1.30269	0.0184	0.0263126	yes
gene-AT4G14090	gene-AT4G14090	AT4G14090	NC_003075.7:8120716-8123835	Col	pkl-10;pkr2-2	OK	0.378056	4.68781	3.63224	6.85396	5e-05	9.36577e-05	yes
gene-AT4G29920	gene-AT4G29920	AT4G29920	NC_003075.7:14632412-14636101	Col	pkl-10;pkr2-2	OK	0.060699	0.754931	3.6366	4.28218	0.00185	0.0029896	yes
gene-AT1G28190	gene-AT1G28190	AT1G28190	NC_003070.9:9846746-9848015	Col	pkl-10;pkr2-2	OK	0.240712	3.02414	3.65114	5.46414	0.0001	0.000183451	yes
gene-AT1G73260	gene-AT1G73260	KTI1	NC_003070.9:27547097-27548282	Col	pkl-10;pkr2-2	OK	1.65234	20.776	3.65234	13.8959	5e-05	9.36577e-05	yes
gene-AT3G01270	gene-AT3G01270	AT3G01270	NC_003074.8:82580-84901	Col	pkl-10;pkr2-2	OK	0.168918	2.127	3.65442	5.3477	5e-05	9.36577e-05	yes
gene-AT1G68620	gene-AT1G68620	AT1G68620	NC_003070.9:25765717-25767240	Col	pkl-10;pkr2-2	OK	1.05712	13.32	3.65539	13.1381	5e-05	9.36577e-05	yes
gene-AT5G45880	gene-AT5G45880	AT5G45880	NC_003076.8:18609627-18611166	Col	pkl-10;pkr2-2	OK	0.410926	5.18902	3.65851	5.38628	5e-05	9.36577e-05	yes
gene-AT4G18290	gene-AT4G18290	KAT2	NC_003075.7:10114793-10118652	Col	pkl-10;pkr2-2	OK	0.513742	6.52982	3.66793	9.65068	5e-05	9.36577e-05	yes
gene-AT1G67750	gene-AT1G67750	AT1G67750	NC_003070.9:25401513-25403595	Col	pkl-10;pkr2-2	OK	15.4215	196.696	3.67295	55.8132	5e-05	9.36577e-05	yes
[truncated: 362 more rows]

## Sheet: pkl-10;pkr2-2 vs pkl-1
test_id	gene_id	gene	locus	sample_1	sample_2	status	value_1	value_2	log2(fold_change)	test_stat	p_value	q_value	significant
[truncated: 282 more rows]

[truncated: 1 more sheets: pkl-10;pkr2-2 vs pkr2-2]
