# Supplementary material for: PICKLE RELATED 2 is a Neofunctionalized Gene Duplicate Under Positive Selection With Antagonistic Effects to the Ancestral PICKLE Gene on the Seed Transcriptome
Source: Genome Biol Evol. 2023 Nov 3;15(11):evad191. doi: 10.1093/gbe/evad191 (PMC10630071; doi:10.1093/gbe/evad191)
Supplement: evad191_Supplementary_Data [file evad191_supplementary_data.zip › Dupouy et al Supplementary File 2.xlsx]

## Sheet: pkr2-2 vs Col-0
PANTHER category	No. Reference Genes	No. Mapped Genes	Expected No. Genes	Fold enrichement	"+/-"	p-value	FDR
Biological process
glucosinolate biosynthetic process	39	4	0.33	12.3	+	0.000437	0.05
pectin catabolic process	98	8	0.82	9.79	+	2.91e-06	0.00433
response to karrikin	127	10	1.06	9.44	+	2.25e-07	0.000447
response to blue light	88	6	0.73	8.18	+	0.000133	0.024
stamen development	106	7	0.88	7.92	+	4.43e-05	0.0115
regulation of post-embryonic development	355	13	2.96	4.39	+	1.34e-05	0.00725
cell wall organization or biogenesis	510	15	4.25	3.53	+	3.53e-05	0.0105
response to chemical	2687	46	22.41	2.05	+	3.17e-06	0.00377
regulation of transcription, DNA-templated	2168	36	18.08	1.99	+	0.000108	0.0221
response to stress	3114	50	25.97	1.93	+	5.55e-06	0.00472
nucleobase-containing compound metabolic process	2074	4	17.29	0.23	-	0.000206	0.0314
gene expression	1598	2	13.33	0.15	-	0.000282	0.0381
Molecular function
-
Cellular component
extracellular region	3044	48	25.38	1.89	+	1.84e-05	0.019
protein-containing complex	2948	7	24.58	0.28	-	3.38e-05	0.0175

## Sheet: pkl-1 vs Col-0
PANTHER category	No. Reference Genes	No. Mapped Genes	Expected No. Genes	Fold enrichement	"+/-"	p-value	FDR
Biological process
stamen filament development	11	4	0.24	16.34	+	0.000251	0.0276
nitrate transport	43	7	0.96	7.32	+	9.91e-05	0.0131
cytokinin metabolic process	40	6	0.89	6.74	+	0.000464	0.0389
anther development	77	11	1.71	6.42	+	3.33e-06	0.000685
cell-cell signaling	76	8	1.69	4.73	+	0.000491	0.04
regulation of root development	76	8	1.69	4.73	+	0.000491	0.0395
pectin catabolic process	98	10	2.18	4.59	+	0.000127	0.0157
hydrocarbon metabolic process	80	8	1.78	4.49	+	0.000671	0.0476
plant organ senescence	113	10	2.51	3.98	+	0.000368	0.0342
cell wall modification	173	15	3.85	3.9	+	1.72e-05	0.00277
secondary metabolic process	303	18	6.74	2.67	+	0.000266	0.0288
response to water deprivation	359	21	7.99	2.63	+	0.000104	0.0135
growth	442	23	9.83	2.34	+	0.000287	0.03
anatomical structure morphogenesis	921	46	20.49	2.24	+	8.32e-07	0.000198
positive regulation of transcription, DNA-templated	501	25	11.15	2.24	+	0.000364	0.0344
response to light stimulus	711	32	15.82	2.02	+	0.000286	0.0304
nucleic acid metabolic process	1698	18	37.78	0.48	-	0.00043	0.0366
organelle organization	1673	16	37.22	0.43	-	0.000135	0.0164
intracellular transport	720	4	16.02	0.25	-	0.000696	0.0488
translation	510	1	11.35	0.09	-	0.000313	0.0305
Molecular function
1-aminocyclopropane-1-carboxylate oxidase activity	12	4	0.27	14.98	+	0.000328	0.0405
quercetin 7-O-glucosyltransferase activity	55	11	1.22	8.99	+	1.72e-07	5.03e-05
quercetin 3-O-glucosyltransferase activity	64	10	1.42	7.02	+	4.55e-06	0.000859
hormone activity	54	8	1.2	6.66	+	5.78e-05	0.00927
heme binding	372	30	8.28	3.62	+	5.87e-09	6.27e-06
oxidoreductase activity, acting on paired donors, with incorporation or reduction of molecular oxygen	390	27	8.68	3.11	+	5.86e-07	0.000157
iron ion binding	328	20	7.3	2.74	+	8.9e-05	0.0136
transcription regulatory region sequence-specific DNA binding	983	52	21.87	2.38	+	2.56e-08	1.17e-05
DNA-binding transcription factor activity	1647	85	36.64	2.32	+	2.79e-12	8.95e-09
purine ribonucleotide binding	756	4	16.82	0.24	-	0.000362	0.043
mRNA binding	998	5	22.2	0.23	-	2.18e-05	0.00388
Cellular component
extracellular matrix	21	5	0.47	10.7	+	0.000216	0.016
plant-type vacuole	173	12	3.85	3.12	+	0.000782	0.0385
anchored component of membrane	307	17	6.83	2.49	+	0.000823	0.0387
extracellular region	3044	130	67.73	1.92	+	8.7e-13	4.5e-10
cytosol	3210	42	71.42	0.59	-	0.000118	0.00939
mitochondrion	4008	51	89.17	0.57	-	5.13e-06	0.000589
intracellular non-membrane-bounded organelle	1536	16	34.17	0.47	-	0.000639	0.0348
nuclear lumen	890	6	19.8	0.3	-	0.00063	0.0362
catalytic complex	1146	7	25.5	0.27	-	2.93e-05	0.00275
nuclear protein-containing complex	821	3	18.27	0.16	-	2.7e-05	0.00279
membrane protein complex	585	1	13.02	0.08	-	7.27e-05	0.00626

## Sheet: pkl-10;pkr2-2 vs Col-0
PANTHER category	No. Reference Genes	No. Mapped Genes	Expected No. Genes	Fold enrichement	"+/-"	p-value	FDR
Biological process
benzene-containing compound metabolic process	58	14	2.46	5.68	+	1.06e-06	0.000166
cytokinin metabolic process	40	9	1.7	5.29	+	0.000142	0.0091
nitrate transport	43	8	1.83	4.38	+	0.000996	0.0456
carbohydrate transport	55	10	2.34	4.28	+	0.000284	0.0169
regulation of circadian rhythm	57	10	2.42	4.13	+	0.000365	0.0207
photoperiodism, flowering	70	12	2.97	4.03	+	0.000118	0.008
toxin metabolic process	59	10	2.51	3.99	+	0.000465	0.0243
circadian rhythm	115	19	4.89	3.89	+	2.24e-06	0.000296
cotyledon development	55	9	2.34	3.85	+	0.0011	0.0483
anther development	77	11	3.27	3.36	+	0.000892	0.0418
cellular response to fatty acid	79	11	3.36	3.28	+	0.00108	0.0478
detoxification	100	13	4.25	3.06	+	0.000707	0.0339
cell wall modification	173	21	7.35	2.86	+	4.74e-05	0.00404
aging	133	16	5.65	2.83	+	0.000398	0.0219
secondary metabolite biosynthetic process	144	17	6.12	2.78	+	0.000324	0.0187
cellular response to hypoxia	234	26	9.94	2.61	+	2.56e-05	0.00242
response to jasmonic acid	175	19	7.44	2.55	+	0.00039	0.0217
cellular response to extracellular stimulus	216	22	9.18	2.4	+	0.000368	0.0207
anatomical structure formation involved in morphogenesis	203	20	8.63	2.32	+	0.000947	0.044
response to auxin	302	29	12.83	2.26	+	0.000116	0.00806
defense response to fungus	253	24	10.75	2.23	+	0.000576	0.0286
organic hydroxy compound metabolic process	292	27	12.41	2.18	+	0.000475	0.0246
response to water deprivation	359	33	15.26	2.16	+	8.8e-05	0.00655
regulation of post-embryonic development	355	32	15.09	2.12	+	0.000219	0.0137
response to oxidative stress	458	41	19.46	2.11	+	2.79e-05	0.0026
response to bacterium	512	39	21.76	1.79	+	0.000971	0.0448
regulation of transcription, DNA-templated	2168	158	92.13	1.71	+	1.58e-10	2.35e-07
transmembrane transport	864	62	36.72	1.69	+	0.000132	0.00864
lipid metabolic process	854	58	36.29	1.6	+	0.000852	0.0403
macromolecule modification	2790	85	118.56	0.72	-	0.00101	0.0461
RNA processing	789	15	33.53	0.45	-	0.00055	0.0275
DNA repair	311	2	13.22	0.15	-	0.000437	0.0237
proteasome-mediated ubiquitin-dependent protein catabolic process	251	1	10.67	0.09	-	0.000599	0.0292
establishment of protein localization to organelle	271	1	11.52	0.09	-	0.000287	0.0169
protein targeting	238	0	10.11	< 0.01	-	9.3e-05	0.00684
mitochondrion organization	184	0	7.82	< 0.01	-	0.00102	0.0459
Molecular function
arachidoyl-CoA:1-dodecanol O-acyltransferase activity	12	6	0.51	11.77	+	5.51e-05	0.0118
sucrose transmembrane transporter activity	18	6	0.76	7.84	+	0.000324	0.0495
proton channel activity	24	7	1.02	6.86	+	0.000204	0.0328
oxidoreductase activity, acting on peroxide as acceptor	83	13	3.53	3.69	+	0.00014	0.0237
dioxygenase activity	115	16	4.89	3.27	+	8.89e-05	0.0168
heme binding	372	47	15.81	2.97	+	4.19e-10	2.69e-07
oxidoreductase activity, acting on paired donors, with incorporation or reduction of molecular oxygen	390	39	16.57	2.35	+	3.26e-06	0.00087
iron ion binding	328	31	13.94	2.22	+	0.000118	0.021
transcription regulatory region sequence-specific DNA binding	983	88	41.77	2.11	+	4.37e-10	2e-07
DNA-binding transcription factor activity	1647	146	69.99	2.09	+	9.29e-16	2.98e-12
Cellular component
extracellular matrix	21	6	0.89	6.72	+	0.000642	0.0288
organellar small ribosomal subunit	29	7	1.23	5.68	+	0.000543	0.0255
plastoglobule	76	11	3.23	3.41	+	0.000809	0.0335
plant-type vacuole	173	19	7.35	2.58	+	0.000343	0.0186
plant-type cell wall	234	25	9.94	2.51	+	8.48e-05	0.00487
apoplast	297	26	12.62	2.06	+	0.00097	0.0386
cytosol	3210	94	136.41	0.69	-	8.26e-05	0.00502
mitochondrion	4008	113	170.32	0.66	-	1.13e-06	0.000146
intracellular protein-containing complex	695	12	29.53	0.41	-	0.000478	0.0235
nucleolus	480	6	20.4	0.29	-	0.000444	0.0229
nuclear protein-containing complex	821	10	34.89	0.29	-	1.75e-06	0.000201
transferase complex, transferring phosphorus-containing groups	231	1	9.82	0.1	-	0.00125	0.0444
large ribosomal subunit	186	0	7.9	< 0.01	-	0.00106	0.0404

## Sheet: pkl-10;pkr2-2 vs pkl-1
PANTHER category	No. Reference Genes	No. Mapped Genes	Expected No. Genes	Fold enrichement	"+/-"	p-value	FDR
Biological process
negative regulation of circadian rhythm	3	2	0.02	> 100	+	0.000342	0.0308
positive regulation of circadian rhythm	12	3	0.07	42.12	+	8.71e-05	0.00997
anthocyanin-containing compound biosynthetic process	18	3	0.11	28.08	+	0.000248	0.0234
regulation of systemic acquired resistance	23	3	0.14	21.98	+	0.000475	0.0398
response to molecule of bacterial origin	41	4	0.24	16.44	+	0.000144	0.0156
response to red light	65	5	0.39	12.96	+	5.97e-05	0.00741
heat acclimation	55	4	0.33	12.25	+	0.000413	0.0356
response to chitin	138	10	0.82	12.21	+	1.96e-08	1.67e-05
photoperiodism, flowering	70	5	0.42	12.03	+	8.32e-05	0.00971
circadian rhythm	115	8	0.68	11.72	+	7.16e-07	0.000158
toxin metabolic process	59	4	0.35	11.42	+	0.000531	0.0427
response to oomycetes	96	5	0.57	8.77	+	0.000338	0.0314
cellular response to hypoxia	234	10	1.39	7.2	+	2.03e-06	0.000378
innate immune response	155	6	0.92	6.52	+	0.000399	0.0354
response to ethylene	156	6	0.93	6.48	+	0.000412	0.0361
response to reactive oxygen species	160	6	0.95	6.32	+	0.000469	0.0399
response to fungus	350	10	2.08	4.81	+	5.89e-05	0.00746
response to cold	415	10	2.46	4.06	+	0.000228	0.0219
negative regulation of cellular metabolic process	472	10	2.8	3.57	+	0.000611	0.0472
regulation of transcription, DNA-templated	2168	36	12.87	2.8	+	1.7e-08	2.53e-05
Molecular function
DNA-binding transcription factor activity	1647	32	9.78	3.27	+	3.37e-09	1.08e-05
transcription regulatory region sequence-specific DNA binding	983	18	5.83	3.09	+	2.77e-05	0.0177
Cellular component
-

## Sheet: pkl-10;pkr2-2 vs pkr2-2
PANTHER category	No. Reference Genes	No. Mapped Genes	Expected No. Genes	Fold enrichement	"+/-"	p-value	FDR
Biological process
photosynthetic electron transport in photosystem II	11	5	0.31	16	+	5.38e-05	0.00712
phloem transport	21	6	0.6	10.06	+	5.38e-05	0.00834
salicylic acid mediated signaling pathway	42	8	1.19	6.71	+	5.38e-05	0.00733
response to insect	32	6	0.91	6.6	+	5.38e-05	0.0324
cellular response to nitrogen starvation	36	6	1.02	5.87	+	5.38e-05	0.0481
nitrate transport	43	7	1.22	5.73	+	5.38e-05	0.0266
purine nucleoside triphosphate biosynthetic process	45	7	1.28	5.48	+	5.38e-05	0.0316
plant-type hypersensitive response	46	7	1.31	5.36	+	5.38e-05	0.0342
cellular hormone metabolic process	55	8	1.56	5.12	+	5.38e-05	0.0224
alpha-amino acid catabolic process	68	9	1.93	4.66	+	5.38e-05	0.0195
cellular response to fatty acid	79	10	2.24	4.46	+	5.38e-05	0.0148
amine metabolic process	114	14	3.24	4.32	+	5.38e-05	0.00237
cellular amino acid catabolic process	89	10	2.53	3.96	+	5.38e-05	0.0263
glucosinolate metabolic process	112	12	3.18	3.77	+	5.38e-05	0.015
plant organ senescence	113	12	3.21	3.74	+	5.38e-05	0.0151
secondary metabolite biosynthetic process	144	14	4.09	3.42	+	5.38e-05	0.0122
circadian rhythm	115	11	3.27	3.37	+	5.38e-05	0.0411
cellular response to hypoxia	234	22	6.65	3.31	+	5.38e-05	0.000837
response to chitin	138	12	3.92	3.06	+	5.38e-05	0.0485
cell wall modification	173	14	4.91	2.85	+	5.38e-05	0.0402
defense response to fungus	253	19	7.19	2.64	+	5.38e-05	0.0168
meristem development	240	17	6.82	2.49	+	5.38e-05	0.0447
flower development	358	23	10.17	2.26	+	5.38e-05	0.038
response to water	368	23	10.45	2.2	+	5.38e-05	0.0425
regulation of developmental process	790	44	22.44	1.96	+	5.38e-05	0.00708
regulation of transcription, DNA-templated	2168	112	61.58	1.82	+	5.38e-05	4.12e-06
response to hormone	1246	59	35.39	1.67	+	5.38e-05	0.0184
organelle organization	1673	25	47.52	0.53	-	5.38e-05	0.0265
RNA processing	789	6	22.41	0.27	-	5.38e-05	0.00935
intracellular protein transport	550	2	15.62	0.13	-	5.38e-05	0.00705
protein localization to organelle	317	0	9	< 0.01	-	5.38e-05	0.0163
DNA repair	311	0	8.83	< 0.01	-	5.38e-05	0.0227
Molecular function
electron transporter, transferring electrons within the cyclic electron transport pathway of photosynthesis activity	11	5	0.31	16	+	5.38e-05	0.0101
proton-transporting ATP synthase activity, rotational mechanism	23	6	0.65	9.18	+	0.00012	0.0203
chlorophyll binding	28	6	0.8	7.54	+	0.000302	0.0404
quercetin 7-O-glucosyltransferase activity	55	8	1.56	5.12	+	0.000331	0.0424
heme binding	372	34	10.57	3.22	+	1.21e-08	7.78e-06
iron ion binding	328	26	9.32	2.79	+	7.02e-06	0.00161
oxidoreductase activity, acting on paired donors, with incorporation or reduction of molecular oxygen	390	29	11.08	2.62	+	6.71e-06	0.00166
DNA-binding transcription factor activity	1647	106	46.78	2.27	+	2.42e-14	7.77e-11
transcription regulatory region sequence-specific DNA binding	983	62	27.92	2.22	+	2.08e-08	8.32e-06
Cellular component
chloroplast ATP synthase complex	5	3	0.14	21.12	+	0.00106	0.0498
plastid small ribosomal subunit	13	4	0.37	10.83	+	0.00103	0.0508
proton-transporting ATP synthase complex, catalytic core F(1)	18	5	0.51	9.78	+	0.000353	0.0215
mitochondrial small ribosomal subunit	19	5	0.54	9.27	+	0.000436	0.0237
plastoglobule	76	12	2.16	5.56	+	5.44e-06	0.00141
plant-type vacuole	173	15	4.91	3.05	+	0.000245	0.0181
external encapsulating structure	584	33	16.59	1.99	+	0.000404	0.0232
extracellular region	3044	132	86.46	1.53	+	1.62e-06	0.000839
cytosol	3210	60	91.17	0.66	-	0.000343	0.0222
nucleolus	480	3	13.63	0.22	-	0.00114	0.0493
nuclear protein-containing complex	821	3	23.32	0.13	-	3.86e-07	0.000399
